# Supplementary material for: 2-Methyl-4-thio­cyanato­aniline
Source: IUCrdata. 2025 Mar 14;10(Pt 3):x250216. doi: 10.1107/S2414314625002160 (PMC11969395; doi:10.1107/S2414314625002160)
Supplement: Supplementary file 1 [file x-10-x250216-sup1.cif]

##############################################################################
#                                                                            #
# This CIF contains the data for a data article accepted for                 #
# publication in IUCrData. It conforms to the requirements of                #
# Notes for Authors for IUCrData, and has been                               #
# peer reviewed under the auspices of IUCrData.                              #
#                                                                            #
# Full details of the Crystallographic Information File format               #
# are given in the paper "The Crystallographic Information File (CIF):       #
# a New Standard Archive File for Crystallography" by S. R. Hall, F. H.      #
# Allen and I. D. Brown [Acta Cryst. (1991), A47, 655-685].                  #
#                                                                            #
# The current version of the core CIF dictionary is obtainable from          #
# ftp://ftp.iucr.org/pub/cif_core.dic.                                       #
#                                                                            #
# Software is freely available for graphical display of the structure(s)     #
# in this CIF. For information consult the CIF software page                 #
# http://www.iucr.org/resources/cif/software.                                #
#                                                                            #
# This file may be used for bona fide research purposes within the           #
# scientific community so long as proper attribution is given to the data    # 
# article from which it was obtained.                                        #
#                                                                            #
##############################################################################
data_I
_audit_creation_method     'SHELXL-2019/3'
_journal_date_recd_electronic     2025-03-06
_journal_date_accepted     2025-03-07
_journal_name_full     'IUCrData'
_journal_year     2025
_journal_volume     10
_journal_issue      1
_journal_page_first     0
_journal_page_last     0
_journal_paper_category     HO
_journal_paper_doi     10.1107/S2414314625002160
_journal_coeditor_code     BT4165
_publ_contact_author_name     'Dr Richard Betz'
_publ_contact_author_address
;
Department of Chemistry
Nelson Mandela University
Summerstrand Campus (South)
University Way
Summerstrand
PO Box 77000
Port Elizabeth
6031
South Africa
;
_publ_contact_author_email     richard.betz@mandela.ac.za
_publ_contact_author_fax     '+27-41-504-4236'
_publ_contact_author_phone     '+27-41-504-4863'
_publ_section_title
;
2-Methyl-4-thiocyanatoaniline
;
loop_
    _publ_author_name
    _publ_author_address
    'de Lange, Erik'
;
Nelson Mandela University
Summerstrand Campus
Department of Chemistry
University Way
Summerstrand
PO Box 77000
Port Elizabeth
6031
South Africa
;
    'Hosten, Eric Cyriel'
;
Nelson Mandela University
Summerstrand Campus
Department of Chemistry
University Way
Summerstrand
PO Box 77000
Port Elizabeth
6031
South Africa
;
    'Betz, Richard'
;
Nelson Mandela University
Summerstrand Campus
Department of Chemistry
University Way
Summerstrand
PO Box 77000
Port Elizabeth
6031
South Africa
;
_publ_section_synopsis
;
The title compound is a rhodanided derivative of <i>ortho</i>-toluidine. The
molecules are connected into a three-dimensional network in the crystal
structure by means of classical hydrogen bonds and C--H...N contacts.
;
_chemical_name_systematic
;
2-Methyl-4-thiocyanatoaniline
;
_chemical_name_common
;
[(4-Amino-3-methylphenyl)sulfanyl]formonitrile
;
_chemical_formula_moiety     'C8 H8 N2 S'
_chemical_formula_sum     'C8 H8 N2 S'
_chemical_formula_iupac     'C8 H8 N2 S'
_chemical_formula_weight     164.22
_chemical_melting_point     ?
_chemical_absolute_configuration     ad
_space_group_crystal_system     orthorhombic
_space_group_name_H-M_alt     'P 21 21 21'
_space_group_name_Hall     'P 2ac 2ab'
loop_
    _space_group_symop_operation_xyz
    'x, y, z'
    '-x+1/2, -y, z+1/2'
    '-x, y+1/2, -z+1/2'
    'x+1/2, -y+1/2, -z'
_cell_length_a     4.4380(2)
_cell_length_b     10.5115(4)
_cell_length_c     17.3105(6)
_cell_angle_alpha     90
_cell_angle_beta     90
_cell_angle_gamma     90
_cell_volume     807.54(6)
_cell_formula_units_Z     4
_cell_measurement_reflns_used     9369
_cell_measurement_theta_min     2.27
_cell_measurement_theta_max     28.22
_cell_measurement_temperature     200(2)
_exptl_crystal_description     'rod'
_exptl_crystal_colour     'brown'
_exptl_crystal_size_max     0.518
_exptl_crystal_size_mid     0.201
_exptl_crystal_size_min     0.195
_exptl_crystal_density_diffrn     1.351
_exptl_crystal_density_meas     ?
_exptl_crystal_density_method     ?
_exptl_crystal_F_000     344
_exptl_absorpt_coefficient_mu     0.331
_exptl_absorpt_correction_type     multi-scan
_exptl_absorpt_process_details
;
(SADABS; Krause <i>et al.</i>, 2015)
;
_exptl_absorpt_correction_T_min     0.6726
_exptl_absorpt_correction_T_max     0.7457
_diffrn_ambient_temperature     200(2)
_diffrn_source     ?
_diffrn_radiation_type     MoK\a
_diffrn_radiation_wavelength     0.71073
_diffrn_measurement_device_type     'Bruker APEXII CCD'
_diffrn_measurement_method     '\f and \w scans'
_diffrn_detector_area_resol_mean     ?
_diffrn_reflns_number     26844
_diffrn_reflns_av_R_equivalents     0.0621
_diffrn_reflns_av_unetI/netI     0.0313
_diffrn_reflns_theta_min     2.267
_diffrn_reflns_theta_max     28.291
_diffrn_reflns_theta_full     25.242
_diffrn_measured_fraction_theta_max     0.996
_diffrn_measured_fraction_theta_full     0.997
_diffrn_reflns_limit_h_min     -5
_diffrn_reflns_limit_h_max     5
_diffrn_reflns_limit_k_min     -12
_diffrn_reflns_limit_k_max     14
_diffrn_reflns_limit_l_min     -23
_diffrn_reflns_limit_l_max     21
_refine_special_details
;
The carbon-bound aromatic H atoms were placed in calculated positions (C--H
0.95 \%A) and were included in the refinement in the riding model
approximation, with <i>U</i>(H) set to 1.2<i>U</i>~eq~(C).
The H atoms of the methyl group were allowed to rotate with a fixed angle
around the C--C bond to best fit the experimental electron density [HFIX 137
in the <i>SHELX</i> program suite (Sheldrick, 2015)], with <i>U</i>(H) set to
1.5<i>U</i>~eq~(C).
Both nitrogen-bound H atoms were located on a difference Fourier map and
refined freely.
;
_reflns_number_total     1996
_reflns_number_gt     1757
_reflns_threshold_expression     'I > 2\s(I)'
_refine_ls_structure_factor_coef     Fsqd
_refine_ls_matrix_type     full
_refine_ls_R_factor_all     0.0532
_refine_ls_R_factor_gt     0.0425
_refine_ls_wR_factor_gt     0.0697
_refine_ls_wR_factor_ref     0.0749
_refine_ls_goodness_of_fit_ref     1.159
_refine_ls_restrained_S_all     1.159
_refine_ls_number_reflns     1996
_refine_ls_number_parameters     109
_refine_ls_number_restraints     0
_refine_ls_hydrogen_treatment     mixed
_refine_ls_weighting_scheme     calc
_refine_ls_weighting_details
              'w=1/[\s^2^(Fo^2^)+(0.0132P)^2^+0.3653P] where P=(Fo^2^+2Fc^2^)/3'
_atom_sites_solution_hydrogens     mixed
_atom_sites_solution_primary     direct
_atom_sites_solution_secondary     difmap
_refine_ls_shift/su_max     0.000
_refine_ls_shift/su_mean     0.000
_refine_diff_density_max     0.264
_refine_diff_density_min     -0.225
_refine_ls_extinction_method     none
_refine_ls_extinction_coef     .
_refine_ls_abs_structure_details
;
Flack <i>x</i> determined using 628 quotients
[(<i>I</i>^+^)-(<i>I</i>^-^)]/[(<i>I</i>^+^)+(<i>I</i>^-^)]
(Parsons <i>et al.</i>,  2013)
;
_refine_ls_abs_structure_Flack     0.00(4)
loop_
    _atom_type_symbol
    _atom_type_description
    _atom_type_scat_dispersion_real
    _atom_type_scat_dispersion_imag
    _atom_type_scat_source
    'C' 'C' 0.0033 0.0016
                         'International Tables Vol C Tables 4.2.6.8 and 6.1.1.4'
    'H' 'H' 0.0000 0.0000
                         'International Tables Vol C Tables 4.2.6.8 and 6.1.1.4'
    'N' 'N' 0.0061 0.0033
                         'International Tables Vol C Tables 4.2.6.8 and 6.1.1.4'
    'S' 'S' 0.1246 0.1234
                         'International Tables Vol C Tables 4.2.6.8 and 6.1.1.4'
_computing_data_collection
;
APEX2 (Bruker, 2014)
;
_computing_cell_refinement
;
SAINT (Bruker, 2014)
;
_computing_data_reduction
;
SAINT (Bruker, 2014)
;
_computing_structure_solution
;
SHELXS97 (Sheldrick 2008)
;
_computing_structure_refinement
;
<i>SHELXL2019/3</i> (Sheldrick, 2015)
;
_computing_molecular_graphics
;
ORTEP3 (Farrugia, 2012), Mercury (Macrae <i>et al</i>, 2020)
;
_computing_publication_material
;
<i>SHELXL2019/3</i> (Sheldrick, 2015), PLATON (Spek, 2020)
;
loop_
    _atom_site_type_symbol
    _atom_site_label
    _atom_site_fract_x
    _atom_site_fract_y
    _atom_site_fract_z
    _atom_site_U_iso_or_equiv
    _atom_site_adp_type
    _atom_site_calc_flag
    _atom_site_occupancy
    _atom_site_disorder_assembly
    _atom_site_disorder_group
    S S1 -0.06454(16) 0.57399(7) 0.80755(4) 0.0388(2) Uani d 1 . .
    N N1 0.3355(6) 0.5337(2) 0.93268(14) 0.0486(7) Uani d 1 . .
    N N2 0.7653(6) 0.6435(3) 0.54134(14) 0.0391(6) Uani d 1 . .
    C C1 0.1997(6) 0.5930(3) 0.73078(13) 0.0286(6) Uani d 1 . .
    C C2 0.3097(5) 0.4881(2) 0.69152(15) 0.0282(5) Uani d 1 . .
    H H2 0.250656 0.405369 0.707623 0.034 Uiso calc 1 . .
    C C3 0.5039(6) 0.5008(2) 0.62927(13) 0.0274(6) Uani d 1 . .
    C C4 0.5861(6) 0.6245(2) 0.60565(13) 0.0286(5) Uani d 1 . .
    C C5 0.4736(7) 0.7295(2) 0.64576(15) 0.0336(6) Uani d 1 . .
    H H5 0.530092 0.812751 0.630098 0.040 Uiso calc 1 . .
    C C6 0.2820(6) 0.7142(2) 0.70775(15) 0.0317(6) Uani d 1 . .
    H H6 0.206848 0.786480 0.734497 0.038 Uiso calc 1 . .
    C C7 0.1766(7) 0.5506(3) 0.88190(15) 0.0325(6) Uani d 1 . .
    C C8 0.6234(7) 0.3849(2) 0.58817(15) 0.0379(7) Uani d 1 . .
    H H8A 0.557026 0.386128 0.534182 0.057 Uiso calc 1 . .
    H H8B 0.546710 0.308023 0.613493 0.057 Uiso calc 1 . .
    H H8C 0.844074 0.385071 0.590133 0.057 Uiso calc 1 . .
    H H2A 0.863(7) 0.717(3) 0.5391(15) 0.035(8) Uiso d 1 . .
    H H2B 0.871(8) 0.582(3) 0.5241(18) 0.056(11) Uiso d 1 . .
loop_
    _atom_site_aniso_label
    _atom_site_aniso_U_11
    _atom_site_aniso_U_22
    _atom_site_aniso_U_33
    _atom_site_aniso_U_12
    _atom_site_aniso_U_13
    _atom_site_aniso_U_23
    S1 0.0252(3) 0.0540(4) 0.0371(3) -0.0004(4) 0.0033(3) 0.0012(3)
    N1 0.0567(18) 0.0541(17) 0.0351(13) 0.0112(13) 0.0007(13) 0.0003(12)
    N2 0.0423(16) 0.0395(15) 0.0354(13) -0.0051(14) 0.0050(12) 0.0018(12)
    C1 0.0215(12) 0.0395(15) 0.0248(11) 0.0005(12) -0.0015(10) 0.0024(11)
    C2 0.0255(12) 0.0279(12) 0.0312(12) -0.0029(10) -0.0081(12) 0.0039(11)
    C3 0.0271(15) 0.0290(13) 0.0260(12) 0.0010(11) -0.0064(10) 0.0010(10)
    C4 0.0266(13) 0.0355(13) 0.0237(11) -0.0002(12) -0.0063(11) 0.0038(10)
    C5 0.0386(17) 0.0264(13) 0.0359(14) -0.0046(12) -0.0050(13) 0.0048(11)
    C6 0.0316(14) 0.0302(13) 0.0334(14) 0.0045(12) -0.0046(12) -0.0018(11)
    C7 0.0358(15) 0.0305(14) 0.0312(13) 0.0041(12) 0.0092(12) -0.0012(11)
    C8 0.0453(18) 0.0353(15) 0.0331(14) 0.0059(13) -0.0039(13) -0.0021(11)
_geom_special_details
;
 All esds (except the esd in the dihedral angle between two l.s. planes)
 are estimated using the full covariance matrix.  The cell esds are taken
 into account individually in the estimation of esds in distances, angles
 and torsion angles; correlations between esds in cell parameters are only
 used when they are defined by crystal symmetry.  An approximate (isotropic)
 treatment of cell esds is used for estimating esds involving l.s. planes.
;
loop_
    _geom_bond_atom_site_label_1
    _geom_bond_atom_site_label_2
    _geom_bond_site_symmetry_2
    _geom_bond_distance
    _geom_bond_publ_flag
    S1 C7 . 1.692(3) ?
    S1 C1 . 1.784(3) ?
    N1 C7 . 1.141(4) ?
    N2 C4 . 1.383(3) ?
    N2 H2A . 0.89(3) ?
    N2 H2B . 0.85(4) ?
    C1 C6 . 1.384(4) ?
    C1 C2 . 1.384(4) ?
    C2 C3 . 1.387(4) ?
    C2 H2 . 0.9500 ?
    C3 C4 . 1.411(3) ?
    C3 C8 . 1.508(4) ?
    C4 C5 . 1.396(4) ?
    C5 C6 . 1.379(4) ?
    C5 H5 . 0.9500 ?
    C6 H6 . 0.9500 ?
    C8 H8A . 0.9800 ?
    C8 H8B . 0.9800 ?
    C8 H8C . 0.9800 ?
loop_
    _geom_angle_atom_site_label_1
    _geom_angle_atom_site_label_2
    _geom_angle_atom_site_label_3
    _geom_angle_site_symmetry_1
    _geom_angle_site_symmetry_3
    _geom_angle
    _geom_angle_publ_flag
    C7 S1 C1 . . 99.62(12) ?
    C4 N2 H2A . . 116.2(18) ?
    C4 N2 H2B . . 119(2) ?
    H2A N2 H2B . . 112(3) ?
    C6 C1 C2 . . 119.9(2) ?
    C6 C1 S1 . . 119.4(2) ?
    C2 C1 S1 . . 120.6(2) ?
    C1 C2 C3 . . 121.6(2) ?
    C1 C2 H2 . . 119.2 ?
    C3 C2 H2 . . 119.2 ?
    C2 C3 C4 . . 118.4(2) ?
    C2 C3 C8 . . 120.5(2) ?
    C4 C3 C8 . . 121.2(2) ?
    N2 C4 C5 . . 119.5(2) ?
    N2 C4 C3 . . 121.0(2) ?
    C5 C4 C3 . . 119.5(2) ?
    C6 C5 C4 . . 121.0(2) ?
    C6 C5 H5 . . 119.5 ?
    C4 C5 H5 . . 119.5 ?
    C5 C6 C1 . . 119.6(2) ?
    C5 C6 H6 . . 120.2 ?
    C1 C6 H6 . . 120.2 ?
    N1 C7 S1 . . 178.8(3) ?
    C3 C8 H8A . . 109.5 ?
    C3 C8 H8B . . 109.5 ?
    H8A C8 H8B . . 109.5 ?
    C3 C8 H8C . . 109.5 ?
    H8A C8 H8C . . 109.5 ?
    H8B C8 H8C . . 109.5 ?
loop_
    _geom_torsion_atom_site_label_1
    _geom_torsion_atom_site_label_2
    _geom_torsion_atom_site_label_3
    _geom_torsion_atom_site_label_4
    _geom_torsion_site_symmetry_1
    _geom_torsion_site_symmetry_2
    _geom_torsion_site_symmetry_3
    _geom_torsion_site_symmetry_4
    _geom_torsion
    _geom_torsion_publ_flag
    C7 S1 C1 C6 . . . . -96.9(2) ?
    C7 S1 C1 C2 . . . . 86.6(2) ?
    C6 C1 C2 C3 . . . . 0.4(4) ?
    S1 C1 C2 C3 . . . . 176.84(18) ?
    C1 C2 C3 C4 . . . . -0.8(4) ?
    C1 C2 C3 C8 . . . . 179.2(2) ?
    C2 C3 C4 N2 . . . . -176.3(2) ?
    C8 C3 C4 N2 . . . . 3.7(4) ?
    C2 C3 C4 C5 . . . . 0.8(4) ?
    C8 C3 C4 C5 . . . . -179.2(2) ?
    N2 C4 C5 C6 . . . . 176.7(3) ?
    C3 C4 C5 C6 . . . . -0.4(4) ?
    C4 C5 C6 C1 . . . . 0.1(4) ?
    C2 C1 C6 C5 . . . . -0.1(4) ?
    S1 C1 C6 C5 . . . . -176.5(2) ?
loop_
    _geom_hbond_atom_site_label_D
    _geom_hbond_atom_site_label_H
    _geom_hbond_atom_site_label_A
    _geom_hbond_site_symmetry_A
    _geom_hbond_distance_DH
    _geom_hbond_distance_HA
    _geom_hbond_distance_DA
    _geom_hbond_angle_DHA
    _geom_hbond_publ_flag
    C8 H8A N1 2_564 0.98 2.61 3.482(4) 147.8 yes
    C5 H5 N1 3_656 0.95 2.63 3.576(3) 172 yes
    N2 H2B N1 2_664 0.85(4) 2.38(4) 3.185(4) 157(3) yes
_shelx_space_group_comment
;
The symmetry employed for this shelxl refinement is uniquely defined
by the following loop, which should always be used as a source of
symmetry information in preference to the above space-group names.
They are only intended as comments.
;
_shelx_estimated_absorpt_T_min     0.847
_shelx_estimated_absorpt_T_max     0.938
_shelx_hkl_file
;
  -1   0   0    0.03    0.10
  -1   0   0    0.18    0.15
  -1   0   0   -0.03    0.10
  -1   0   0    0.02    0.15
   1   0   0    0.03    0.09
   1   0   0    0.10    0.15
   1   0   0    0.15    0.14
   1   0   0   -0.11    0.15
  -1   0   0    0.09    0.13
  -2   0   0    0.24    0.30
   2   0   0    0.54    0.29
  -2   0   0    0.79    0.32
  -2   0   0   -0.10    0.18
  -2   0   0   -0.24    0.16
   2   0   0   -0.05    0.19
   2   0   0    0.06    0.28
  -2   0   0    0.34    0.24
  -2   0   0    0.14    0.23
   3   0   0   -0.38    0.27
  -3   0   0    0.33    0.30
  -3   0   0    0.03    0.24
  -3   0   0   -0.11    0.14
  -3   0   0   -0.39    0.21
   3   0   0    0.20    0.13
   3   0   0   -0.03    0.20
  -3   0   0   -0.24    0.36
  -4   0   0    3.26    0.96
  -4   0   0    2.83    0.88
  -4   0   0    3.25    0.90
   4   0   0    4.66    1.14
   4   0   0    4.33    1.18
   4   0   0    2.78    0.88
   4   0   0    2.63    0.96
  -4   0   0    3.36    0.98
  -4   0   0    2.80    0.83
  -4   0   0    2.29    0.83
   5   0   0   -0.35    0.81
  -5   0   0   -0.65    0.61
  -5   0   0    1.16    0.87
   5   0   0    0.77    0.74
  -5   0   0   -0.14    0.36
  -5   0   0    0.13    0.64
   0   1   0    0.00    0.01
   0  -1   0    0.00    0.01
   0  -1   0   -0.01    0.02
   0  -1   0    0.04    0.02
   0  -1   0   -0.01    0.01
   0   1   0    0.01    0.02
  -1  -1   0   28.60    1.21
  -1  -1   0   28.49    1.23
  -1   1   0   27.93    1.23
  -1   1   0   30.44    1.25
   1  -1   0   27.62    1.13
  -1  -1   0   26.91    1.09
   1  -1   0   28.73    1.18
   1  -1   0   28.60    1.08
   1  -1   0   26.91    1.11
   1  -1   0   26.37    1.20
   1   1   0   27.26    1.23
  -1  -1   0   30.61    1.15
  -1   1   0   28.62    1.14
  -1   1   0   28.50    1.17
  -1   1   0   26.52    1.13
   1   1   0   28.62    1.17
   1   1   0   28.86    1.16
   2   1   0   26.01    1.56
   2  -1   0   25.23    1.47
  -2   1   0   27.66    1.68
   2  -1   0   26.19    1.61
   2  -1   0   25.98    1.60
   2   1   0   26.49    1.56
   2   1   0   26.05    1.54
  -2   1   0   23.51    1.51
   2   1   0   25.08    1.62
  -2  -1   0   27.06    1.52
  -2  -1   0   27.02    1.55
  -2  -1   0   25.75    1.52
  -2  -1   0   24.80    1.37
  -2  -1   0   25.44    1.61
  -2  -1   0   25.79    1.51
  -2   1   0   24.15    1.47
  -2   1   0   25.60    1.54
   2  -1   0   22.75    1.36
  -2   1   0   25.05    1.52
   2  -1   0   22.10    1.42
  -3  -1   0  107.55    3.87
  -3   1   0  113.42    4.03
  -3   1   0  104.56    3.91
  -3  -1   0  104.41    3.85
   3  -1   0  111.72    3.91
   3   1   0  106.31    3.92
  -3   1   0  106.66    4.16
  -3   1   0  102.08    3.91
  -3   1   0  106.13    4.01
  -3  -1   0  108.99    3.74
   3   1   0  107.98    4.00
   3  -1   0  102.17    4.06
   3   1   0  105.84    4.26
   3  -1   0   99.94    3.82
  -3   1   0  112.17    4.06
  -3  -1   0  105.88    3.97
  -3  -1   0  105.81    3.89
   3  -1   0  107.49    3.79
  -4  -1   0    5.53    1.20
  -4   1   0    5.33    1.09
  -4  -1   0    4.13    1.04
  -4   1   0    5.43    1.26
   4  -1   0    5.27    1.31
  -4  -1   0    4.50    1.13
   4   1   0    5.39    1.16
   4   1   0    4.71    1.14
   4   1   0    5.40    1.46
   4  -1   0    5.28    1.18
   4  -1   0    4.06    1.14
   4  -1   0    4.37    1.10
  -4   1   0    5.56    1.29
  -4  -1   0    4.85    1.30
  -4   1   0    4.93    1.08
  -4   1   0    2.50    0.92
   4   1   0    5.01    1.24
  -4  -1   0    6.90    1.43
  -4  -1   0    5.45    1.12
  -4   1   0    6.16    1.21
   5  -1   0   22.41    2.51
  -5  -1   0   24.92    2.43
  -5  -1   0   22.14    2.33
  -5  -1   0   20.88    1.96
  -5   1   0   22.97    2.29
   5  -1   0   22.71    2.31
   5   1   0   21.53    2.31
  -5   1   0   23.25    2.47
  -5   1   0   20.31    2.23
  -5  -1   0   25.92    2.26
  -5   1   0   20.06    2.20
   5  -1   0   27.97    2.18
   5   1   0   23.04    2.54
   5   1   0   25.08    2.69
   0   2   0  192.55    7.00
   1   2   0  129.45    3.05
  -1   2   0  134.53    2.82
   1  -2   0  128.73    2.47
  -1   2   0  129.89    3.15
  -1   2   0  126.96    2.86
   1   2   0  133.87    2.83
   1   2   0  127.35    2.74
   1   2   0  135.04    3.15
  -1   2   0  127.92    2.92
   1   2   0  130.61    2.84
  -1  -2   0  130.82    2.65
  -1  -2   0  131.25    3.00
  -1  -2   0  129.42    2.74
   1  -2   0  128.50    2.75
  -1  -2   0  126.35    2.87
  -1  -2   0  133.99    2.64
   1  -2   0  130.51    2.76
   1  -2   0  126.48    3.17
  -1   2   0  128.93    2.66
   2  -2   0    1.69    0.56
   2  -2   0    1.69    0.47
  -2  -2   0    2.39    0.55
  -2   2   0    1.91    0.55
   2  -2   0    1.89    0.51
  -2  -2   0    2.12    0.55
  -2   2   0    2.04    0.52
  -2   2   0    2.39    0.59
  -2  -2   0    1.40    0.43
   2   2   0    1.22    0.41
   2   2   0    1.86    0.54
   2   2   0    1.66    0.48
   2   2   0    2.41    0.60
   2   2   0    2.64    0.60
  -2   2   0    3.33    0.71
  -2   2   0    1.78    0.49
  -2  -2   0    1.94    0.47
   2  -2   0    2.12    0.48
   2  -2   0    1.78    0.55
  -2  -2   0    2.52    0.56
  -3   2   0    1.05    0.44
   3   2   0    0.53    0.48
  -3  -2   0    0.97    0.40
  -3  -2   0    1.26    0.57
  -3  -2   0    2.12    0.57
  -3   2   0    1.40    0.52
  -3   2   0    1.03    0.57
  -3  -2   0    1.93    0.63
  -3   2   0    1.75    0.69
  -3  -2   0    1.67    0.53
   3   2   0    1.46    0.52
   3   2   0    0.50    0.31
   3  -2   0    1.17    0.47
   3  -2   0    1.47    0.56
  -3   2   0    1.10    0.60
  -3  -2   0    2.11    0.63
   3   2   0    1.99    0.82
   3  -2   0    1.37    0.55
   3  -2   0    1.69    0.61
  -4  -2   0    1.06    0.58
  -4   2   0    1.44    0.53
   4  -2   0    0.35    0.75
  -4  -2   0    1.10    0.83
   4   2   0    2.97    0.92
   4   2   0    1.58    0.54
  -4  -2   0   -0.32    0.65
   4  -2   0    1.23    0.68
   4  -2   0    1.53    0.59
  -4   2   0    1.21    0.64
  -4   2   0    0.85    0.58
   4   2   0    1.25    0.64
  -4   2   0    2.20    0.94
   4   2   0    1.98    0.88
  -4  -2   0    1.19    0.70
  -4  -2   0    1.41    0.69
  -4   2   0    1.44    0.68
   4  -2   0    1.64    0.57
   4  -2   0    0.82    0.68
  -4  -2   0    0.28    0.47
  -4   2   0    1.51    0.72
   5  -2   0    0.04    0.55
  -5  -2   0   -0.39    0.52
  -5   2   0   -0.29    0.56
   5   2   0   -0.09    0.67
  -5   2   0    0.15    0.55
  -5  -2   0    1.27    0.59
  -5   2   0   -0.59    0.53
   5  -2   0    1.85    0.76
   5   2   0   -0.52    0.61
   5   2   0    0.84    0.62
   5   2   0    0.78    1.05
  -5   2   0    0.38    0.47
  -5  -2   0    0.93    0.78
   0  -3   0    0.09    0.07
   0   3   0    0.37    0.15
   0   3   0   -0.08    0.07
   0   3   0    0.08    0.06
   0   3   0    0.03    0.06
   0   3   0    0.03    0.07
   0  -3   0    0.25    0.09
   0  -3   0    0.03    0.06
   0  -3   0   -0.04    0.09
   1   3   0  176.37    3.54
   1   3   0  168.13    3.32
  -1  -3   0  173.06    3.32
   1   3   0  172.04    3.44
   1  -3   0  170.78    3.22
   1   3   0  176.89    4.07
   1   3   0  176.85    3.81
  -1   3   0  177.57    3.37
  -1  -3   0  181.04    3.12
  -1   3   0  176.36    4.05
  -1   3   0  171.97    2.49
  -1  -3   0  175.20    2.78
  -1  -3   0  174.41    3.20
  -1   3   0  172.83    3.28
  -1  -3   0  176.64    3.56
   1  -3   0  181.06    4.20
   1  -3   0  177.95    2.96
   1  -3   0  174.47    3.31
  -1   3   0  172.28    3.52
   2   3   0   10.13    1.08
  -2   3   0   10.73    1.01
  -2   3   0   10.51    1.04
   2  -3   0   12.01    1.03
  -2   3   0    9.95    0.99
   2  -3   0   10.95    0.98
  -2  -3   0   11.64    1.02
  -2  -3   0   10.77    1.04
  -2  -3   0   10.09    1.02
   2   3   0   11.46    1.08
   2  -3   0   10.72    0.46
   2   3   0   12.10    1.10
  -2   3   0   11.16    0.99
   2   3   0   10.16    0.97
   2  -3   0   10.45    0.84
  -2  -3   0    9.63    0.87
   2  -3   0   10.85    1.13
  -2  -3   0   10.19    0.88
  -2   3   0   10.42    1.08
   3  -3   0    0.89    0.44
   3  -3   0    0.64    0.48
  -3   3   0    1.14    0.57
   3   3   0    0.70    0.38
  -3   3   0    0.45    0.45
   3  -3   0    0.88    0.30
  -3  -3   0    0.80    0.44
   3  -3   0    1.08    0.55
   3  -3   0    1.20    0.49
  -3   3   0    1.12    0.53
   3  -3   0    1.24    0.59
  -3   3   0    0.80    0.46
  -3  -3   0    0.81    0.57
  -3  -3   0    1.12    0.47
  -3  -3   0    1.48    0.54
  -3  -3   0    0.56    0.31
  -3   3   0    0.94    0.36
   3   3   0    1.72    0.61
  -3  -3   0    0.68    0.40
   3   3   0    0.85    0.49
   3   3   0    0.98    0.48
   3   3   0    1.64    0.56
  -4   3   0   34.91    2.61
  -4  -3   0   33.06    2.32
  -4  -3   0   35.58    2.69
  -4   3   0   34.53    2.62
  -4  -3   0   34.29    2.59
   4  -3   0   37.03    2.74
   4  -3   0   35.93    1.68
  -4   3   0   35.05    2.75
   4   3   0   36.33    2.83
   4   3   0   39.87    3.07
  -4   3   0   40.78    2.85
   4   3   0   43.25    2.99
   4  -3   0   35.99    2.49
   4  -3   0   34.54    2.28
   4  -3   0   34.96    1.68
  -4  -3   0   37.82    2.66
  -4  -3   0   35.42    2.38
  -4  -3   0   39.96    2.45
  -4   3   0   37.50    2.85
   4  -3   0   38.89    2.64
   4   3   0   33.76    2.54
  -5  -3   0   -0.06    0.89
  -5   3   0    3.89    0.74
   5  -3   0    1.36    1.10
   5   3   0    1.82    0.79
   5   3   0    0.79    1.15
   5   3   0   -0.12    1.37
   5  -3   0    2.41    1.01
  -5   3   0    1.92    1.05
  -5  -3   0    2.85    0.92
   5   3   0    3.92    1.35
   0   4   0    1.43    0.31
   0   4   0    1.10    0.19
   0  -4   0    1.01    0.30
   0  -4   0    1.14    0.21
   0   4   0    0.98    0.18
   0   4   0    0.90    0.22
   0   4   0    0.89    0.20
   0  -4   0    1.03    0.20
   0  -4   0    0.68    0.20
   0   4   0    1.04    0.24
  -1   4   0  140.42    2.49
   1  -4   0  143.51    3.88
  -1  -4   0  138.72    2.79
   1  -4   0  134.93    2.67
   1  -4   0  138.26    2.53
  -1  -4   0  133.42    3.04
  -1   4   0  136.58    2.89
   1   4   0  139.27    3.78
  -1   4   0  136.65    2.83
   1   4   0  137.04    3.17
   1  -4   0  134.78    2.77
  -1  -4   0  138.73    2.58
  -1  -4   0  133.92    2.73
  -1   4   0  139.71    3.16
   1   4   0  134.56    3.02
   1   4   0  136.64    3.41
   1   4   0  135.57    2.81
  -1  -4   0  136.95    2.56
  -1   4   0  137.53    3.68
  -2   4   0    1.21    0.45
  -2  -4   0    1.74    0.53
   2   4   0    1.16    0.53
   2  -4   0    1.38    0.57
  -2   4   0    1.77    0.50
  -2  -4   0    1.97    0.44
  -2  -4   0    1.05    0.40
  -2   4   0    1.56    0.50
  -2   4   0    0.86    0.42
   2  -4   0    1.29    0.44
   2   4   0    1.92    0.50
   2   4   0    1.17    0.45
   2   4   0    1.18    0.48
   2  -4   0    1.78    0.52
  -2  -4   0    1.51    0.41
  -2   4   0    1.40    0.51
   2  -4   0    1.65    0.39
   3  -4   0   -0.40    0.28
   3  -4   0   -0.35    0.36
   3   4   0    0.16    0.27
   3   4   0   -0.55    0.30
   3  -4   0   -0.34    0.27
   3   4   0   -0.66    0.31
  -3   4   0   -0.47    0.23
   3  -4   0   -0.04    0.26
  -3  -4   0   -0.16    0.28
  -3  -4   0   -0.25    0.26
  -3   4   0    0.39    0.24
  -3  -4   0    0.35    0.22
  -3   4   0    0.17    0.33
  -3  -4   0    0.17    0.27
  -3  -4   0   -0.41    0.20
   3   4   0    0.03    0.30
   3   4   0   -0.58    0.28
  -3   4   0   -0.40    0.29
  -3   4   0   -0.21    0.22
  -4  -4   0    5.36    1.28
  -4   4   0    7.14    1.47
   4  -4   0    5.99    1.35
  -4  -4   0    6.56    1.25
  -4   4   0    4.98    1.25
   4   4   0    7.13    1.50
  -4  -4   0    7.71    1.44
  -4   4   0    5.49    1.04
  -4   4   0    6.97    1.36
   4   4   0    8.76    1.74
   4  -4   0    6.23    1.43
   4  -4   0    6.17    1.05
   4   4   0    5.92    1.40
  -4  -4   0    5.82    1.21
  -4  -4   0    5.26    1.16
   4   4   0    5.42    1.19
  -4   4   0    6.17    1.49
  -4  -4   0    7.50    1.33
  -5  -4   0    1.55    0.73
   5  -4   0    1.11    0.78
   5  -4   0    0.42    0.63
   5   4   0    1.36    0.93
  -5   4   0    0.32    0.67
  -5   4   0    1.67    0.64
   5   4   0   -0.24    0.52
   5   4   0    0.56    0.57
   0   5   0    0.01    0.09
   0   5   0    0.03    0.19
   0   5   0    0.01    0.10
   0   5   0    0.10    0.10
   0  -5   0    0.12    0.12
   0  -5   0    0.15    0.10
   0   5   0    0.24    0.16
   0  -5   0    0.14    0.13
   0   5   0    0.09    0.11
   0   5   0    0.28    0.13
  -1   5   0   85.18    2.33
  -1   5   0   84.61    2.03
  -1  -5   0   85.73    1.86
  -1   5   0   85.64    2.47
  -1  -5   0   82.67    2.10
   1   5   0   89.65    2.78
   1   5   0   83.75    2.50
   1  -5   0   84.57    1.93
  -1  -5   0   85.06    2.31
   1   5   0   82.01    2.03
   1   5   0   85.09    2.19
  -1   5   0   85.69    2.07
   1  -5   0   88.00    1.95
  -1   5   0   83.09    2.95
  -1   5   0   81.97    1.93
   1  -5   0   84.74    1.99
   1   5   0   81.29    2.33
   1   5   0   86.90    3.13
  -1  -5   0   85.40    2.13
  -1  -5   0   83.34    1.96
   1  -5   0   84.30    3.10
  -1   5   0   83.40    2.27
   2  -5   0   15.54    1.18
   2   5   0   18.36    1.46
   2   5   0   19.03    1.30
  -2  -5   0   17.63    1.23
   2  -5   0   16.58    1.11
  -2  -5   0   17.65    1.33
   2   5   0   16.41    1.55
   2   5   0   17.01    1.33
  -2   5   0   18.56    1.52
   2  -5   0   16.51    0.96
   2  -5   0   18.64    1.61
  -2   5   0   16.17    1.35
  -2  -5   0   16.74    1.10
  -2   5   0   17.52    1.26
  -2  -5   0   16.93    1.04
  -2  -5   0   16.42    0.83
  -2   5   0   17.65    1.29
  -3   5   0   24.22    2.13
  -3   5   0   22.38    1.94
   3  -5   0   22.36    1.39
   3  -5   0   22.28    2.11
  -3   5   0   25.60    2.03
   3   5   0   23.56    2.02
  -3  -5   0   23.94    1.57
   3   5   0   22.47    2.08
   3  -5   0   21.59    1.62
   3   5   0   19.95    1.94
  -3  -5   0   21.82    1.81
  -3   5   0   23.02    1.78
   3   5   0   20.03    1.70
  -3  -5   0   22.87    1.79
   3   5   0   24.32    2.07
   3  -5   0   22.14    1.71
  -3   5   0   21.28    1.78
  -3  -5   0   21.75    1.53
   4   5   0   23.01    2.52
   4   5   0   28.34    2.61
   4  -5   0   29.45    2.39
  -4   5   0   28.39    2.49
   4  -5   0   25.52    1.84
   4   5   0   24.83    2.36
  -4  -5   0   25.27    1.92
  -4   5   0   25.23    2.21
  -4   5   0   25.65    2.39
   4   5   0   25.46    2.40
   4   5   0   23.86    2.15
  -4  -5   0   24.80    2.20
  -4   5   0   28.18    2.64
  -4  -5   0   25.16    2.22
  -4   5   0   23.38    2.17
  -4  -5   0   31.82    1.99
   4  -5   0   23.42    2.14
  -4  -5   0   26.84    1.99
   4   5   0   23.49    2.49
  -5  -5   0    6.71    1.21
   5  -5   0    4.55    0.89
  -5   5   0    2.56    0.99
   5   5   0    4.36    1.14
  -5   5   0    2.62    1.09
   5   5   0    4.68    1.28
   5   5   0    5.44    1.64
   0   6   0   40.00    1.45
   0   6   0   39.16    1.52
   0   6   0   37.81    1.24
   0   6   0   36.59    1.20
   0  -6   0   38.00    1.84
   0   6   0   38.02    1.94
   0  -6   0   39.56    1.53
   0   6   0   38.35    1.45
   0  -6   0   37.33    1.31
   0   6   0   39.15    1.70
   0  -6   0   39.30    1.29
  -1  -6   0    0.69    0.21
  -1   6   0    0.47    0.25
  -1   6   0    0.56    0.20
  -1  -6   0    0.48    0.20
   1   6   0    0.93    0.32
   1  -6   0    0.48    0.37
  -1   6   0    0.35    0.21
   1   6   0    0.21    0.26
   1   6   0    0.14    0.21
   1   6   0    0.46    0.20
   1  -6   0    0.11    0.16
  -1   6   0    0.75    0.28
  -1  -6   0    0.24    0.19
  -1   6   0    0.13    0.24
   1  -6   0    0.38    0.20
  -1   6   0    0.75    0.17
   1   6   0    0.23    0.22
   1  -6   0    0.55    0.19
   1   6   0    0.36    0.17
  -1  -6   0    0.44    0.24
  -1   6   0    0.32    0.24
   1   6   0    0.62    0.23
  -2  -6   0   11.56    0.90
  -2  -6   0   14.78    1.19
  -2   6   0   12.99    1.01
  -2   6   0   12.13    1.32
  -2   6   0   16.12    1.52
  -2   6   0   11.95    1.19
  -2  -6   0   12.33    0.87
   2  -6   0   12.54    1.01
   2   6   0   12.96    1.05
  -2  -6   0   13.38    0.82
   2  -6   0   12.44    1.44
   2   6   0   10.79    1.34
   2   6   0   13.29    1.26
   2   6   0   12.07    1.32
   2  -6   0   13.30    0.96
   2  -6   0   12.80    0.80
  -2   6   0   13.15    1.18
   2   6   0   13.28    1.27
  -2  -6   0   13.13    1.01
  -3  -6   0    1.36    0.59
   3   6   0    1.01    0.66
   3  -6   0    2.06    0.42
  -3   6   0    1.31    0.54
  -3  -6   0    1.66    0.70
  -3   6   0    1.51    0.63
   3   6   0    1.52    0.69
   3   6   0    1.61    0.65
  -3   6   0    1.01    0.52
   3  -6   0    1.12    0.61
  -3   6   0    1.43    0.48
  -3  -6   0    1.06    0.35
   3   6   0    1.51    0.69
   3   6   0    1.01    0.42
  -3  -6   0    1.25    0.45
   3  -6   0    1.21    0.77
   3  -6   0    1.67    0.65
  -3   6   0    1.02    0.56
  -3  -6   0    2.07    0.62
  -4   6   0    1.18    0.82
   4   6   0    0.62    0.63
   4   6   0    2.69    1.12
   4   6   0    0.71    0.80
  -4   6   0    1.16    0.83
   4   6   0    2.71    0.98
   4  -6   0    1.73    0.74
   4   6   0    1.28    1.01
  -4  -6   0    0.69    0.71
  -4  -6   0    1.66    0.75
  -4  -6   0    3.06    0.85
   4   6   0    1.19    0.87
  -4  -6   0    2.24    0.57
   4  -6   0    1.60    0.73
  -4   6   0    0.31    0.81
  -4   6   0    2.38    0.72
   4  -6   0    1.25    0.54
  -5   6   0    0.11    0.75
   5   6   0    1.16    1.12
   5   6   0    2.15    0.95
   5   6   0    1.69    1.34
  -5  -6   0    0.16    1.01
   0   7   0   -0.06    0.16
   0   7   0    0.19    0.15
   0  -7   0    0.02    0.16
   0   7   0    0.36    0.15
   0   7   0    0.23    0.24
   0   7   0    0.07    0.08
   0   7   0    0.29    0.15
   0  -7   0   -0.26    0.13
   0   7   0    0.07    0.18
   0  -7   0   -0.01    0.27
   1  -7   0    6.57    0.53
  -1   7   0    7.66    0.77
  -1   7   0    7.11    0.93
  -1   7   0    8.40    0.74
   1   7   0    8.10    0.85
  -1   7   0    9.20    0.65
   1   7   0    7.54    0.45
  -1  -7   0    8.12    0.71
  -1  -7   0    7.50    0.80
   1   7   0    7.55    0.85
   1   7   0    6.90    0.70
  -1  -7   0    8.33    0.56
   1  -7   0    8.39    1.07
   1   7   0    7.05    1.28
   1   7   0    8.20    1.11
   1   7   0    8.60    0.68
   1   7   0    7.41    0.67
   1  -7   0    7.97    0.41
  -1   7   0    8.47    0.80
   1   7   0    8.13    0.92
  -1  -7   0    6.91    0.67
  -1   7   0    8.61    0.79
   2   7   0    0.70    0.48
   2  -7   0    0.46    0.25
  -2   7   0    0.46    0.35
  -2   7   0    0.49    0.43
   2   7   0    0.08    0.35
  -2  -7   0    0.60    0.27
  -2   7   0    0.13    0.31
  -2   7   0    0.48    0.24
  -2  -7   0    0.49    0.27
   2  -7   0    1.13    0.43
   2   7   0    1.00    0.50
  -2   7   0    0.28    0.36
  -2  -7   0    0.84    0.32
   2  -7   0    1.41    0.65
  -2  -7   0    0.41    0.30
  -2   7   0    0.88    0.47
   2   7   0    0.03    0.27
  -2   7   0    1.05    0.46
   2   7   0    0.35    0.43
   2  -7   0    0.97    0.33
  -3  -7   0   17.90    1.36
  -3  -7   0   15.87    1.42
   3   7   0   16.17    1.95
   3   7   0   19.75    2.01
   3   7   0   21.49    2.01
   3   7   0   19.38    1.67
   3   7   0   19.25    1.93
   3  -7   0   16.14    1.28
  -3  -7   0   17.33    1.47
   3  -7   0   15.97    1.09
   3  -7   0   17.40    1.50
  -3   7   0   18.70    1.57
  -3   7   0   16.36    1.67
   3   7   0   18.67    2.24
  -3   7   0   21.07    2.07
   3  -7   0   19.24    2.08
  -3  -7   0   19.06    1.33
  -3   7   0   20.35    1.72
  -3  -7   0   16.42    1.01
  -3   7   0   14.29    1.63
  -4   7   0    1.83    0.61
   4   7   0    0.00    0.58
   4   7   0   -0.77    0.86
  -4   7   0   -0.41    0.39
   4  -7   0    1.87    0.89
   4   7   0    0.95    0.61
   4   7   0    0.62    0.65
  -4   7   0    1.08    0.79
  -4   7   0   -0.34    0.60
  -4  -7   0   -0.68    0.50
  -4  -7   0    0.46    0.50
   4   7   0   -0.44    0.54
   5   7   0    0.59    0.93
   5   7   0    4.34    1.25
   5   7   0    2.08    1.31
   0   8   0    2.36    0.42
   0   8   0    1.93    0.45
   0  -8   0    1.29    0.40
   0   8   0    1.74    0.47
   0   8   0    2.56    0.52
   0   8   0    1.89    0.37
   0  -8   0    2.49    0.45
   0   8   0    2.67    0.65
   0   8   0    1.34    0.44
   0  -8   0    3.79    0.90
   1   8   0    3.66    0.94
  -1  -8   0    2.97    0.59
   1   8   0    2.72    0.47
   1   8   0    2.17    0.58
  -1   8   0    1.91    0.40
  -1   8   0    2.26    0.70
   1   8   0    3.61    0.59
  -1   8   0    2.39    0.58
  -1   8   0    2.87    0.56
   1  -8   0    1.31    0.72
   1  -8   0    3.01    0.50
   1   8   0    3.05    0.72
  -1   8   0    3.28    0.53
   1   8   0    2.27    0.60
  -1  -8   0    2.74    0.50
   1   8   0    3.10    0.64
  -1   8   0    1.90    0.51
  -1   8   0    3.21    0.67
   1   8   0    3.15    0.89
  -1  -8   0    3.29    0.43
  -1  -8   0    2.81    0.64
   2   8   0    0.13    0.29
   2  -8   0    0.55    0.38
   2   8   0    0.53    0.30
   2  -8   0    0.60    0.44
  -2   8   0    0.47    0.43
  -2   8   0    0.58    0.15
  -2   8   0    0.74    0.51
  -2  -8   0    0.18    0.23
  -2  -8   0    0.14    0.34
  -2   8   0    0.72    0.28
   2  -8   0    0.24    0.20
   2   8   0    1.24    0.65
  -2  -8   0    0.40    0.36
   2   8   0    0.25    0.28
   2   8   0    0.20    0.35
  -2   8   0    0.63    0.39
   2   8   0    0.40    0.48
  -2   8   0    0.98    0.33
  -2  -8   0    0.66    0.38
   2  -8   0    0.36    0.26
  -3   8   0    0.03    0.55
  -3   8   0   -0.11    0.30
   3  -8   0   -0.72    0.35
  -3  -8   0   -0.38    0.41
   3   8   0   -0.14    0.72
  -3  -8   0   -0.04    0.19
   3  -8   0   -0.51    0.26
   3   8   0    0.14    0.46
  -3   8   0    0.71    0.44
   3   8   0   -0.73    0.68
  -3  -8   0   -0.64    0.33
   3   8   0   -0.47    0.34
   3  -8   0   -0.56    0.32
   3   8   0    0.00    0.35
  -3   8   0    0.56    0.53
  -4   8   0   -0.06    0.70
   4   8   0   -0.92    0.98
   4   8   0   -0.21    0.66
  -4  -8   0    0.87    0.50
   4   8   0    0.28    0.80
  -4   8   0   -1.14    0.44
   4   8   0    1.36    0.61
   0   9   0    0.24    0.15
   0   9   0    0.25    0.22
   0   9   0   -0.12    0.25
   0   9   0    0.18    0.29
   0   9   0    0.26    0.19
   0  -9   0   -0.04    0.22
  -1  -9   0    1.38    0.42
   1   9   0    1.54    0.47
   1   9   0    1.96    0.81
   1   9   0    1.04    0.38
   1   9   0    1.57    0.62
   1   9   0    1.45    0.53
   1  -9   0    1.31    0.58
  -1  -9   0    1.32    0.58
  -1  -9   0    1.24    0.41
  -1   9   0    1.55    0.40
  -1   9   0    1.47    0.46
   1   9   0    1.54    0.55
   1  -9   0    0.98    0.38
   1   9   0    1.23    0.40
  -1   9   0    0.77    0.41
  -1   9   0    0.89    0.38
  -1   9   0    0.50    0.44
  -1   9   0    1.22    0.43
  -2  -9   0    3.82    0.72
   2  -9   0    5.21    1.27
  -2   9   0    4.26    0.87
  -2   9   0    3.64    0.70
  -2   9   0    4.27    0.56
  -2  -9   0    4.15    0.51
  -2  -9   0    4.36    0.79
   2   9   0    3.26    0.93
   2  -9   0    3.10    0.59
   2   9   0    3.54    1.21
   2  -9   0    3.55    0.60
   2   9   0    4.77    1.01
   2   9   0    3.21    0.63
  -2   9   0    4.80    1.19
  -2  -9   0    3.75    0.68
  -2   9   0    3.86    0.48
   2   9   0    4.87    1.28
   2   9   0    3.70    0.89
   3   9   0    1.51    0.72
   3   9   0   -0.48    1.13
  -3   9   0    1.27    0.77
  -3  -9   0    0.29    0.47
  -3   9   0    1.27    0.80
  -3   9   0    1.12    0.49
   3   9   0    0.94    0.84
   3   9   0    1.07    0.84
   3  -9   0    1.69    0.98
  -3   9   0    1.06    0.50
  -3   9   0   -0.08    0.62
   4   9   0    5.26    1.69
   4   9   0    4.87    1.47
   4   9   0    6.04    1.83
  -4   9   0    5.84    1.38
   4   9   0    7.84    1.76
   0  10   0    2.22    0.55
   0  10   0    1.76    0.45
   0  10   0    1.98    0.59
   0 -10   0    0.55    0.62
   0  10   0    3.58    0.84
   0  10   0    2.31    0.56
   0  10   0    2.01    0.46
   0  10   0    2.54    0.66
   1 -10   0   17.72    2.03
  -1  10   0   21.05    1.52
   1  10   0   21.04    1.65
  -1  10   0   21.93    1.21
  -1  10   0   19.44    1.36
   1  10   0   21.54    2.20
   1  10   0   22.10    1.46
  -1 -10   0   20.44    1.26
  -1  10   0   20.94    1.31
   1  10   0   20.69    2.15
   1  10   0   21.24    1.19
  -1 -10   0   20.75    1.44
   1  10   0   21.52    1.69
  -1 -10   0   22.74    1.71
   1  10   0   19.56    1.47
   1 -10   0   22.69    1.24
   1  10   0   19.69    1.75
  -1  10   0   22.44    1.57
  -1  10   0   23.12    1.84
   2  10   0    0.06    0.38
   2  10   0   -0.33    0.28
   2  10   0   -0.07    0.31
  -2  10   0    0.09    0.24
  -2  10   0   -0.92    0.38
  -2  10   0    0.53    0.21
   2  10   0   -1.20    0.73
  -2 -10   0   -0.48    0.33
   2  10   0   -0.89    0.67
  -2  10   0    0.14    0.18
   2 -10   0   -1.15    0.74
  -2 -10   0   -0.40    0.28
  -2  10   0   -0.21    0.56
   2  10   0    0.03    0.21
  -3  10   0    1.10    1.11
   3  10   0    0.94    1.02
  -3  10   0    1.72    0.78
   3  10   0    1.52    0.98
  -3  10   0    0.62    0.76
  -3  10   0    1.50    0.53
   3  10   0    2.09    0.72
   3  10   0    0.35    0.82
  -3  10   0    2.29    0.72
  -4  10   0    0.75    0.70
   4  10   0    4.81    1.55
   4  10   0    0.29    0.90
  -4  10   0    0.70    0.35
   4  10   0    0.00    0.69
  -4  10   0    0.72    0.72
   0 -11   0   -1.28    0.72
   0  11   0    0.52    0.21
   0  11   0    0.17    0.33
   0  11   0   -0.35    0.36
   0  11   0    0.57    0.40
  -1 -11   0   -0.02    0.44
   1 -11   0    1.31    0.68
  -1  11   0    0.24    0.20
  -1  11   0    0.21    0.46
  -1 -11   0   -0.38    0.28
  -1  11   0    0.18    0.21
  -1  11   0   -0.05    0.31
   1  11   0    0.53    0.82
   1  11   0    0.27    0.32
   1  11   0   -0.78    0.65
   1  11   0    0.26    0.57
  -1  11   0   -0.26    0.39
   1  11   0    0.37    0.30
  -2  11   0    1.86    0.59
   2  11   0    1.66    1.17
   2  11   0    0.96    0.67
  -2  11   0    1.51    0.47
   2  11   0    0.81    0.60
   2  11   0    0.39    0.73
  -2  11   0    1.28    0.64
  -2  11   0    1.78    0.32
   2  11   0    1.37    0.58
   2 -11   0    0.70    1.02
  -3  11   0    3.17    1.32
   3  11   0    2.05    0.88
   3  11   0    3.77    1.17
   3  11   0    1.47    0.67
  -3  11   0    0.80    0.41
  -3  11   0    1.48    0.59
   0  12   0   -0.13    0.41
   0  12   0    0.29    0.13
   0  12   0    0.18    0.40
   0  12   0   -0.27    0.44
   0  12   0   -0.03    0.25
  -1  12   0   -0.32    0.62
   1  12   0   -0.48    0.87
   1  12   0    0.59    0.62
  -1  12   0   -0.17    0.38
  -1  12   0    0.09    0.32
   1  12   0    0.86    0.39
  -1  12   0   -0.21    0.36
   1  12   0    0.13    0.41
   1  12   0    0.75    0.54
   1 -12   0   -0.40    0.92
   1  12   0   -1.43    0.66
  -2  12   0    3.48    0.93
   2  12   0    1.85    0.98
   2  12   0    2.09    1.19
  -2  12   0    1.52    0.58
   2  12   0    3.85    1.17
  -2  12   0    2.36    0.63
  -3  12   0    1.00    1.06
  -3  12   0    0.79    0.42
   3  12   0    1.20    0.64
   3  12   0   -0.70    1.04
   3  12   0   -2.81    1.53
   3  12   0    2.73    1.00
   0  13   0    0.32    0.37
   0  13   0    0.58    0.51
  -1  13   0    2.66    0.68
   1  13   0    0.93    0.72
   1  13   0   -0.08    0.49
   1  13   0   -1.85    1.12
  -2  13   0   -0.38    0.42
  -2  13   0   -0.54    0.66
   1   0   1    1.33    0.30
   1   0   1    1.29    0.26
   1   0  -1    1.15    0.31
   1   0  -1    1.67    0.35
  -1   0   1    1.63    0.31
  -1   0   1    1.35    0.32
   1   0  -1    1.39    0.32
  -1   0   1    0.97    0.30
  -1   0   1    1.06    0.27
  -1   0   1    0.92    0.25
   1   0   1    1.33    0.31
   1   0  -1    1.01    0.30
  -1   0  -1    1.02    0.23
  -1   0  -1    1.19    0.28
   1   0  -1    1.52    0.30
  -1   0  -1    1.06    0.27
  -1   0  -1    1.33    0.31
  -1   0  -1    1.46    0.33
   1   0   1    1.74    0.37
   2   0  -1   34.44    1.70
  -2   0  -1   39.22    1.91
  -2   0   1   37.16    1.84
  -2   0  -1   37.31    1.75
  -2   0  -1   34.65    1.88
   2   0  -1   35.91    1.80
   2   0  -1   40.83    2.05
  -2   0  -1   38.08    1.92
   2   0   1   35.72    1.92
   2   0  -1   36.21    1.91
  -2   0   1   35.98    1.70
   2   0   1   39.83    1.86
  -2   0  -1   37.01    1.82
  -2   0   1   39.44    2.03
  -2   0   1   37.42    1.83
   2   0   1   38.23    1.84
  -2   0  -1   36.55    1.85
   2   0   1   38.30    1.79
   2   0  -1   37.80    1.86
  -2   0   1   38.92    1.88
  -2   0   1   37.74    1.96
  -3   0  -1   -0.12    0.26
  -3   0   1    0.81    0.33
  -3   0  -1    0.44    0.30
   3   0  -1    0.04    0.41
  -3   0  -1   -0.14    0.28
  -3   0   1    0.00    0.32
  -3   0   1    0.41    0.27
  -3   0   1   -0.08    0.38
   3   0   1    0.63    0.21
   3   0  -1    0.44    0.18
   3   0  -1   -0.02    0.33
   3   0   1    0.31    0.11
  -3   0  -1   -0.21    0.20
   3   0   1   -0.40    0.20
  -3   0   1    0.06    0.19
   3   0   1   -0.27    0.33
   3   0  -1    0.40    0.36
  -3   0  -1    0.11    0.24
  -3   0  -1    0.08    0.17
  -4   0   1   10.72    1.74
  -4   0  -1   16.18    1.78
  -4   0  -1   14.68    1.69
   4   0   1   12.13    1.31
   4   0   1   11.94    1.55
   4   0   1   13.66    1.61
   4   0  -1   12.92    1.66
   4   0  -1   15.02    1.79
  -4   0   1   15.75    1.74
   4   0   1   11.99    1.51
  -4   0   1   15.13    1.81
  -4   0   1   14.23    1.62
   4   0  -1   14.05    1.67
   4   0  -1   13.48    1.64
  -4   0  -1   12.91    1.63
  -4   0  -1   14.51    1.68
   4   0   1   13.91    1.81
  -4   0  -1   12.62    1.48
  -4   0   1   10.69    1.51
  -4   0   1   13.87    1.62
  -4   0  -1   16.18    1.78
   5   0   1    3.80    1.23
   5   0   1    4.66    1.32
   5   0  -1    5.16    1.41
  -5   0   1    4.85    1.24
  -5   0  -1    4.22    1.20
  -5   0  -1    3.47    1.08
   5   0  -1    5.06    1.19
  -5   0   1    5.03    1.33
   5   0   1    5.27    1.04
   5   0  -1    4.88    1.34
  -5   0   1    5.37    0.99
  -5   0   1    5.17    1.49
   0   1   1   29.44    0.84
   0  -1  -1   34.04    0.70
   0  -1   1   30.77    0.61
   0  -1  -1   32.90    0.80
   0   1   1   30.57    0.64
   0  -1   1   33.06    0.76
  -1  -1  -1  168.72    3.39
   1   1  -1  171.50    3.53
   1  -1   1  170.13    3.58
   1   1  -1  166.20    3.33
  -1   1   1  174.14    3.28
  -1   1   1  161.84    3.42
  -1  -1  -1  165.33    3.18
  -1   1   1  168.68    3.31
  -1  -1  -1  163.38    3.14
   1  -1   1  171.74    3.33
  -1  -1   1  166.46    3.14
   1   1   1  180.28    3.57
   1  -1  -1  166.41    3.20
   1   1   1  173.59    3.31
   1  -1  -1  173.26    3.41
  -1   1  -1  165.74    3.08
  -1   1  -1  177.41    3.39
  -1  -1   1  170.50    3.55
  -1  -1   1  170.99    3.25
   1  -1  -1  170.47    3.45
  -1   1  -1  169.12    3.55
  -1  -1   1  171.09    3.50
  -1   1  -1  162.77    3.14
  -1   1  -1  175.98    3.40
   1  -1  -1  172.72    3.32
  -1  -1   1  171.65    3.26
   2   1  -1   24.92    1.52
   2   1  -1   25.15    1.63
  -2   1   1   24.58    1.48
  -2  -1  -1   24.27    1.54
  -2   1   1   23.46    1.55
   2  -1   1   26.43    1.53
   2   1  -1   23.84    1.61
  -2   1   1   24.33    1.49
  -2  -1  -1   25.02    1.42
   2   1  -1   23.29    1.45
   2  -1   1   23.27    1.36
  -2  -1  -1   23.21    1.42
  -2  -1  -1   25.35    1.53
  -2  -1  -1   22.10    1.40
  -2   1   1   25.70    1.53
  -2  -1  -1   24.13    1.44
   2  -1   1   22.31    1.48
   2  -1   1   24.76    1.38
  -2   1   1   22.89    1.52
  -2  -1   1   23.47    1.29
  -2   1  -1   21.98    1.48
   2  -1  -1   24.27    1.52
   2   1   1   25.65    1.65
   2  -1  -1   23.93    1.48
  -2   1  -1   23.74    1.41
   2  -1  -1   21.65    1.43
  -2  -1   1   22.93    1.55
  -2   1  -1   23.48    1.50
  -2  -1   1   23.86    1.44
  -2   1  -1   22.46    1.40
   2  -1  -1   23.69    1.42
  -2  -1   1   22.36    1.40
   2   1   1   22.65    1.41
   2   1   1   24.14    1.48
  -2  -1   1   24.93    1.57
  -2  -1   1   25.30    1.48
   2  -1  -1   24.44    1.54
  -2   1  -1   23.35    1.51
   3   1  -1   21.72    1.75
   3  -1   1   27.28    2.03
  -3  -1  -1   26.69    1.85
  -3   1   1   23.89    1.81
   3  -1   1   26.27    1.88
   3  -1   1   24.33    1.48
   3   1  -1   25.73    2.03
   3  -1   1   25.75    1.78
   3   1  -1   24.35    1.87
  -3   1   1   22.95    1.77
  -3  -1  -1   22.56    1.80
  -3   1   1   26.22    1.94
  -3  -1  -1   24.60    1.74
   3   1  -1   21.34    1.85
  -3  -1  -1   26.21    1.90
  -3   1   1   24.83    1.86
  -3   1   1   24.79    1.83
   3  -1   1   25.97    1.80
  -3  -1  -1   25.46    1.78
  -3  -1  -1   27.05    1.94
  -3   1   1   20.65    1.79
  -3   1  -1   21.38    1.78
  -3  -1   1   27.26    1.88
   3   1   1   27.46    2.12
   3  -1  -1   25.48    1.97
  -3  -1   1   24.89    1.69
  -3   1  -1   25.49    1.79
  -3  -1   1   27.31    1.96
  -3   1  -1   22.79    1.78
   3   1   1   22.12    1.76
   3   1   1   22.14    1.75
  -3  -1   1   24.55    1.79
  -3   1  -1   28.47    2.03
   3  -1  -1   23.01    1.84
   3  -1  -1   26.31    1.94
  -3  -1   1   28.43    1.92
  -3  -1   1   25.09    1.94
  -3   1  -1   24.76    1.85
  -3   1  -1   25.20    1.97
   3   1   1   28.10    2.00
   4   1  -1   19.57    2.08
  -4  -1  -1   19.91    2.03
   4   1  -1   17.41    2.09
  -4   1   1   17.49    1.96
   4  -1   1   19.78    1.55
  -4  -1  -1   21.00    2.01
   4  -1   1   18.85    2.09
   4  -1   1   20.90    1.95
  -4  -1  -1   19.03    1.99
  -4   1   1   17.45    1.84
   4   1  -1   19.80    1.90
  -4  -1  -1   17.78    1.79
   4  -1   1   18.66    1.74
  -4  -1  -1   18.28    1.75
   4  -1   1   19.56    1.82
   4   1  -1   17.23    1.80
  -4   1   1   20.67    2.01
  -4   1   1   21.14    2.04
  -4   1   1   23.27    2.10
  -4  -1  -1   20.90    1.95
  -4   1   1   20.52    2.06
  -4  -1   1   18.01    1.71
   4   1   1   19.09    1.94
  -4   1  -1   20.19    2.07
  -4  -1   1   19.98    2.06
  -4   1  -1   19.57    1.99
  -4  -1   1   18.10    1.82
  -4   1  -1   18.47    1.87
  -4  -1   1   18.48    1.87
  -4  -1   1   18.56    1.88
  -4   1  -1   22.48    1.93
  -4   1  -1   17.27    1.92
   4  -1  -1   21.76    2.02
   4   1   1   23.67    2.34
   4   1   1   20.79    2.07
   4   1   1   15.35    1.71
   4  -1  -1   20.37    1.92
  -4   1  -1   19.81    1.93
  -4  -1   1   19.39    1.95
   4  -1  -1   17.38    1.81
   4   1   1   19.90    1.89
   4  -1  -1   20.60    2.07
  -5  -1  -1    3.76    1.11
  -5   1   1    1.55    0.94
   5   1  -1    1.53    0.96
  -5  -1  -1    2.53    0.78
   5   1  -1    1.25    0.94
   5  -1   1    3.67    0.83
  -5   1   1    0.76    0.62
  -5   1   1    2.44    1.03
   5  -1   1    1.96    0.79
   5   1  -1    2.69    1.12
  -5   1   1    0.48    0.88
   5  -1   1    1.89    0.89
  -5  -1  -1    0.33    0.68
  -5   1  -1    1.01    0.87
   5  -1  -1    2.03    1.12
   5   1   1    2.68    1.07
   5   1   1    1.42    0.78
   5  -1  -1    1.86    1.01
  -5  -1   1    1.52    0.76
   5  -1  -1    0.79    0.85
  -5   1  -1    3.48    1.12
  -5  -1   1    2.09    0.75
  -5   1  -1    1.27    0.68
  -5   1  -1    1.24    0.93
  -5  -1   1    1.81    0.67
  -5  -1   1    2.86    0.89
   0  -2  -1  304.37   10.79
   0   2  -1  383.63    8.39
   0  -2   1  331.64    9.33
  -1   2   1   83.50    2.06
  -1   2   1   80.95    2.36
  -1  -2  -1   82.69    2.12
  -1  -2  -1   83.07    2.05
  -1   2   1   80.82    2.10
  -1  -2  -1   79.00    2.16
   1   2  -1   84.62    2.50
   1   2  -1   83.15    2.34
   1   2  -1   81.21    2.09
   1  -2   1   80.38    2.44
   1  -2   1   81.46    2.03
  -1   2   1   82.81    2.25
  -1   2   1   79.62    1.59
   1  -2   1   84.25    1.72
   1   2  -1   83.50    2.13
   1  -2   1   85.35    2.11
  -1   2   1   81.52    2.34
   1   2  -1   81.17    2.10
  -1  -2  -1   83.50    1.98
  -1  -2   1   79.27    2.22
   1   2   1   84.54    2.34
  -1   2  -1   81.38    1.93
   1  -2  -1   80.96    2.11
  -1  -2   1   77.59    2.00
   1  -2  -1   82.44    1.60
  -1   2  -1   78.83    2.10
   1  -2  -1   81.22    2.10
   1   2   1   80.90    2.18
  -1  -2   1   79.19    1.92
  -1   2  -1   79.60    2.42
   1  -2  -1   80.77    1.94
  -1   2  -1   82.01    2.12
   1  -2  -1   80.07    2.41
   1   2   1   79.81    2.05
  -1  -2   1   82.04    2.39
   1   2   1   81.40    2.28
  -1  -2   1   81.79    1.94
   2  -2   1   15.53    1.16
  -2  -2  -1   14.13    1.18
  -2   2   1   13.81    1.14
  -2   2   1   14.53    1.21
   2   2  -1   14.92    1.18
  -2  -2  -1   14.92    1.10
  -2   2   1   13.58    1.22
  -2   2   1   15.46    1.19
   2   2  -1   15.60    1.32
  -2  -2  -1   15.21    1.22
   2  -2   1   14.05    1.05
   2   2  -1   15.37    1.20
  -2   2   1   13.50    1.21
   2  -2   1   15.73    1.05
  -2  -2  -1   14.07    1.08
   2  -2   1   15.32    0.73
  -2  -2  -1   15.12    1.14
   2  -2   1   14.89    1.29
   2   2   1   12.12    1.09
  -2  -2   1   12.90    1.17
  -2  -2   1   13.43    1.08
   2  -2  -1   13.67    1.21
   2   2   1   14.44    1.21
  -2   2  -1   14.21    1.11
   2  -2  -1   13.47    1.03
   2  -2  -1   13.24    1.12
   2   2   1   14.65    1.27
  -2   2  -1   15.66    1.23
  -2  -2   1   15.38    0.96
  -2  -2   1   14.44    1.22
   2  -2  -1   11.53    1.02
  -2   2  -1   13.38    1.13
   2   2   1   15.15    1.17
  -2  -2   1   16.05    1.12
  -2   2  -1   14.60    1.14
   2  -2  -1   14.47    0.82
  -2  -2   1   15.71    1.12
   3   2  -1   14.06    1.37
  -3  -2  -1   14.92    1.40
  -3   2   1   14.81    1.49
  -3   2   1   12.57    1.33
   3  -2   1   12.97    1.43
  -3   2   1   12.67    1.41
   3  -2   1   12.32    0.92
   3  -2   1   12.38    1.20
  -3  -2  -1   12.18    1.20
  -3  -2  -1   12.49    1.26
   3  -2   1   14.17    1.31
   3   2  -1   12.63    1.45
  -3  -2  -1   13.77    1.36
   3  -2   1   12.60    1.28
   3   2  -1   12.52    1.41
  -3  -2  -1   12.24    1.26
   3   2  -1   11.60    1.34
  -3   2   1   13.38    1.35
  -3  -2  -1   14.20    1.33
  -3  -2   1   11.79    1.23
  -3  -2   1   10.57    1.18
   3  -2  -1   14.38    1.44
  -3  -2   1   11.59    1.26
  -3  -2   1   12.07    1.39
   3  -2  -1   12.52    1.41
  -3  -2   1   14.48    1.24
   3   2   1   11.54    1.41
  -3   2  -1   14.34    1.39
  -3   2  -1   13.18    1.49
   3  -2  -1   12.20    1.33
   3   2   1   11.43    1.32
  -3   2  -1   13.88    1.42
  -3   2  -1   13.71    1.40
  -3   2  -1   12.34    1.41
   3  -2  -1   10.17    1.20
   3   2   1   13.18    1.32
  -3  -2   1   11.44    1.12
  -4   2   1    2.93    1.02
  -4   2   1    2.50    0.98
  -4   2   1    1.52    0.71
   4  -2   1    3.64    0.91
   4   2  -1    3.06    0.92
  -4  -2  -1    3.92    0.94
  -4   2   1    4.09    1.04
  -4  -2  -1    2.41    0.69
  -4  -2  -1    2.23    0.77
   4  -2   1    3.40    1.10
  -4   2   1    5.12    0.98
   4   2  -1    2.13    0.78
   4  -2   1    3.45    0.89
  -4   2   1    2.42    0.93
   4  -2   1    2.74    0.73
  -4  -2  -1    2.97    0.89
  -4  -2  -1    3.20    1.04
   4   2  -1    4.15    1.15
   4  -2   1    3.23    0.81
  -4  -2  -1    2.28    0.83
   4   2  -1    4.68    1.30
  -4   2  -1    3.41    1.06
   4   2   1    0.93    0.95
  -4  -2   1    4.74    1.19
  -4   2  -1    3.36    0.76
  -4  -2   1    3.29    0.90
  -4  -2   1    3.38    0.96
  -4  -2   1    3.70    1.07
   4  -2  -1    3.05    0.89
   4  -2  -1    2.96    0.71
   4  -2  -1    2.65    0.81
   4   2   1    3.03    0.98
   4   2   1    2.97    1.03
   4  -2  -1    3.85    1.11
  -4  -2   1    2.01    0.52
  -4   2  -1    2.14    0.97
   4   2   1    3.73    0.95
   4   2   1    3.34    1.06
  -4  -2   1    3.42    0.91
  -4   2  -1    2.11    0.79
  -4   2  -1    2.93    1.02
  -4   2  -1    4.21    1.24
   4  -2  -1    2.88    0.85
  -5   2   1    1.32    0.86
   5   2  -1    2.27    1.14
  -5   2   1    0.33    0.91
  -5  -2  -1    2.84    0.91
  -5  -2  -1    1.59    0.83
   5  -2   1    0.92    0.69
   5   2  -1    1.06    0.66
  -5   2   1    0.67    1.00
   5  -2   1    1.82    0.70
  -5   2   1    2.26    0.80
   5  -2   1    0.29    0.75
   5   2  -1    0.18    1.10
  -5  -2  -1    0.15    0.56
  -5  -2   1    2.26    0.83
   5   2   1    2.47    0.90
   5   2   1   -0.69    1.15
  -5   2  -1    1.62    1.01
   5  -2  -1    2.85    0.68
  -5  -2   1    0.50    0.68
   5  -2  -1    0.23    1.03
   5   2   1    1.59    0.72
  -5   2  -1    0.12    0.61
  -5  -2   1    1.69    0.70
   5  -2  -1    0.85    0.61
  -5   2  -1    1.19    0.78
   5   2   1    0.38    0.68
   0   3   1  173.94    3.48
   0  -3  -1  174.13    3.29
   0  -3   1  178.13    3.25
   1   3  -1    8.30    0.64
  -1   3   1    7.99    0.77
   1   3  -1    9.15    0.86
  -1   3   1    8.02    0.63
   1   3  -1    9.18    0.66
  -1  -3  -1    9.37    0.69
   1  -3   1    8.37    0.43
  -1   3   1    8.31    0.48
  -1   3   1    8.41    0.60
  -1  -3  -1    8.24    0.58
  -1   3   1    9.25    0.73
   1   3  -1    8.12    0.64
  -1  -3  -1    8.80    0.53
   1  -3   1    8.65    0.60
   1   3  -1    9.31    0.78
   1  -3   1    8.97    0.58
   1  -3   1    8.39    0.82
  -1  -3  -1    9.28    0.58
   1   3   1    9.00    0.78
   1  -3  -1    8.89    0.57
   1  -3  -1    8.39    0.61
  -1  -3   1    8.43    0.67
   1   3   1   10.39    0.67
  -1   3  -1    8.08    0.55
   1  -3  -1    8.17    0.48
   1   3   1    9.02    0.67
   1  -3  -1    8.35    0.82
  -1  -3   1    8.72    0.53
   1  -3  -1    7.79    0.60
  -1  -3   1    8.54    0.60
  -1   3  -1    8.45    0.63
   1   3   1    7.67    0.64
  -1  -3   1    7.41    0.35
  -1  -3   1    8.25    0.56
  -1   3  -1    8.06    0.79
   1   3   1    9.77    0.79
   2  -3   1   15.30    1.39
   2   3  -1   15.33    1.19
   2   3  -1   15.88    1.40
   2   3  -1   16.02    1.38
  -2  -3  -1   17.11    1.24
  -2   3   1   14.71    1.27
  -2  -3  -1   15.94    1.21
   2   3  -1   16.17    1.26
  -2  -3  -1   15.48    1.10
  -2  -3  -1   17.86    1.30
   2  -3   1   16.86    1.01
   2  -3   1   17.40    1.25
  -2   3   1   16.64    1.37
   2   3  -1   16.31    1.28
  -2   3   1   14.62    1.28
  -2   3   1   17.56    1.25
  -2  -3  -1   16.49    1.16
   2  -3   1   15.56    1.16
  -2   3   1   14.92    1.20
  -2  -3   1   17.13    0.97
   2   3   1   14.72    1.14
   2   3   1   15.63    1.27
  -2  -3   1   19.28    1.40
  -2   3  -1   16.49    1.40
   2   3   1   17.85    1.36
   2  -3  -1   19.40    1.32
  -2  -3   1   16.82    1.22
  -2   3  -1   15.65    1.26
   2   3   1   17.58    1.47
  -2   3  -1   16.61    1.20
   2  -3  -1   16.81    0.74
   2  -3  -1   16.16    1.38
  -2  -3   1   16.38    1.35
   2   3   1   16.49    1.35
   2  -3  -1   18.40    1.28
  -2   3  -1   16.62    1.25
  -2   3  -1   16.39    1.26
  -2  -3   1   17.58    1.14
  -2  -3   1   16.84    1.13
   2  -3  -1   16.31    1.09
  -3  -3  -1   40.50    2.23
   3   3  -1   40.13    2.60
  -3  -3  -1   40.97    2.22
   3  -3   1   40.16    2.04
   3   3  -1   35.90    2.35
  -3  -3  -1   33.31    2.15
   3   3  -1   38.19    2.34
  -3  -3  -1   41.45    2.46
   3  -3   1   39.43    1.35
   3  -3   1   39.18    1.30
  -3  -3  -1   32.67    1.94
  -3   3   1   38.51    2.48
   3  -3   1   40.55    2.33
  -3   3   1   38.17    2.52
   3   3  -1   44.98    2.79
  -3   3   1   38.92    2.40
  -3   3   1   39.26    2.32
   3   3  -1   39.88    2.40
  -3  -3  -1   39.07    2.38
   3   3   1   37.87    2.48
   3  -3  -1   42.54    2.44
  -3   3  -1   41.75    2.63
   3   3   1   39.87    2.34
  -3  -3   1   38.49    2.29
  -3   3  -1   42.02    2.47
  -3   3  -1   38.29    2.31
  -3  -3   1   39.37    1.93
  -3  -3   1   40.49    2.18
   3  -3  -1   40.69    1.57
   3  -3  -1   38.72    2.08
  -3  -3   1   38.24    2.45
   3  -3  -1   38.94    2.56
   3   3   1   38.90    2.47
  -3   3  -1   37.48    2.32
   3  -3  -1   37.33    2.30
   3  -3  -1   41.50    2.44
  -3   3  -1   40.46    2.50
  -3  -3   1   41.78    2.48
   3   3   1   39.63    2.48
   3   3   1   40.08    2.69
  -3  -3   1   40.29    2.20
  -4   3   1    0.31    0.41
   4  -3   1   -0.33    0.44
   4  -3   1    0.22    0.57
  -4  -3  -1    0.68    0.59
  -4   3   1    0.25    0.37
   4   3  -1    0.43    0.61
  -4   3   1    0.34    0.37
   4  -3   1    0.18    0.49
  -4   3   1    0.64    0.68
   4   3  -1    0.35    0.46
   4   3  -1    0.24    0.65
   4  -3   1    0.02    0.34
   4  -3   1   -0.15    0.47
   4  -3   1    0.31    0.39
  -4  -3  -1    0.82    0.46
   4   3  -1    0.21    0.54
  -4  -3  -1    0.08    0.34
  -4  -3  -1    0.63    0.61
  -4  -3  -1    0.40    0.42
  -4  -3  -1    1.20    0.50
   4   3   1    0.69    0.78
  -4  -3   1    0.68    0.52
  -4   3  -1    0.70    0.50
   4  -3  -1   -0.38    0.40
  -4   3  -1    0.48    0.59
  -4  -3   1    0.57    0.58
   4  -3  -1   -0.33    0.45
  -4  -3   1    0.17    0.66
  -4   3  -1    0.69    0.58
   4   3   1    0.32    0.69
  -4  -3   1    1.04    0.49
  -4  -3   1    0.16    0.36
   4  -3  -1    0.00    0.40
  -4   3  -1    0.12    0.71
   4   3   1    0.92    0.65
  -4   3  -1    0.89    0.76
   4   3   1   -0.59    0.48
  -4  -3   1    0.60    0.40
   4   3   1    0.52    0.53
   4  -3  -1    0.28    0.30
   4  -3  -1    1.08    0.55
  -5  -3  -1   18.67    2.24
  -5  -3  -1   16.48    1.91
   5   3  -1   18.64    2.54
  -5   3   1   16.34    2.13
   5   3  -1   18.00    2.31
  -5   3   1   23.90    2.59
  -5  -3  -1   21.56    2.27
  -5   3   1   21.79    2.07
   5   3  -1   20.25    2.40
   5  -3   1   19.59    2.03
   5   3  -1   20.50    2.77
   5  -3   1   24.40    2.48
  -5   3   1   15.48    2.40
  -5   3  -1   20.66    2.02
   5   3   1   23.85    2.72
   5   3   1   25.79    2.58
   5  -3  -1   21.75    2.30
  -5  -3   1   16.78    2.60
   5  -3  -1   20.45    2.09
   5   3   1   21.81    2.46
  -5  -3   1   15.94    1.99
   5  -3  -1   25.28    2.26
   5   3   1   24.48    2.48
  -5   3  -1   19.96    2.44
   0  -4  -1  120.49    2.24
   0   4  -1  116.65    2.28
   0  -4   1  119.77    2.81
   0   4   1  117.29    2.51
   0  -4  -1  114.75    2.36
   0   4   1  114.18    2.31
   0   4   1  113.98    2.97
   0   4  -1  116.88    2.17
   0  -4  -1  118.55    2.24
   0   4   1  111.73    2.63
   0  -4  -1  116.34    2.85
   0   4   1  114.93    2.32
   0   4  -1  116.51    1.60
   0  -4   1  116.52    2.07
   0   4   1  115.38    2.17
   0  -4   1  115.16    2.00
   0   4  -1  115.49    2.62
   0  -4   1  116.58    2.37
   1  -4   1   51.47    1.40
   1   4  -1   48.24    1.71
  -1  -4  -1   50.91    1.71
   1  -4   1   52.75    2.26
   1  -4   1   48.78    1.47
  -1   4   1   49.38    1.80
  -1   4   1   50.87    1.70
  -1   4   1   49.50    2.08
  -1   4   1   48.38    1.40
   1   4  -1   50.05    1.61
  -1  -4  -1   52.43    1.46
  -1  -4  -1   50.45    1.54
   1  -4   1   49.92    1.17
   1   4  -1   50.79    2.24
  -1  -4  -1   49.26    1.56
   1   4  -1   52.17    1.97
  -1  -4  -1   51.30    1.48
   1   4  -1   50.10    1.66
  -1   4   1   50.67    1.51
   1   4   1   49.84    1.80
  -1   4  -1   48.43    2.10
   1   4   1   52.73    1.73
   1  -4  -1   51.24    1.49
  -1  -4   1   50.15    1.29
  -1   4  -1   49.91    1.61
  -1  -4   1   48.40    1.67
   1   4   1   53.79    2.35
   1  -4  -1   50.52    1.51
   1  -4  -1   49.60    1.56
   1   4   1   50.40    1.95
   1  -4  -1   50.08    1.47
  -1  -4   1   51.04    1.26
   1  -4  -1   49.12    2.17
  -1  -4   1   49.97    1.46
   1   4   1   50.00    1.49
  -1   4  -1   48.66    1.47
   2  -4   1   36.34    1.74
   2  -4   1   37.16    1.81
   2   4  -1   34.74    2.08
  -2   4   1   33.73    2.04
   2  -4   1   33.47    1.35
  -2  -4  -1   35.44    1.67
   2   4  -1   36.47    1.95
   2   4  -1   31.77    1.73
  -2   4   1   32.49    1.92
  -2   4   1   37.75    2.08
  -2  -4  -1   32.17    1.79
   2  -4   1   34.02    2.17
   2   4  -1   36.26    1.96
  -2   4   1   33.38    1.73
  -2  -4  -1   32.25    1.74
  -2   4   1   33.53    1.81
  -2  -4  -1   36.04    1.60
   2  -4  -1   31.64    1.72
  -2  -4   1   34.03    1.87
   2   4   1   37.81    2.04
  -2   4  -1   37.82    2.23
   2   4   1   32.90    2.06
   2   4   1   28.46    1.71
  -2  -4   1   35.97    2.04
  -2   4  -1   33.79    1.88
   2  -4  -1   36.22    1.74
  -2   4  -1   34.15    1.88
  -2  -4   1   35.85    1.64
  -2   4  -1   33.81    1.75
   2  -4  -1   35.98    1.55
   2  -4  -1   34.92    0.92
   2   4   1   37.69    2.20
  -2   4  -1   35.81    1.86
  -2  -4   1   33.67    1.55
   2  -4  -1   36.04    2.22
  -2  -4   1   33.63    1.70
   2   4   1   32.78    1.69
   3   4  -1    1.39    0.61
  -3   4   1    1.96    0.74
  -3   4   1    0.94    0.49
  -3  -4  -1    1.68    0.51
  -3  -4  -1    2.15    0.67
   3  -4   1    2.09    0.68
   3   4  -1    1.21    0.55
   3   4  -1    2.43    0.87
  -3   4   1    2.68    0.82
   3   4  -1    1.17    0.56
  -3  -4  -1    1.40    0.60
   3  -4   1    2.30    0.73
  -3  -4  -1    0.84    0.44
   3  -4   1    0.82    0.37
  -3   4   1    3.14    0.84
   3   4  -1    1.57    0.58
  -3  -4  -1    1.27    0.66
   3  -4   1    1.68    0.72
  -3   4   1    1.71    0.60
  -3  -4   1    1.59    0.55
  -3   4  -1    1.07    0.57
  -3  -4   1    2.30    0.71
  -3  -4   1    1.12    0.51
  -3  -4   1    2.13    0.66
   3   4   1    2.20    0.82
  -3  -4   1    1.11    0.53
   3  -4  -1    2.30    0.57
   3  -4  -1    1.61    0.63
   3   4   1    1.86    0.74
  -3   4  -1    2.57    0.74
   3   4   1    1.46    0.59
  -3   4  -1    3.27    0.76
   3  -4  -1    1.54    0.58
   3   4   1    1.81    0.71
   3  -4  -1    1.93    0.32
  -3  -4   1    0.68    0.40
   3  -4  -1    1.68    0.71
  -3   4  -1    2.72    0.84
  -3   4  -1    1.60    0.76
   3   4   1    2.23    0.83
  -4   4   1    2.50    0.81
   4   4  -1    3.26    1.07
   4  -4   1    4.32    1.17
  -4  -4  -1    2.83    0.86
   4   4  -1    2.79    0.90
  -4   4   1    1.35    0.93
  -4  -4  -1    2.88    0.90
  -4  -4  -1    2.87    0.99
  -4  -4  -1    4.03    0.71
  -4   4   1    4.18    1.24
   4  -4   1    3.67    0.88
  -4  -4  -1    3.52    0.90
  -4   4   1    5.67    1.23
   4   4  -1    3.58    1.20
   4   4  -1    3.53    1.14
  -4  -4  -1    2.55    1.05
   4  -4   1    2.45    0.81
  -4   4   1    2.89    1.05
   4   4   1    4.13    1.28
  -4   4  -1    3.40    0.94
  -4  -4   1    3.03    0.86
  -4  -4   1    4.54    0.90
  -4   4  -1    3.75    1.08
   4   4   1    4.43    1.15
  -4   4  -1    3.45    0.84
  -4   4  -1    4.48    0.96
   4  -4  -1    2.35    0.81
  -4  -4   1    5.53    1.13
  -4  -4   1    3.05    0.93
   4   4   1    3.77    1.00
  -4  -4   1    3.26    0.88
  -4  -4   1    2.71    0.88
   4  -4  -1    3.21    0.89
   4  -4  -1    4.66    1.16
   4   4   1    2.72    0.96
   4   4   1    3.07    1.11
  -4   4  -1    3.27    1.01
  -5   4   1    8.39    2.60
   5  -4   1    8.76    2.49
   5   4  -1   14.50    1.88
  -5  -4  -1   11.13    1.99
  -5   4   1    6.94    1.32
  -5   4   1   12.85    1.66
   5   4  -1    9.41    2.23
   5   4  -1   12.01    2.21
   5  -4   1    9.53    1.59
  -5  -4  -1    8.93    1.68
   5   4   1   10.14    2.10
   5   4   1    9.13    1.94
   5  -4  -1   10.35    1.65
   5  -4  -1    8.56    1.76
   5   4   1   13.95    2.43
  -5   4  -1   11.75    2.11
  -5  -4   1   13.27    1.68
   0   5  -1   82.92    2.05
   0  -5  -1   88.63    2.01
   0   5  -1   84.56    2.05
   0  -5   1   83.75    1.76
   0  -5  -1   85.90    2.17
   0  -5   1   88.61    2.19
   0   5   1   84.92    2.09
   0  -5   1   82.38    2.53
   0   5  -1   85.34    1.69
   0   5  -1   85.16    2.36
   0   5   1   84.78    1.88
   0   5   1   84.70    1.91
   0   5   1   89.10    2.49
   0  -5  -1   86.59    2.65
   0   5   1   83.24    2.24
   0  -5   1   86.09    1.85
   0   5  -1   83.51    1.94
   0   5   1   84.33    2.75
   0  -5  -1   84.25    1.98
   0   5  -1   85.39    1.73
  -1   5   1    8.16    0.75
   1  -5   1    8.71    0.46
  -1  -5  -1    9.65    0.66
   1   5  -1    9.03    0.66
   1  -5   1    9.34    0.54
  -1   5   1    8.96    0.61
  -1  -5  -1    7.31    0.57
  -1   5   1    8.76    0.67
  -1   5   1    9.30    0.76
   1   5  -1    8.38    0.83
  -1  -5  -1    8.95    0.57
  -1   5   1    8.40    0.68
  -1   5   1   10.06    0.97
   1   5  -1    9.68    0.79
   1  -5   1    9.21    0.58
  -1  -5  -1    9.38    0.68
   1  -5   1    7.75    0.93
  -1  -5  -1    8.24    0.70
   1  -5  -1    7.98    0.60
  -1   5  -1    8.24    0.70
   1   5   1    8.22    0.78
   1  -5  -1   10.41    1.07
  -1  -5   1    9.78    0.73
   1   5   1    8.92    0.74
   1   5   1    9.02    1.03
   1  -5  -1    9.08    0.60
  -1   5  -1    7.44    0.59
  -1   5  -1    6.65    0.78
   1  -5  -1    8.36    0.60
  -1  -5   1    8.10    0.58
   1   5   1    7.79    0.80
  -1   5  -1    8.79    0.60
   1   5   1    8.11    0.56
  -1   5  -1    8.93    0.75
  -1  -5   1    8.98    0.63
  -1  -5   1    8.22    0.47
  -1   5  -1    7.63    0.61
   1   5   1    8.43    0.66
  -1   5  -1    8.56    0.54
  -2   5   1   13.68    1.26
   2   5  -1   14.14    1.24
  -2  -5  -1   15.13    1.17
   2   5  -1   13.59    1.42
   2  -5   1   12.71    1.00
   2  -5   1   14.03    1.08
  -2   5   1   13.84    1.18
  -2  -5  -1   13.46    0.82
  -2   5   1   13.31    1.06
  -2   5   1   14.68    1.42
   2   5  -1   11.35    1.10
   2  -5   1   13.01    0.77
  -2  -5  -1   14.00    0.97
   2  -5   1   13.51    1.43
   2   5  -1   14.14    1.16
  -2  -5  -1   13.36    1.00
  -2  -5  -1   13.22    1.12
   2   5   1   13.35    1.21
  -2  -5   1   13.98    0.94
   2   5   1   13.35    1.10
  -2  -5   1   12.19    0.63
  -2   5  -1   12.65    1.11
   2  -5  -1   13.05    0.91
  -2   5  -1   12.93    1.18
  -2  -5   1   13.05    1.18
   2  -5  -1   12.64    1.02
  -2   5  -1   12.98    1.08
  -2  -5   1   13.14    1.05
   2   5   1   14.11    1.42
  -2   5  -1   13.99    1.29
  -2  -5   1   11.29    0.90
   2  -5  -1   12.46    1.10
   2  -5  -1   12.75    1.45
   3   5  -1   16.00    1.68
  -3   5   1   15.00    1.54
  -3  -5  -1   12.81    1.20
   3  -5   1   15.57    1.11
  -3  -5  -1   13.49    1.47
   3   5  -1   13.80    1.55
  -3  -5  -1   13.51    1.22
   3  -5   1   17.33    1.51
  -3   5   1   15.78    1.67
  -3   5   1   16.15    1.70
  -3   5   1   15.42    1.47
  -3   5   1   12.93    1.51
   3   5  -1   15.71    1.52
   3   5  -1   11.43    1.61
   3  -5   1   10.39    1.74
  -3  -5  -1   13.78    1.45
   3  -5   1   14.89    1.40
   3   5  -1   15.38    1.59
   3   5   1   13.58    1.37
  -3  -5   1   14.62    1.10
   3   5   1   15.50    1.73
  -3   5  -1   15.47    1.76
  -3  -5   1   12.81    1.18
  -3   5  -1   15.72    1.57
   3   5   1   12.64    1.46
  -3  -5   1   15.15    1.45
   3   5   1   15.26    1.80
  -3   5  -1   14.98    1.51
  -3  -5   1   15.52    1.52
   3   5   1   13.25    1.53
  -3  -5   1   16.00    1.29
  -3   5  -1   13.81    1.50
   3  -5  -1   13.93    1.67
  -3   5  -1   13.16    1.41
   3  -5  -1   15.63    1.23
   3   5   1   12.41    1.52
   3  -5  -1   14.76    1.44
   3  -5  -1   13.73    1.34
   4   5  -1   22.68    2.21
  -4  -5  -1   23.44    1.90
  -4   5   1   22.82    2.39
   4  -5   1   23.40    1.71
   4   5  -1   22.53    2.47
  -4   5   1   24.34    2.27
  -4  -5  -1   25.15    2.23
   4   5  -1   25.27    2.53
   4   5  -1   21.16    2.15
  -4  -5  -1   23.42    1.90
  -4  -5  -1   20.38    1.84
  -4  -5  -1   21.71    2.09
  -4   5   1   26.26    2.50
  -4   5   1   22.60    2.33
   4  -5   1   24.14    2.09
  -4   5   1   29.68    2.33
   4   5  -1   25.44    2.26
   4  -5   1   26.65    2.13
  -4   5  -1   21.59    2.03
   4  -5  -1   24.33    1.88
  -4   5  -1   23.02    2.16
  -4  -5   1   22.56    1.68
  -4  -5   1   19.63    1.70
   4  -5  -1   24.27    2.13
  -4  -5   1   23.28    1.89
  -4   5  -1   23.38    2.33
  -4  -5   1   24.62    2.12
  -4  -5   1   25.58    2.22
  -4   5  -1   27.57    2.62
   4  -5  -1   26.91    2.62
  -4   5  -1   23.13    2.12
   4   5   1   21.77    2.02
   4   5   1   23.47    2.47
   4   5   1   20.38    2.15
   4   5   1   20.61    2.36
   4   5   1   25.00    2.45
   4  -5  -1   24.68    2.16
   4   5   1   20.72    2.32
  -4  -5   1   24.60    2.21
  -5   5   1    6.24    1.52
   5   5  -1    7.13    1.49
  -5  -5  -1    7.66    1.43
   5   5  -1    7.31    1.55
   5   5  -1    9.16    2.02
  -5   5  -1    6.31    1.74
  -5   5  -1    7.18    1.73
   5   5   1    6.27    2.12
   5   5   1    5.07    1.50
   5   5   1    5.26    1.30
   5  -5  -1    7.15    1.25
   0  -6  -1   37.42    1.36
   0  -6   1   36.83    1.78
   0   6  -1   35.37    1.37
   0   6  -1   33.82    1.09
   0  -6   1   35.86    1.47
   0  -6  -1   39.47    1.35
   0  -6   1   35.75    1.16
   0  -6  -1   35.25    1.46
   0   6  -1   34.49    1.36
   0   6   1   34.95    1.87
   0   6  -1   34.91    1.12
   0   6   1   34.91    1.25
   0  -6  -1   34.96    1.79
   0   6   1   36.29    1.52
   0   6   1   36.63    1.66
   0   6   1   36.61    1.45
   0   6   1   36.21    1.24
   0   6  -1   37.80    1.62
  -1   6   1   56.17    2.12
   1  -6   1   60.04    1.43
   1   6  -1   59.53    1.68
   1   6  -1   58.42    1.98
  -1   6   1   57.07    2.06
   1   6  -1   59.08    2.16
  -1  -6  -1   59.18    2.02
   1   6  -1   58.98    1.79
  -1  -6  -1   59.15    1.56
   1   6  -1   57.71    1.66
  -1   6   1   57.71    1.92
  -1   6   1   59.61    1.99
  -1  -6  -1   58.12    1.60
   1  -6   1   58.82    1.51
   1  -6   1   61.42    2.80
  -1  -6  -1   60.27    1.88
  -1  -6  -1   58.37    1.93
   1   6  -1   60.65    2.80
  -1  -6   1   61.52    1.87
  -1   6  -1   61.35    2.09
  -1   6  -1   58.47    1.95
  -1  -6   1   58.97    1.42
  -1   6  -1   60.17    1.56
   1   6   1   57.72    2.82
  -1   6  -1   58.94    2.58
  -1  -6   1   62.63    1.87
  -1   6  -1   57.92    1.87
   1   6   1   59.92    1.85
   1   6   1   60.57    2.08
  -1   6  -1   59.92    1.69
   1  -6  -1   62.79    1.83
  -1  -6   1   60.70    1.93
   1   6   1   61.50    2.42
   1   6   1   60.87    1.48
  -1   6  -1   56.63    1.86
   1  -6  -1   59.28    1.56
   1  -6  -1   58.85    1.66
   1   6   1   61.43    2.32
   1  -6  -1   61.85    2.84
   1   6   1   58.22    2.20
  -2   6   1    1.84    0.61
   2  -6   1    2.15    0.51
  -2  -6  -1    2.81    0.56
   2  -6   1    2.14    0.48
   2  -6   1    2.65    0.82
   2   6  -1    2.81    0.72
   2   6  -1    1.73    0.75
  -2   6   1    3.30    0.82
  -2  -6  -1    2.96    0.61
   2   6  -1    1.83    0.53
  -2   6   1    2.03    0.66
   2  -6   1    2.06    0.35
  -2  -6  -1    1.83    0.47
  -2  -6  -1    2.25    0.43
  -2   6   1    2.70    0.54
   2   6  -1    3.62    0.90
   2   6  -1    3.51    0.65
  -2   6   1    2.96    0.73
  -2  -6  -1    2.25    0.46
  -2   6  -1    1.61    0.57
  -2   6  -1    2.78    0.57
   2  -6  -1    2.69    0.78
  -2  -6   1    2.45    0.53
   2   6   1    2.41    0.56
   2   6   1    1.90    0.70
  -2  -6   1    2.70    0.48
   2   6   1    1.51    0.52
   2  -6  -1    2.07    0.53
  -2   6  -1    2.62    0.65
  -2  -6   1    2.09    0.33
  -2   6  -1    3.03    0.74
   2   6   1    1.52    0.65
   2  -6  -1    2.30    0.50
   2   6   1    2.74    0.87
  -2  -6   1    2.40    0.58
   2  -6  -1    2.44    0.45
  -2   6  -1    3.00    0.73
  -3   6   1   -0.14    0.31
   3  -6   1   -0.06    0.49
   3  -6   1   -0.25    0.22
  -3  -6  -1    0.08    0.36
   3   6  -1    0.00    0.25
   3   6  -1   -0.41    0.33
  -3  -6  -1   -0.35    0.34
  -3  -6  -1   -0.22    0.25
  -3   6   1    0.23    0.28
   3  -6   1   -0.83    0.44
  -3  -6  -1   -0.32    0.27
  -3   6   1    0.03    0.33
   3  -6   1   -0.39    0.35
   3   6  -1   -0.25    0.33
   3   6  -1   -0.42    0.21
  -3  -6  -1   -0.08    0.30
   3   6  -1    0.58    0.58
  -3   6   1   -0.48    0.34
  -3   6  -1   -0.15    0.36
   3   6   1   -0.07    0.24
  -3  -6   1   -0.19    0.24
  -3   6  -1   -0.53    0.29
   3  -6  -1   -0.59    0.29
  -3  -6   1   -0.13    0.22
  -3  -6   1    0.06    0.33
   3  -6  -1   -0.10    0.26
  -3   6  -1    0.26    0.33
  -3  -6   1   -0.21    0.16
   3   6   1   -0.16    0.40
  -3   6  -1   -0.49    0.21
   3  -6  -1   -0.22    0.49
   3   6   1   -1.17    0.44
   3   6   1    0.21    0.44
   3   6   1    0.11    0.32
  -3   6  -1   -0.19    0.30
  -3  -6   1   -0.07    0.31
   4  -6   1    0.50    0.50
   4   6  -1    0.88    0.93
  -4  -6  -1    0.08    0.59
   4   6  -1    0.61    0.59
   4   6  -1    0.39    0.55
  -4  -6  -1   -0.96    0.62
  -4   6   1    1.92    0.64
  -4   6   1   -0.44    0.62
  -4   6   1    2.31    0.80
   4   6  -1    0.49    0.60
  -4   6   1   -0.26    0.51
  -4  -6  -1    1.79    0.63
  -4  -6  -1    0.75    0.66
   4   6  -1   -0.30    0.64
   4  -6   1    1.51    0.70
  -4   6  -1    0.76    0.52
  -4   6  -1    0.80    0.79
   4   6   1    1.36    0.96
   4   6   1    0.66    0.57
  -4  -6   1    1.00    0.53
   4   6   1    1.02    0.50
   4  -6  -1    0.90    0.34
  -4  -6   1    0.64    0.51
   4  -6  -1    0.80    0.71
  -4  -6   1    0.76    0.40
  -4   6  -1   -0.49    0.57
   4   6   1    0.91    0.76
  -4  -6   1    0.59    0.61
   4  -6  -1    0.97    0.67
  -4   6  -1    2.27    0.62
   4  -6  -1   -1.35    0.78
  -5  -6  -1    2.09    1.40
   5   6  -1    8.56    1.40
   5   6  -1    4.49    1.61
  -5   6   1    5.93    1.34
   5   6  -1    5.40    1.62
  -5   6  -1    7.19    1.53
   5   6   1    4.92    1.78
   0  -7   1    8.89    0.98
   0   7  -1    9.35    0.77
   0  -7  -1    9.69    0.83
   0   7  -1   11.32    0.94
   0   7   1   10.29    0.93
   0  -7  -1   11.35    0.81
   0   7   1   10.56    0.82
   0  -7   1   12.01    0.93
   0   7   1   10.21    1.09
   0   7  -1   10.59    1.11
   0   7  -1   10.53    0.66
   0   7   1   10.96    0.72
   0   7   1   10.76    0.82
   0  -7   1   10.44    0.67
   0  -7  -1   10.39    1.04
   0   7   1    9.94    0.86
   0   7  -1    9.83    0.63
   0   7   1   10.07    0.74
  -1  -7  -1    0.30    0.28
   1  -7   1    1.11    0.50
   1   7  -1    0.25    0.29
   1   7  -1    0.50    0.26
  -1   7   1    0.49    0.30
   1   7  -1    0.51    0.23
  -1   7   1    0.47    0.28
  -1  -7  -1    0.58    0.23
   1  -7   1    0.33    0.10
   1   7  -1    0.56    0.23
   1   7  -1    0.62    0.29
   1   7  -1    0.39    0.20
   1  -7   1    0.89    0.24
  -1  -7  -1    0.28    0.24
  -1   7   1    0.43    0.21
   1   7  -1    0.92    0.45
  -1   7   1    0.70    0.27
  -1   7   1    0.47    0.27
  -1   7   1    0.89    0.36
  -1  -7  -1    0.41    0.22
  -1   7  -1    0.48    0.25
   1   7   1    0.65    0.27
  -1   7  -1    0.38    0.16
   1   7   1    0.45    0.27
  -1  -7   1    0.75    0.21
   1   7   1    0.97    0.30
  -1   7  -1    0.15    0.18
   1   7   1    0.71    0.34
  -1   7  -1    0.38    0.25
  -1   7  -1    0.39    0.25
   1   7   1    0.20    0.34
   1  -7  -1    0.81    0.26
   1  -7  -1    0.70    0.20
  -1   7  -1    0.78    0.30
  -1  -7   1    0.16    0.24
  -1  -7   1    0.54    0.26
   1   7   1    0.51    0.14
   1   7   1    0.85    0.30
  -1   7  -1    0.82    0.24
   1   7   1    0.19    0.29
   1  -7  -1    0.44    0.38
  -1  -7   1    0.56    0.27
   2  -7   1   10.52    0.63
  -2  -7  -1   11.82    0.91
  -2  -7  -1    9.43    0.88
  -2  -7  -1   11.88    0.85
   2   7  -1    9.74    1.21
  -2  -7  -1   11.31    0.99
   2  -7   1   10.76    0.91
   2   7  -1   10.45    0.97
   2   7  -1   11.01    1.20
  -2   7   1   10.64    0.87
   2   7  -1   10.51    1.66
  -2   7   1    9.44    1.09
   2   7  -1   12.73    1.31
  -2   7   1   11.23    1.39
  -2   7   1   10.23    0.59
  -2   7   1   10.09    1.19
  -2  -7  -1   11.85    1.10
   2  -7   1    9.66    1.65
   2  -7   1   10.11    0.81
  -2   7   1   11.43    1.05
  -2   7   1    9.82    1.29
  -2  -7   1    9.69    0.87
   2  -7  -1   10.42    0.83
   2  -7  -1    9.88    1.68
  -2  -7   1    9.46    1.01
  -2  -7   1   10.09    0.71
  -2   7  -1   10.94    0.84
   2   7   1   11.25    0.95
   2   7   1   11.02    1.44
   2  -7  -1   10.62    0.96
   2   7   1   10.81    1.31
  -2   7  -1   10.00    0.97
  -2   7  -1   11.29    1.17
  -2   7  -1    9.37    1.23
  -2   7  -1    9.36    0.95
  -2   7  -1   10.35    1.33
  -2   7  -1    9.78    1.04
  -2  -7   1    9.50    0.74
   2   7   1   12.10    1.60
   2   7   1    9.98    0.93
   2  -7  -1   10.09    0.86
   2   7   1   10.20    1.17
   2   7   1   10.64    1.18
  -3   7   1    1.06    0.59
  -3  -7  -1    0.39    0.34
   3  -7   1    1.55    0.75
   3  -7   1    0.37    0.43
   3  -7   1    0.32    0.40
  -3   7   1    0.40    0.53
  -3  -7  -1    1.06    0.53
   3   7  -1    1.35    0.56
   3   7  -1    0.38    0.43
   3   7  -1    1.35    0.72
  -3  -7  -1    1.56    0.60
  -3  -7  -1    0.34    0.37
   3   7  -1   -0.10    0.26
  -3   7   1   -0.12    0.28
  -3  -7  -1    0.62    0.40
  -3   7   1    0.52    0.67
   3  -7   1    0.64    0.33
   3   7  -1    0.19    0.50
  -3   7   1    1.04    0.51
   3   7   1    1.37    0.70
   3   7   1    0.26    0.34
  -3  -7   1    0.31    0.30
  -3   7  -1    0.27    0.64
  -3   7  -1    0.08    0.45
   3  -7  -1    0.97    0.47
   3  -7  -1    0.62    0.37
   3   7   1    0.61    0.47
   3  -7  -1    1.05    0.60
   3   7   1    0.49    0.42
   3   7   1    1.22    0.74
  -3  -7   1    0.58    0.27
  -3  -7   1    0.72    0.42
  -3  -7   1    1.29    0.50
  -3   7  -1    0.96    0.49
   3  -7  -1    0.55    0.40
   3   7   1    0.69    0.40
  -3  -7   1    0.70    0.44
  -3   7  -1    1.59    0.61
  -3   7  -1    2.10    0.69
   4  -7   1   18.83    1.97
  -4   7   1   25.84    2.44
   4   7  -1   21.18    2.10
  -4   7   1   21.49    2.31
  -4  -7  -1   21.48    1.77
   4   7  -1   21.80    2.74
   4   7  -1   26.34    2.75
   4   7  -1   24.65    2.47
  -4   7   1   21.90    2.53
  -4   7   1   24.27    2.00
   4   7  -1   24.04    2.48
  -4  -7  -1   25.95    2.15
   4   7   1   21.51    2.31
   4   7   1   22.45    2.58
  -4   7  -1   25.39    2.12
  -4  -7   1   23.57    1.66
  -4   7  -1   22.87    2.52
  -4   7  -1   20.53    2.24
   4   7   1   22.84    2.37
   4  -7  -1   24.48    2.20
   4  -7  -1   24.66    1.72
   4   7   1   23.35    2.03
   4   7   1   24.50    2.81
  -4   7  -1   20.16    2.30
   5   7  -1    0.45    1.39
  -5  -7  -1    1.09    0.72
   5   7  -1    2.20    1.03
   5   7   1    2.99    1.11
   5   7   1    1.43    0.85
  -5   7  -1    1.29    0.48
   5   7   1    0.83    0.62
   0   8  -1   25.37    1.81
   0   8   1   30.17    1.58
   0   8   1   25.54    1.42
   0  -8   1   26.46    1.54
   0  -8   1   27.96    1.22
   0  -8   1   27.41    1.82
   0   8   1   28.00    1.32
   0   8  -1   25.95    1.16
   0  -8  -1   25.45    1.48
   0   8   1   27.59    1.44
   0  -8  -1   27.72    1.32
   0   8   1   27.26    1.26
   0  -8  -1   27.07    1.86
   0   8  -1   25.62    1.36
   0   8  -1   26.31    1.15
   0   8  -1   25.51    1.52
   0   8  -1   27.10    1.41
   0   8   1   25.76    1.58
   0   8   1   27.32    1.83
   1   8  -1   70.81    2.07
   1   8  -1   64.06    2.58
   1  -8   1   70.44    3.42
   1   8  -1   66.65    2.11
  -1   8   1   67.72    3.01
   1   8  -1   70.35    2.88
  -1   8   1   66.37    2.08
   1   8  -1   65.98    2.39
   1   8  -1   70.23    2.71
  -1  -8  -1   68.31    2.23
  -1   8   1   68.25    2.33
   1   8  -1   66.45    3.40
   1  -8   1   67.48    1.86
  -1  -8  -1   67.83    2.65
  -1  -8  -1   70.20    1.94
  -1   8   1   70.21    2.12
  -1   8   1   64.93    2.54
  -1  -8  -1   66.51    2.28
  -1   8   1   68.67    2.57
   1   8   1   68.78    2.73
  -1   8  -1   64.43    2.25
   1   8   1   71.66    2.95
  -1  -8   1   68.71    2.46
  -1   8  -1   71.02    1.99
  -1   8  -1   67.39    2.45
   1   8   1   65.72    2.47
   1  -8  -1   66.68    1.98
  -1  -8   1   72.21    2.33
  -1   8  -1   70.30    2.53
   1   8   1   68.83    2.72
  -1   8  -1   69.64    2.00
  -1  -8   1   69.34    2.15
  -1   8  -1   68.30    2.36
   1   8   1   70.16    2.40
   1   8   1   69.16    2.14
   1   8   1   74.27    3.57
   1  -8  -1   66.58    3.36
  -1   8  -1   74.13    3.14
   2   8  -1    0.83    0.44
   2   8  -1    0.39    0.28
   2   8  -1    0.97    0.50
  -2   8   1    0.20    0.46
  -2   8   1    0.94    0.45
  -2   8   1    0.42    0.38
  -2   8   1    0.20    0.47
  -2  -8  -1    0.42    0.36
   2   8  -1    1.40    0.61
  -2   8   1    1.15    0.36
  -2   8   1    0.96    0.51
   2   8  -1    0.25    0.27
   2  -8   1    0.38    0.69
   2  -8   1    0.80    0.35
   2   8  -1    0.24    0.64
  -2  -8  -1    0.54    0.28
  -2  -8  -1    0.17    0.41
  -2   8   1    0.74    0.25
   2  -8   1    0.32    0.32
  -2  -8  -1    0.57    0.30
  -2   8  -1    0.60    0.34
   2   8   1    1.57    0.65
  -2  -8   1    0.34    0.28
  -2   8  -1    0.80    0.39
   2   8   1    0.66    0.35
  -2  -8   1    0.43    0.36
   2   8   1    0.02    0.33
  -2  -8   1    0.60    0.31
  -2   8  -1    0.17    0.31
   2  -8  -1    0.69    0.30
   2  -8  -1    0.77    0.43
  -2   8  -1    0.70    0.55
   2   8   1    0.72    0.52
   2  -8  -1    0.64    0.49
  -2  -8   1    0.15    0.27
   2   8   1    0.86    0.57
  -2   8  -1    0.94    0.29
   2   8   1    0.55    0.27
  -2   8  -1    0.92    0.38
   2  -8  -1    0.14    0.30
   2   8   1   -0.39    0.59
  -3  -8  -1   -0.32    0.34
   3   8  -1   -0.04    0.39
   3   8  -1    1.07    0.43
   3  -8   1    0.35    0.39
  -3  -8  -1    0.29    0.33
   3  -8   1   -0.28    0.46
   3   8  -1    1.43    0.82
  -3  -8  -1    0.09    0.32
   3   8  -1    0.49    0.54
  -3   8   1   -0.78    0.37
  -3   8   1   -0.42    0.22
   3   8  -1   -0.31    0.70
  -3  -8  -1   -1.06    0.48
   3  -8  -1   -0.03    0.53
   3   8   1   -0.39    0.51
  -3   8  -1   -0.01    0.40
   3   8   1    0.48    0.62
  -3   8  -1    0.63    0.31
  -3  -8   1    1.06    0.51
  -3   8  -1   -0.14    0.41
   3   8   1    0.04    0.56
   3   8   1    1.26    0.65
   3   8   1   -0.10    0.45
  -3  -8   1   -0.35    0.26
  -3   8  -1   -0.41    0.44
   3   8   1    0.48    0.41
   3  -8  -1   -0.08    0.35
   3  -8  -1    0.03    0.42
  -3  -8   1   -0.14    0.35
   3  -8  -1   -0.73    0.38
   4   8  -1    0.80    0.46
  -4  -8  -1    2.42    0.68
   4   8  -1    0.46    0.93
  -4   8   1    0.05    0.82
  -4  -8  -1    1.11    0.83
   4   8  -1    3.78    1.03
  -4   8   1    1.40    0.73
   4   8  -1    1.59    0.96
   4   8   1    2.64    1.27
   4   8   1    2.53    1.06
  -4   8  -1    3.70    0.78
   4   8   1    3.33    0.68
   4   8   1    0.12    0.93
  -4   8  -1    0.09    0.76
   0   9   1    2.70    0.65
   0   9  -1    1.81    0.41
   0   9  -1    1.28    0.44
   0   9   1    0.91    0.40
   0  -9  -1    1.89    0.50
   0  -9   1    2.35    0.74
   0   9   1    2.65    0.53
   0   9  -1    1.43    0.46
   0  -9  -1    1.44    0.65
   0   9  -1    2.19    0.41
   0   9   1    2.58    0.58
   0   9  -1    2.11    0.64
   0   9  -1    1.58    0.49
   0   9   1    2.25    0.80
   0  -9  -1    2.13    0.58
   0  -9   1    1.89    0.45
   0   9   1    1.43    0.52
   0   9   1    1.94    0.46
   0   9  -1    2.22    0.60
  -1  -9  -1    4.51    0.70
   1   9  -1    4.97    0.57
  -1   9   1    6.48    1.02
  -1   9   1    6.19    1.09
  -1   9   1    5.18    0.66
   1   9  -1    5.65    0.96
  -1  -9  -1    5.88    0.76
  -1   9   1    5.52    0.75
   1  -9   1    5.14    1.19
   1   9  -1    5.01    0.84
   1   9  -1    6.23    1.09
  -1   9   1    5.60    0.69
  -1  -9  -1    4.00    0.85
  -1   9   1    5.76    0.69
   1   9  -1    6.45    0.83
   1   9  -1    5.13    0.57
   1  -9   1    5.75    0.59
   1   9  -1    5.17    1.25
   1   9  -1    4.43    1.13
  -1   9   1    5.23    0.63
   1  -9  -1    5.59    0.63
   1   9   1    6.42    0.81
   1   9   1    5.49    1.02
   1  -9  -1    6.08    1.28
  -1  -9   1    6.12    0.67
   1   9   1    4.85    1.04
   1   9   1    4.94    1.20
   1   9   1    5.20    0.59
   1   9   1    5.00    0.63
  -1   9  -1    5.65    0.63
  -1  -9   1    6.25    0.74
  -1   9  -1    4.08    0.68
  -1   9  -1    5.88    0.91
  -1   9  -1    6.92    0.59
  -1   9  -1    4.96    1.02
  -1  -9   1    4.83    0.85
   1   9   1    4.73    0.91
  -1   9  -1    5.06    0.64
  -1   9  -1    6.21    0.84
   2  -9   1    0.93    0.37
  -2   9   1    2.13    0.65
  -2   9   1    1.53    0.45
   2   9  -1    1.31    0.42
   2   9  -1    2.05    0.73
   2   9  -1    0.88    0.56
   2   9  -1    1.42    0.73
  -2   9   1    0.64    0.51
   2   9  -1    0.98    0.40
   2   9  -1    0.40    0.69
  -2   9   1    1.19    0.72
   2  -9   1    1.25    0.81
   2  -9   1    1.61    0.39
  -2  -9  -1    1.85    0.51
  -2  -9  -1    1.85    0.46
  -2   9   1    1.88    0.51
  -2   9   1    0.96    0.35
  -2   9   1    1.79    0.68
  -2  -9  -1    1.55    0.47
   2   9  -1    1.68    0.59
  -2  -9  -1    1.92    0.49
   2   9   1    2.29    0.67
  -2   9  -1    1.21    0.63
  -2   9  -1    1.45    0.41
   2   9   1    0.32    0.39
   2   9   1    2.18    0.81
  -2  -9   1    1.96    0.57
   2  -9  -1    1.21    0.43
  -2   9  -1    1.56    0.49
   2   9   1    2.47    0.63
  -2   9  -1    1.07    0.15
   2  -9  -1    1.27    0.65
  -2   9  -1    2.11    0.59
   2  -9  -1    2.36    0.86
   2   9   1    1.34    0.87
   2   9   1    1.47    0.43
   2   9   1    1.26    0.36
  -2  -9   1    1.33    0.37
  -2   9  -1    2.01    0.60
  -2   9  -1    1.75    0.21
  -2  -9   1    1.21    0.42
   2   9   1    1.43    0.61
   3   9  -1   11.66    1.98
  -3  -9  -1   11.03    1.34
  -3   9   1   12.85    1.34
  -3   9   1    9.60    1.93
   3   9  -1    9.78    1.83
  -3  -9  -1   10.11    1.08
   3   9  -1   13.75    1.69
  -3   9   1   12.27    2.14
   3   9  -1   10.13    2.13
  -3   9   1   10.57    1.06
  -3   9   1   11.35    1.30
   3   9   1   11.35    1.91
  -3   9  -1   12.91    1.10
  -3   9  -1    8.53    1.07
  -3  -9   1    9.70    1.10
  -3   9  -1    9.67    1.18
  -3   9  -1    8.41    1.53
  -3   9  -1   11.06    1.43
   3   9   1   11.63    1.94
   3   9   1   11.75    2.16
  -3  -9   1    8.54    1.58
   3   9   1   11.22    2.29
  -3   9  -1    9.37    1.77
  -4   9   1    2.98    1.21
   4   9  -1    3.55    1.22
   4   9  -1    4.74    1.56
  -4   9   1    3.37    1.00
   4   9  -1    3.03    0.98
   4   9  -1    5.69    2.16
   4   9   1    4.71    1.37
  -4   9  -1    5.25    1.60
   4   9   1    0.85    1.56
   4   9   1    3.03    1.09
   0  10   1    3.50    0.75
   0 -10   1    4.63    1.07
   0  10   1    3.45    0.79
   0  10  -1    3.54    0.80
   0  10  -1    2.57    0.55
   0  10  -1    3.79    0.70
   0  10   1    4.07    0.85
   0  10   1    3.74    0.66
   0  10  -1    3.77    0.81
   0  10   1    3.44    0.66
   0  10  -1    2.20    0.87
   0  10  -1    2.94    0.55
   0 -10  -1    4.11    0.96
   0  10  -1    2.25    0.59
   0  10   1    2.97    0.75
   0  10   1    2.99    0.71
   1  10  -1    3.78    0.83
   1  10  -1    3.10    0.95
  -1  10   1    4.41    0.73
  -1 -10  -1    2.85    0.63
   1  10  -1    2.78    0.63
  -1  10   1    2.46    0.58
   1  10  -1    3.80    1.14
   1  10  -1    2.83    0.59
   1  10  -1    3.04    0.76
  -1  10   1    2.93    0.89
  -1  10   1    3.70    0.82
  -1 -10  -1    3.15    0.59
   1  10  -1    3.51    0.87
  -1 -10  -1    2.12    0.78
  -1  10   1    4.49    0.58
  -1  10   1    4.09    0.77
   1  10  -1    3.14    0.72
   1 -10   1    2.03    1.08
  -1  10   1    2.84    0.74
   1 -10  -1    2.94    1.13
   1  10   1    2.33    0.69
   1  10   1    4.07    1.27
  -1  10  -1    2.82    0.76
  -1  10  -1    2.83    0.60
  -1  10  -1    3.57    0.73
   1  10   1    4.18    0.88
  -1  10  -1    3.69    0.98
  -1 -10   1    2.95    0.57
   1  10   1    3.23    0.82
  -1  10  -1    4.13    0.70
  -1 -10   1    3.93    0.77
  -1 -10   1    2.37    0.76
   1  10   1    2.75    0.72
   1  10   1    2.98    0.59
  -1  10  -1    2.93    0.54
   1 -10  -1    3.06    0.59
   2  10  -1    1.32    0.58
  -2 -10  -1    0.59    0.41
  -2  10   1    1.46    0.82
   2  10  -1    1.18    0.70
  -2  10   1    0.68    0.62
   2  10  -1    2.07    0.85
  -2  10   1    1.22    0.38
  -2  10   1    0.57    0.34
  -2  10   1    0.60    0.61
   2  10  -1    1.08    0.67
  -2  10   1    1.02    0.43
   2  10  -1    1.27    1.00
  -2 -10  -1    0.51    0.45
   2  10  -1    0.87    0.66
  -2  10  -1    0.93    0.38
   2  10   1   -0.62    0.79
  -2 -10   1    0.59    0.40
   2  10   1    0.67    0.44
  -2  10  -1    1.74    0.82
   2  10   1    1.67    0.82
  -2  10  -1    1.32    0.54
   2  10   1    2.10    0.67
   2  10   1    1.01    0.53
   2 -10  -1    1.72    1.06
   2  10   1    0.03    0.64
  -2 -10   1    1.50    0.50
  -2  10  -1    0.96    0.41
   3  10  -1    2.16    0.71
   3  10  -1    1.18    0.34
  -3  10   1    0.38    0.52
   3  10  -1   -1.50    0.78
   3  10  -1   -0.33    0.63
  -3  10   1   -0.42    0.67
  -3  10   1    0.37    0.75
   3  10   1   -0.09    0.51
  -3  10  -1    0.54    0.43
   3  10   1    0.51    0.59
  -3  10  -1    0.91    0.40
   3  10   1   -0.25    0.71
  -3  10  -1    2.19    0.69
   3  10   1    0.85    0.56
  -4  10   1   -0.12    0.71
   4  10  -1    2.39    1.10
   4  10  -1    3.05    1.16
   4  10  -1    0.87    0.69
   4  10  -1    1.92    0.89
  -4  10   1    0.67    0.68
   4  10   1   -1.64    1.05
  -4  10  -1    0.96    0.65
   4  10   1    0.45    1.46
  -4  10  -1   -0.67    0.59
   0  11  -1   -0.35    0.38
   0  11   1    0.17    0.16
   0  11  -1    0.26    0.28
   0  11  -1   -0.07    0.35
   0  11   1   -0.34    0.23
   0 -11   1   -0.59    0.93
   0  11   1   -0.57    0.34
   0  11   1   -0.24    0.51
   0  11  -1   -0.20    0.35
   0  11   1    0.08    0.38
   0 -11  -1    1.72    0.63
   0  11   1   -0.19    0.19
   1  11  -1    0.85    0.52
  -1 -11  -1    1.39    0.53
  -1 -11  -1    1.10    0.44
  -1  11   1    1.10    0.55
  -1  11   1    0.71    0.36
   1  11  -1    0.93    0.48
   1  11  -1    0.65    0.72
   1  11  -1    0.58    0.46
  -1  11   1    1.59    0.48
  -1  11   1    1.43    0.40
   1 -11   1    0.93    0.61
  -1  11   1    1.88    0.81
   1  11  -1    0.74    0.53
  -1  11  -1    1.22    0.35
   1  11   1    2.39    0.77
  -1  11  -1    1.59    0.72
  -1  11  -1    1.43    0.54
   1  11   1    1.07    0.59
   1 -11  -1    1.96    1.10
   1  11   1    1.01    0.48
  -1 -11   1    1.72    0.57
   1  11   1    0.71    0.73
  -1  11  -1    1.55    0.44
  -1  11  -1    0.68    0.40
   1  11   1    0.60    0.77
  -1 -11   1    0.86    0.48
   1  11   1    1.55    0.60
  -2  11   1    1.08    0.62
   2  11  -1    2.58    0.69
  -2  11   1    1.53    0.81
   2 -11   1   -1.16    1.03
   2  11  -1    2.41    0.71
   2  11  -1    1.31    0.78
  -2  11   1    1.36    0.48
  -2  11   1    1.12    0.38
   2  11  -1   -0.12    0.51
  -2  11   1    2.19    0.56
  -2  11  -1    2.22    0.78
   2  11   1    1.05    0.55
  -2  11  -1    0.98    0.45
  -2  11  -1    1.65    0.44
   2  11   1    2.48    1.19
  -2  11  -1    1.64    0.48
   2  11   1    0.94    0.51
   2  11   1    0.68    0.88
  -3  11   1    0.30    0.45
  -3  11   1    0.46    1.04
   3  11  -1    2.55    0.71
   3  11  -1    2.08    0.92
  -3  11   1    0.58    0.50
   3  11  -1   -0.40    1.29
   3  11  -1   -0.63    0.42
   3  11   1   -1.34    1.44
  -3  11  -1    0.65    0.56
  -3  11  -1    1.22    0.89
   3  11   1    0.77    1.23
   3  11   1    0.40    0.70
  -3  11  -1    0.70    0.46
   3  11   1    1.91    1.00
   0  12   1    8.97    0.97
   0  12  -1   12.39    1.29
   0  12   1   10.92    1.28
   0  12  -1   11.19    1.25
   0  12  -1   10.54    1.06
   0  12  -1   11.87    1.24
   0  12   1    9.98    1.06
   0  12   1   10.74    1.28
   1  12  -1    1.55    0.80
   1 -12   1    0.56    0.93
  -1  12   1    1.42    0.42
   1  12  -1    2.49    0.86
  -1  12   1    1.28    0.47
   1  12  -1    2.09    0.45
  -1  12   1    2.64    1.13
   1  12  -1    1.55    0.97
  -1  12   1    2.79    0.82
  -1  12   1    1.89    0.64
   1  12  -1    1.91    0.49
   1  12   1    3.15    0.72
   1  12   1    3.21    1.02
  -1  12  -1    1.53    0.78
  -1 -12   1    2.01    0.61
   1  12   1   -0.41    1.19
   1  12   1    1.48    0.64
   1  12   1    0.97    0.61
  -1  12  -1    0.72    0.49
  -1  12  -1    1.13    0.63
  -1  12  -1    0.96    0.31
   1  12   1   -1.10    0.95
   1 -12  -1    2.14    1.48
   2  12  -1    0.83    0.56
   2  12  -1    1.89    0.90
  -2  12   1   -0.87    0.84
  -2  12   1    1.44    0.41
  -2  12   1    0.71    0.29
   2  12  -1    1.82    0.93
  -2  12   1    0.85    0.41
   2  12   1    1.14    0.65
  -2  12  -1    1.60    0.79
  -2  12  -1    0.68    0.37
   2  12   1   -0.25    0.93
   2  12   1    1.63    1.03
  -3  12   1   -0.93    1.10
  -3  12   1    0.84    0.50
   3  12  -1   -1.43    0.83
  -3  12   1    1.75    0.54
   3  12  -1   -1.01    1.72
  -3  12   1    0.05    0.44
   3  12   1    1.94    0.87
  -3  12  -1    0.63    0.44
   3  12   1    0.67    1.01
   3  12   1    3.64    1.04
  -3  12  -1    2.19    0.82
  -3  12  -1    1.69    0.48
   0  13  -1    1.58    0.58
   0  13   1    1.05    0.57
  -1  13   1    1.06    0.42
   1  13  -1    3.04    0.79
  -1  13   1    0.97    0.58
   1  13  -1   -0.33    1.21
   1  13  -1    0.24    0.62
  -1  13   1    1.31    0.63
   1  13   1    3.14    1.00
  -1  13  -1    1.45    0.47
  -1  13  -1    1.66    0.64
   1  13   1    0.18    0.55
   1  13   1    1.54    0.64
  -2  13   1    2.83    0.85
   2  13  -1    0.86    1.36
   2  13  -1    2.78    1.12
  -2  13   1    4.50    0.85
  -2  13   1    1.16    1.13
   2  13   1    1.60    1.47
   2  13   1    3.63    1.13
  -2  13  -1    2.00    0.65
  -2  13  -1    4.18    1.25
   0  14   1    2.80    0.81
   0   0  -2  176.44    5.37
   1   0   2   48.20    1.53
   1   0  -2   47.54    1.41
  -1   0  -2   48.72    1.55
  -1   0  -2   50.37    1.52
   1   0  -2   46.96    1.75
   1   0  -2   45.67    1.53
  -1   0  -2   47.48    1.59
  -1   0   2   45.65    1.55
  -1   0   2   45.25    1.63
   1   0   2   45.93    1.39
   1   0  -2   49.46    1.61
   1   0   2   47.83    1.61
  -1   0   2   45.89    1.33
   1   0  -2   46.60    1.62
  -1   0   2   47.24    1.49
  -1   0   2   46.27    1.74
   1   0   2   48.42    1.26
   1   0   2   47.53    1.49
  -1   0  -2   49.19    1.47
  -2   0   2    9.43    0.91
   2   0   2    9.78    0.93
  -2   0  -2    9.08    0.93
   2   0   2    9.19    0.99
  -2   0  -2    7.01    0.82
  -2   0  -2    9.33    0.90
  -2   0  -2    9.70    0.95
   2   0   2    8.90    0.80
  -2   0   2    8.13    0.83
  -2   0  -2    9.05    0.80
   2   0  -2    8.44    0.95
   2   0   2    8.88    0.86
   2   0  -2    8.93    0.93
  -2   0   2    8.98    0.99
   2   0   2    9.14    0.82
  -2   0   2    9.07    0.93
  -2   0   2    9.09    0.98
   2   0  -2    9.03    0.85
   2   0  -2    9.77    1.01
  -2   0   2    8.97    0.81
   2   0  -2    8.89    0.90
  -2   0  -2    9.63    0.98
  -3   0  -2    1.20    0.57
  -3   0   2    2.39    0.62
   3   0   2    2.02    0.69
  -3   0   2    2.03    0.55
  -3   0  -2    1.65    0.50
  -3   0  -2    2.11    0.60
   3   0  -2    1.98    0.59
   3   0   2    1.63    0.55
  -3   0  -2    1.73    0.66
  -3   0   2    2.63    0.68
  -3   0  -2    2.36    0.64
  -3   0   2    2.15    0.62
  -3   0  -2    2.12    0.73
   3   0   2    1.88    0.54
  -3   0   2    2.72    0.76
   3   0   2    2.83    0.85
  -3   0   2    1.79    0.63
   3   0  -2    1.45    0.55
   3   0   2    1.54    0.56
   3   0  -2    1.49    0.48
   3   0  -2    1.25    0.52
  -4   0   2    3.44    0.98
  -4   0  -2    3.49    0.78
   4   0   2    1.77    0.92
  -4   0   2    4.07    1.05
   4   0  -2    2.37    0.94
  -4   0   2    1.75    0.70
   4   0  -2    2.53    0.98
  -4   0   2    0.94    0.87
   4   0  -2    2.31    0.88
  -4   0  -2    1.80    0.70
  -4   0  -2    2.14    0.81
   4   0   2    2.27    0.64
   4   0  -2    2.95    0.96
   4   0   2    1.67    0.84
   4   0   2    2.23    0.92
  -4   0   2    1.23    0.73
  -4   0  -2    3.77    1.00
  -4   0  -2    2.27    0.67
   4   0   2    1.38    0.63
  -4   0  -2    1.40    0.75
  -4   0   2    3.31    0.99
  -5   0  -2    8.81    1.71
  -5   0  -2   10.41    2.01
   5   0  -2   11.26    2.11
   5   0  -2   10.89    1.95
   5   0   2   11.46    2.23
  -5   0   2   15.28    1.55
   5   0   2   12.26    2.02
   5   0  -2   14.62    2.31
  -5   0   2   12.02    2.02
  -5   0   2   11.79    1.99
  -5   0  -2   10.74    1.99
   5   0   2   11.80    1.94
   0   1   2   16.72    0.58
   0   1   2   14.74    0.41
   0  -1  -2   15.11    0.70
   0  -1  -2   16.02    0.57
   0   1   2   15.71    0.50
   0   1  -2   15.31    0.38
   0  -1  -2   15.76    0.49
   0   1   2   16.24    0.50
   0  -1  -2   15.19    0.47
   0   1   2   15.78    0.48
   0  -1  -2   15.22    0.50
   0   1   2   15.07    0.68
   0   1  -2   15.87    0.62
   0  -1   2   16.34    0.36
   0   1   2   15.73    0.60
   0  -1   2   15.52    0.60
  -1   1   2  138.90    3.10
   1   1  -2  131.99    2.73
  -1   1   2  133.37    2.95
  -1  -1  -2  130.93    2.72
   1   1  -2  119.55    2.93
   1   1  -2  134.33    2.88
  -1  -1  -2  135.69    2.87
   1  -1   2  137.22    2.36
  -1   1   2  135.77    2.78
   1   1  -2  136.24    3.29
   1  -1   2  137.17    2.57
  -1  -1  -2  139.26    2.95
  -1   1   2  140.04    3.27
  -1  -1  -2  138.12    2.55
   1   1  -2  136.88    2.93
  -1  -1  -2  131.53    2.84
   1  -1   2  131.25    2.81
   1  -1   2  135.09    2.81
  -1   1   2  138.50    2.91
   1   1   2  135.70    2.66
  -1   1  -2  135.57    2.45
   1  -1  -2  129.15    2.91
   1   1   2  133.84    2.96
   1   1   2  136.84    2.82
   1  -1  -2  131.19    2.84
  -1   1  -2  136.47    2.93
   1   1   2  129.65    2.97
  -1   1  -2  139.05    3.26
  -1   1  -2  134.46    2.32
  -1  -1   2  125.74    2.98
   1  -1  -2  131.86    2.92
   1  -1  -2  137.40    3.19
   1   1   2  134.43    3.01
  -1  -1   2  136.22    2.84
   1  -1  -2  135.61    2.69
  -1   1  -2  120.83    2.72
   1   1   2  133.28    2.84
  -1  -1   2  137.79    2.66
  -1   1  -2  132.39    2.67
  -1  -1   2  132.61    2.23
  -1  -1   2  135.66    3.24
   2  -1   2    0.13    0.31
   2   1  -2    0.62    0.32
   2  -1   2    0.54    0.26
  -2   1   2    0.73    0.34
   2  -1   2    0.57    0.27
  -2   1   2    0.44    0.30
   2   1  -2    0.80    0.40
  -2   1   2    0.57    0.30
  -2   1   2    0.44    0.30
  -2  -1  -2    0.30    0.22
  -2  -1  -2    0.57    0.30
  -2  -1  -2    0.50    0.22
   2  -1   2    0.79    0.40
   2   1  -2    0.75    0.37
  -2   1   2    0.29    0.19
  -2  -1  -2    0.83    0.33
   2  -1   2    0.06    0.18
   2   1  -2    0.15    0.31
  -2   1  -2    0.30    0.25
  -2  -1   2    0.28    0.25
   2   1   2    0.74    0.28
  -2   1  -2    0.35    0.25
  -2   1  -2    0.17    0.21
   2  -1  -2    0.51    0.28
  -2  -1   2    0.40    0.24
   2  -1  -2    0.57    0.35
   2   1   2    0.59    0.34
  -2  -1   2    0.57    0.24
  -2  -1   2    0.14    0.19
   2  -1  -2    0.33    0.18
  -2  -1   2    0.44    0.26
  -2   1  -2    0.11    0.19
   2  -1  -2    0.61    0.30
  -2  -1   2    0.43    0.29
   2   1   2    0.53    0.33
   2  -1  -2    0.47    0.29
   2   1   2    0.17    0.25
   2   1   2    0.33    0.27
  -2   1  -2    0.59    0.32
   3  -1   2   51.87    2.68
  -3  -1  -2   49.93    2.75
  -3  -1  -2   53.42    2.52
   3   1  -2   51.78    2.74
   3  -1   2   54.41    2.60
   3   1  -2   58.08    3.04
  -3  -1  -2   49.25    2.52
  -3   1   2   58.59    2.74
  -3   1   2   52.07    2.93
  -3   1   2   54.93    2.71
  -3  -1  -2   56.26    2.80
   3  -1   2   55.13    2.47
  -3  -1  -2   52.47    2.75
   3   1  -2   53.60    2.79
   3   1  -2   56.55    3.09
  -3   1   2   54.87    2.94
   3  -1   2   53.94    2.88
  -3   1   2   54.24    2.83
   3  -1   2   55.45    2.19
   3  -1  -2   55.14    2.72
   3  -1  -2   51.10    2.69
  -3   1  -2   53.22    2.81
  -3  -1   2   49.77    2.86
  -3  -1   2   56.33    2.71
  -3  -1   2   49.93    2.56
  -3   1  -2   48.66    2.75
   3   1   2   54.01    2.75
  -3   1  -2   50.77    2.45
  -3  -1   2   47.78    2.57
  -3   1  -2   53.91    2.85
  -3   1  -2   52.72    2.68
  -3   1  -2   48.41    2.73
   3  -1  -2   52.49    2.75
   3   1   2   52.47    2.71
   3  -1  -2   58.49    2.94
   3  -1  -2   53.24    2.86
   3   1   2   53.46    2.67
   3   1   2   54.78    3.00
   3   1   2   53.57    2.57
  -3  -1   2   44.01    2.59
  -4  -1  -2    9.89    1.62
  -4  -1  -2    9.01    1.44
  -4  -1  -2    7.81    1.49
  -4   1   2    8.83    1.60
  -4   1   2    8.75    1.59
  -4   1   2    9.84    1.67
   4   1  -2    8.37    1.62
   4   1  -2    8.78    1.58
  -4  -1  -2    9.85    1.61
  -4   1   2    9.74    1.71
   4  -1   2   11.82    1.32
   4   1  -2    8.89    1.56
  -4   1   2   12.00    1.39
   4  -1   2   11.01    1.64
   4  -1   2   10.67    1.13
  -4   1   2    7.34    1.48
   4  -1   2    8.08    1.75
   4  -1   2   10.38    1.36
  -4  -1  -2    7.54    1.27
  -4  -1  -2   10.60    1.76
   4   1  -2   10.13    1.76
   4   1   2    6.54    1.32
  -4  -1   2   10.51    1.73
  -4   1  -2   10.83    1.33
  -4   1  -2   10.51    1.78
   4   1   2   10.78    1.81
   4   1   2    8.42    1.47
  -4   1  -2    6.76    1.41
  -4   1  -2    9.36    1.69
   4  -1  -2    8.67    1.53
   4   1   2    9.76    1.79
  -4  -1   2   11.31    1.51
  -4  -1   2   10.87    1.71
  -4  -1   2   12.03    1.41
   4  -1  -2    8.37    1.46
  -4  -1   2    8.55    1.65
   4   1   2    9.46    1.63
   4  -1  -2   10.31    1.63
   4  -1  -2   10.99    1.93
  -4   1  -2    7.70    1.43
  -4   1  -2    7.44    1.49
  -4  -1   2    7.24    1.36
   5   1  -2    1.53    1.04
   5  -1   2    2.52    1.17
   5   1  -2    2.69    1.31
  -5  -1  -2    2.75    0.93
  -5   1   2    3.70    1.06
  -5   1   2    3.51    1.03
  -5  -1  -2    2.92    0.99
   5   1  -2    3.18    1.40
  -5  -1  -2    3.65    1.19
  -5   1   2    2.74    0.99
   5  -1   2    3.35    1.02
  -5   1   2    3.08    1.16
   5  -1   2    3.73    1.24
  -5   1  -2    1.89    1.15
   5  -1  -2    4.63    1.50
  -5  -1   2    4.24    1.10
  -5  -1   2    2.20    1.21
   5   1   2    3.88    1.14
  -5   1  -2    2.81    1.06
   5  -1  -2    5.07    1.30
  -5   1  -2    4.46    1.18
  -5  -1   2    3.42    1.08
   5   1   2    3.27    1.37
   5  -1  -2    4.04    1.52
   5   1   2    4.03    1.30
   0   2   2   14.50    0.53
   0   2  -2   13.92    0.40
   0   2   2   14.19    0.57
   0  -2   2   14.65    0.34
   0  -2  -2   12.14    0.65
   0  -2  -2   13.72    0.51
   0   2   2   14.37    0.64
   0  -2  -2   14.07    0.54
   0  -2  -2   14.19    0.53
   0  -2  -2   14.50    0.79
   0   2  -2   14.56    0.49
   0   2   2   15.13    0.79
   0   2  -2   13.37    0.63
   0  -2   2   14.29    0.52
   0  -2  -2   13.76    0.64
   0   2   2   14.43    0.68
   0   2   2   14.85    0.55
   0   2  -2   13.60    0.29
   0   2   2   14.44    0.53
   0  -2  -2   14.59    0.57
   1  -2   2   58.49    1.08
   1  -2   2   56.87    1.63
   1   2  -2   61.35    1.80
  -1  -2  -2   58.20    1.71
   1  -2   2   57.69    1.25
   1   2  -2   61.93    2.20
   1   2  -2   58.92    1.94
  -1  -2  -2   59.68    1.66
  -1   2   2   60.13    1.59
  -1   2   2   58.41    1.94
  -1   2   2   57.82    1.82
  -1   2   2   59.52    2.08
   1   2  -2   58.04    1.70
  -1  -2  -2   56.44    1.75
   1   2  -2   59.85    1.78
  -1  -2  -2   58.33    1.78
   1  -2   2   58.14    1.68
  -1   2   2   59.23    1.92
  -1  -2   2   60.59    1.93
   1   2   2   60.63    1.71
  -1   2  -2   60.08    1.72
  -1   2  -2   57.44    2.09
  -1  -2   2   64.89    1.61
   1   2   2   58.56    1.85
  -1   2  -2   60.24    1.56
  -1  -2   2   62.48    1.63
   1  -2  -2   59.21    1.55
   1  -2  -2   61.17    2.04
   1  -2  -2   61.14    1.78
   1  -2  -2   63.52    1.83
   1   2   2   59.36    1.81
   1   2   2   60.71    2.10
  -1   2  -2   58.48    1.78
   1  -2  -2   60.33    1.73
  -1  -2   2   60.37    2.10
   1  -2  -2   60.21    2.04
   1   2   2   58.58    1.92
  -1   2  -2   60.51    1.07
   1   2   2   62.34    1.84
  -2  -2  -2   15.88    1.13
   2  -2   2   16.65    0.74
   2   2  -2   13.60    1.32
  -2   2   2   17.60    1.31
  -2   2   2   17.02    1.21
  -2   2   2   15.79    1.35
  -2  -2  -2   17.21    1.21
  -2  -2  -2   16.92    1.15
  -2   2   2   13.43    1.21
  -2   2   2   16.51    1.26
   2   2  -2   17.12    1.38
   2  -2   2   15.92    1.18
   2  -2   2   17.31    1.08
  -2  -2  -2   15.45    1.21
   2  -2   2   15.27    1.19
   2  -2   2   17.49    1.09
  -2  -2  -2   17.85    1.31
   2   2  -2   16.80    1.28
   2   2  -2   15.99    1.22
  -2  -2   2   17.98    1.21
  -2   2  -2   15.58    1.11
   2  -2  -2   16.56    1.33
  -2   2  -2   17.70    1.41
  -2   2  -2   16.76    1.18
  -2   2  -2   16.20    1.26
  -2  -2   2   17.32    1.17
   2   2   2   16.42    1.25
   2  -2  -2   16.49    1.26
   2  -2  -2   14.76    1.11
   2   2   2   14.99    1.25
  -2   2  -2   16.54    1.24
   2   2   2   15.81    1.20
   2   2   2   16.48    1.37
  -2  -2   2   15.95    1.16
   2  -2  -2   17.26    1.27
   2  -2  -2   18.10    1.37
   2   2   2   16.41    1.21
  -2  -2   2   12.92    1.23
   2   2   2   17.40    1.33
  -2  -2   2   16.48    0.94
  -2  -2   2   14.88    1.26
   2  -2  -2   16.92    0.98
  -3   2   2    3.12    0.84
   3   2  -2    3.69    0.97
  -3  -2  -2    2.96    0.72
  -3  -2  -2    3.80    0.79
  -3   2   2    2.93    0.91
  -3  -2  -2    2.96    0.72
  -3  -2  -2    2.34    0.71
  -3  -2  -2    3.96    0.93
  -3   2   2    3.93    0.90
  -3   2   2    2.27    0.68
   3   2  -2    2.76    0.77
   3  -2   2    3.14    0.54
   3  -2   2    3.07    0.76
   3   2  -2    3.35    0.82
  -3  -2  -2    3.40    0.83
   3   2  -2    2.12    0.69
   3  -2   2    1.62    0.72
  -3   2   2    2.54    0.68
   3  -2   2    3.72    0.77
   3  -2   2    2.49    0.65
   3  -2  -2    2.33    0.72
   3   2   2    3.13    0.86
  -3   2  -2    2.53    0.80
  -3   2  -2    3.17    0.78
  -3  -2   2    3.45    0.83
  -3  -2   2    2.74    0.80
   3  -2  -2    3.70    0.95
  -3  -2   2    3.46    0.90
  -3   2  -2    3.11    0.74
   3  -2  -2    2.49    0.76
   3  -2  -2    3.98    0.71
   3   2   2    3.49    0.83
   3  -2  -2    3.79    0.81
  -3  -2   2    3.39    0.79
  -3   2  -2    5.14    1.09
   3   2   2    2.55    0.74
   3   2   2    3.83    0.91
   3  -2  -2    2.60    0.78
  -3  -2   2    3.51    0.80
  -4   2   2   16.07    1.73
  -4  -2  -2   16.76    1.80
  -4   2   2   14.10    1.74
  -4  -2  -2   14.07    1.54
   4  -2   2   15.78    1.59
  -4   2   2   13.21    1.66
   4   2  -2   18.16    1.94
   4  -2   2   14.42    1.26
   4   2  -2   13.98    1.87
   4   2  -2   14.57    1.73
  -4   2   2   14.06    1.82
  -4   2   2   16.39    1.73
   4  -2   2   16.96    1.87
  -4   2   2   14.46    1.81
   4   2  -2   16.06    1.91
  -4  -2  -2   14.63    1.70
  -4  -2  -2   15.56    1.67
   4  -2   2   16.47    1.63
  -4  -2  -2   19.42    1.99
   4  -2   2   16.17    1.61
  -4  -2  -2   16.82    1.69
   4  -2  -2   17.76    1.48
   4   2   2   16.09    1.93
  -4  -2   2   20.03    2.07
  -4   2  -2   13.52    1.74
  -4   2  -2   12.96    1.63
   4  -2  -2   17.37    1.92
  -4  -2   2   15.13    1.75
  -4  -2   2   15.41    1.88
  -4   2  -2   14.25    1.72
  -4  -2   2   15.26    1.46
  -4  -2   2   15.22    1.68
   4  -2  -2   18.92    1.98
  -4   2  -2   16.85    1.91
  -4   2  -2   17.22    1.88
  -4   2  -2   15.32    1.61
   4  -2  -2   13.74    1.52
  -4  -2   2   15.51    1.71
   4   2   2   15.09    1.72
   4   2   2   18.48    1.94
   4  -2  -2   17.00    1.81
   4   2   2   15.91    1.82
   4   2   2   16.91    1.68
  -5   2   2    1.02    0.78
   5   2  -2    2.05    1.07
   5  -2   2    2.82    1.05
  -5  -2  -2    2.01    1.26
  -5   2   2    4.46    1.10
   5   2  -2    0.67    1.09
  -5   2   2    1.94    0.58
  -5  -2  -2    1.09    0.62
   5  -2   2    1.44    0.66
  -5  -2  -2    3.50    1.18
   5   2  -2    3.67    0.94
  -5   2   2    1.16    0.82
   5   2   2    2.19    1.04
   5   2   2    2.76    0.95
  -5  -2   2    2.06    0.98
   5  -2  -2    2.33    0.87
  -5  -2   2    2.46    0.76
   5  -2  -2    1.24    0.83
  -5   2  -2    1.55    1.10
   5   2   2    1.42    0.95
  -5   2  -2    1.89    0.52
  -5  -2   2    1.92    0.91
   5  -2  -2    0.72    0.76
   0   3   2  136.46    2.79
   0  -3  -2  134.69    2.88
   0  -3  -2  141.57    3.18
   0  -3   2  137.09    2.41
   0   3   2  136.87    2.67
   0  -3   2  138.76    2.78
   0   3  -2  140.42    2.15
   0   3  -2  137.34    2.70
   0  -3  -2  133.38    2.66
   1   3  -2   76.11    2.31
  -1   3   2   73.82    2.38
  -1   3   2   75.94    2.57
  -1  -3  -2   75.04    2.09
   1  -3   2   77.14    2.61
  -1  -3  -2   70.43    1.83
   1   3  -2   71.20    2.02
   1   3  -2   70.67    1.98
  -1   3   2   75.15    1.86
  -1   3   2   72.13    2.12
   1  -3   2   74.73    1.82
   1  -3   2   73.54    1.89
   1   3  -2   74.76    2.03
  -1  -3  -2   71.18    2.02
  -1  -3  -2   73.29    1.86
  -1   3   2   74.64    2.25
   1  -3   2   70.51    1.20
   1   3  -2   74.38    2.62
  -1  -3  -2   75.06    1.95
  -1  -3   2   75.47    1.77
  -1  -3   2   77.93    1.71
  -1  -3   2   77.07    2.49
   1   3   2   77.59    2.15
   1   3   2   75.50    2.32
   1  -3  -2   76.10    1.84
   1   3   2   74.01    1.90
   1  -3  -2   74.75    2.03
  -1   3  -2   75.38    1.97
   1   3   2   74.64    2.61
   1  -3  -2   76.34    2.54
  -1   3  -2   76.97    2.60
   1  -3  -2   74.64    1.96
  -1   3  -2   75.38    2.09
  -1  -3   2   73.99    2.15
  -1   3  -2   76.73    1.31
   1  -3  -2   76.73    1.97
  -1   3  -2   74.23    1.72
   1   3   2   78.12    2.23
  -2  -3  -2    9.42    0.88
  -2  -3  -2   11.00    1.06
   2   3  -2   10.29    0.98
  -2   3   2    8.49    0.92
  -2   3   2    8.74    0.87
  -2   3   2    9.15    1.06
  -2   3   2   10.34    1.07
   2  -3   2    9.91    0.94
  -2  -3  -2   10.22    0.90
  -2  -3  -2    9.57    0.95
   2   3  -2    7.84    0.87
   2   3  -2   10.02    1.02
  -2   3   2    9.77    1.06
   2  -3   2    9.72    0.90
   2   3  -2   11.36    1.14
   2  -3   2   10.02    0.74
   2   3  -2    9.44    1.11
   2  -3  -2    8.78    0.91
   2  -3  -2    9.33    0.98
   2  -3  -2    8.49    0.63
  -2   3  -2    7.51    1.02
  -2  -3   2    8.02    0.78
   2  -3  -2    9.93    0.98
  -2  -3   2    7.83    0.77
   2   3   2    8.13    0.94
  -2  -3   2    9.20    0.99
  -2   3  -2    8.76    0.87
   2   3   2    9.05    1.03
   2  -3  -2    7.90    0.97
  -2  -3   2    8.99    0.63
   2   3   2   10.53    1.12
   2   3   2    8.76    0.97
  -2   3  -2    7.72    0.88
   2   3   2    9.26    0.90
  -2   3  -2    9.56    0.92
  -2  -3   2    7.52    0.97
   2   3   2    9.36    0.97
  -2  -3   2    7.74    0.83
  -2   3  -2    9.80    0.97
  -3   3   2    1.53    0.52
  -3   3   2    2.48    0.72
  -3   3   2    2.44    0.75
  -3  -3  -2    1.43    0.53
  -3   3   2    2.71    0.85
  -3   3   2    1.34    0.55
   3  -3   2    2.43    0.70
  -3  -3  -2    0.95    0.39
   3   3  -2    1.92    0.79
   3  -3   2    1.89    0.32
   3   3  -2    1.71    0.56
  -3  -3  -2    2.32    0.76
   3   3  -2    1.75    0.59
   3  -3   2    2.90    0.73
   3   3  -2    2.54    0.81
   3  -3   2    2.03    0.53
  -3  -3  -2    2.76    0.74
   3   3  -2    1.75    0.71
  -3  -3  -2    2.04    0.56
   3  -3  -2    1.80    0.65
   3   3   2    2.58    0.75
   3   3   2    1.45    0.71
  -3  -3   2    3.26    0.80
  -3   3  -2    3.04    0.70
  -3   3  -2    2.55    0.89
   3  -3  -2    2.57    0.73
  -3  -3   2    2.34    0.80
  -3   3  -2    1.75    0.63
  -3  -3   2    1.55    0.52
   3  -3  -2    2.88    0.80
   3  -3  -2    1.37    0.53
  -3   3  -2    1.10    0.52
  -3  -3   2    2.59    0.71
   3   3   2    1.84    0.68
  -3  -3   2    2.12    0.68
   3   3   2    2.65    0.75
   3  -3  -2    2.81    0.68
  -3   3  -2    2.94    0.80
   3  -3  -2    2.28    0.48
   3   3   2    3.19    0.81
  -3  -3   2    1.32    0.47
   3   3   2    1.93    0.66
   4  -3   2   36.30    2.50
  -4  -3  -2   40.60    2.66
  -4  -3  -2   40.80    2.61
   4   3  -2   34.17    2.69
  -4  -3  -2   36.49    2.47
  -4  -3  -2   33.45    2.56
  -4  -3  -2   38.24    2.50
  -4   3   2   39.31    2.98
   4   3  -2   42.35    3.15
  -4   3   2   39.34    2.98
   4  -3   2   42.40    2.89
   4  -3   2   40.14    2.41
   4   3  -2   37.25    2.99
  -4  -3  -2   37.52    2.78
  -4   3   2   38.52    2.76
  -4   3   2   41.78    2.77
   4  -3   2   39.78    1.58
   4   3  -2   39.65    2.84
  -4   3   2   34.06    2.65
   4   3   2   39.22    2.88
   4   3   2   34.62    2.63
   4   3   2   34.26    2.47
  -4  -3   2   34.55    2.65
   4  -3  -2   37.19    1.95
  -4   3  -2   37.16    2.71
  -4   3  -2   38.10    2.60
   4  -3  -2   38.91    2.79
   4   3   2   36.90    2.82
  -4  -3   2   38.10    2.49
   4   3   2   40.53    3.15
  -4   3  -2   37.81    2.79
   4  -3  -2   37.96    2.71
   4  -3  -2   39.50    2.52
  -4  -3   2   35.47    2.78
  -4   3  -2   38.50    2.74
   4  -3  -2   43.33    2.90
  -4  -3   2   40.72    2.75
  -4   3  -2   43.22    3.16
  -4  -3   2   36.19    2.45
  -5   3   2    4.33    1.26
  -5  -3  -2    6.32    1.44
  -5  -3  -2    6.41    1.35
   5   3  -2    5.63    1.57
  -5   3   2    5.38    1.77
  -5   3   2    5.40    1.12
  -5   3   2    2.45    1.28
   5  -3   2    6.48    1.43
   5   3  -2    4.68    1.03
   5  -3   2    4.22    0.96
   5   3  -2    5.06    1.48
   5   3   2    4.08    1.45
  -5   3  -2    4.38    1.38
   5  -3  -2    3.90    1.19
  -5  -3   2    3.82    1.32
   5  -3  -2    5.01    1.21
  -5  -3   2    4.23    1.47
  -5   3  -2    6.98    1.59
   5  -3  -2    5.33    1.38
   5   3   2    5.40    1.65
   5   3   2    3.71    1.49
   0   4  -2   31.66    0.74
   0   4  -2   31.19    1.25
   0   4  -2   32.08    0.77
   0  -4  -2   30.58    1.09
   0  -4  -2   32.21    1.55
   0   4   2   32.79    1.06
   0  -4  -2   31.02    1.02
   0   4   2   31.29    1.23
   0  -4  -2   31.65    1.06
   0   4   2   32.63    1.11
   0   4  -2   31.88    0.74
   0  -4  -2   32.68    1.09
   0  -4  -2   33.23    1.43
   0  -4  -2   35.43    1.33
   0   4   2   31.68    1.34
   0  -4  -2   31.41    0.67
   0  -4   2   32.82    0.81
   0   4   2   30.72    1.48
   0  -4   2   32.06    1.11
   0   4   2   32.09    1.13
   0  -4   2   31.00    1.32
   0   4   2   32.09    1.03
   0   4  -2   32.91    1.05
   0   4  -2   30.34    0.93
  -1   4   2  108.53    2.55
   1  -4   2  111.58    3.40
  -1  -4  -2  111.57    2.53
   1   4  -2  111.65    2.63
  -1  -4  -2  111.67    2.60
   1   4  -2  110.94    3.51
  -1  -4  -2  107.81    2.33
   1  -4   2  113.62    2.26
  -1   4   2  110.76    2.90
   1   4  -2  111.82    2.71
  -1  -4  -2  110.44    2.48
  -1   4   2  110.65    2.81
  -1   4   2  107.14    3.16
  -1   4   2  110.51    2.50
   1   4  -2  111.49    3.03
  -1  -4  -2  115.71    2.75
  -1   4   2  111.67    2.55
   1   4  -2  112.88    2.64
   1  -4   2  114.86    2.39
   1  -4  -2  111.45    2.55
   1   4   2  109.07    3.05
  -1  -4   2  109.70    2.31
   1   4   2  113.77    2.39
   1  -4  -2  108.11    2.45
  -1   4  -2  112.50    2.60
  -1   4  -2  109.60    2.25
   1   4   2  106.61    2.72
   1   4   2  108.42    2.54
  -1   4  -2  112.91    2.65
  -1  -4   2  110.22    1.89
   1   4   2  107.19    2.84
   1  -4  -2  113.59    2.53
  -1  -4   2  112.58    2.74
   1   4   2  109.35    3.49
   1  -4  -2  110.32    2.57
  -1  -4   2  111.91    2.03
   1  -4  -2  105.97    3.33
  -1   4  -2  112.84    3.38
  -2   4   2   26.58    1.77
   2  -4   2   27.24    1.94
  -2  -4  -2   25.04    1.59
  -2   4   2   24.55    1.73
  -2   4   2   24.65    1.59
   2  -4   2   27.47    1.51
   2   4  -2   25.21    1.76
   2   4  -2   24.70    1.89
   2   4  -2   24.29    1.54
   2  -4   2   25.81    1.48
  -2  -4  -2   26.42    1.46
   2   4  -2   26.51    1.64
  -2  -4  -2   24.20    1.34
  -2  -4  -2   24.75    1.56
   2   4  -2   27.11    1.69
  -2   4   2   28.46    1.57
   2  -4   2   26.46    1.08
  -2   4   2   23.66    1.75
  -2   4  -2   27.03    1.61
  -2   4  -2   25.10    1.58
   2   4   2   25.74    1.77
   2   4   2   27.12    1.50
  -2  -4   2   26.25    0.98
  -2   4  -2   27.08    1.52
   2  -4  -2   25.99    1.51
   2  -4  -2   24.80    1.85
  -2  -4   2   22.69    1.38
   2   4   2   25.29    1.84
   2   4   2   25.13    1.62
   2   4   2   25.19    1.68
   2  -4  -2   26.44    1.02
   2  -4  -2   30.84    1.49
   2  -4  -2   25.15    1.55
  -2  -4   2   25.96    1.77
  -2  -4   2   27.11    1.37
  -2  -4   2   26.32    1.67
  -2  -4   2   28.76    1.40
  -2   4  -2   26.12    1.62
  -2   4  -2   25.53    1.87
   2   4   2   27.69    1.88
   3   4  -2    0.87    0.52
  -3  -4  -2    0.76    0.38
   3  -4   2    1.01    0.45
  -3  -4  -2    0.84    0.49
  -3   4   2    1.18    0.49
  -3  -4  -2    0.29    0.35
  -3  -4  -2    1.13    0.60
   3  -4   2    0.94    0.43
  -3   4   2    1.28    0.67
   3   4  -2    1.05    0.51
  -3   4   2    1.17    0.56
   3   4  -2    0.37    0.44
  -3   4   2    1.15    0.43
  -3   4   2    1.38    0.54
   3   4  -2    0.15    0.47
   3   4  -2    0.37    0.35
   3  -4   2    1.35    0.63
   3  -4  -2    0.70    0.59
  -3  -4   2    1.51    0.62
   3  -4  -2    0.17    0.47
  -3   4  -2    0.51    0.48
  -3  -4   2    0.56    0.36
   3   4   2    0.01    0.38
  -3  -4   2    0.62    0.43
   3   4   2    0.95    0.41
   3  -4  -2    0.84    0.33
   3   4   2    0.93    0.47
   3   4   2    1.27    0.76
  -3   4  -2    1.22    0.69
  -3  -4   2    1.35    0.43
   3   4   2    0.62    0.51
  -3  -4   2    1.21    0.47
   3  -4  -2    1.03    0.41
  -3  -4   2    1.40    0.52
  -3   4  -2    1.36    0.51
   3  -4  -2    0.67    0.59
  -3   4  -2    1.20    0.51
  -3   4  -2    0.67    0.41
   3   4   2    0.67    0.61
  -4   4   2   11.55    1.47
   4   4  -2   10.73    1.83
   4  -4   2   11.68    1.79
   4  -4   2    7.95    1.32
  -4  -4  -2    8.29    1.36
   4   4  -2    8.67    1.77
  -4   4   2   11.85    1.81
  -4  -4  -2   10.42    1.28
  -4  -4  -2    8.05    1.37
   4   4  -2    9.29    1.81
  -4   4   2    8.54    1.58
  -4   4   2   11.50    1.57
   4   4  -2    7.00    1.44
  -4  -4  -2   11.83    1.92
  -4  -4  -2    8.32    1.55
   4  -4   2    9.93    1.20
  -4   4   2    8.43    1.63
  -4   4  -2   10.82    1.41
   4   4   2   11.56    2.08
  -4  -4   2   11.28    1.89
   4  -4  -2    9.51    1.68
   4  -4  -2    7.94    1.72
  -4  -4   2    7.95    1.52
   4  -4  -2   10.12    1.34
  -4  -4   2   10.28    1.28
  -4  -4   2   10.45    1.68
   4   4   2    8.47    1.62
   4   4   2    9.15    1.66
   4  -4  -2    9.22    0.89
  -4   4  -2   10.57    1.36
  -4   4  -2    8.32    1.59
   4   4   2    7.80    1.47
  -4  -4   2    8.60    1.13
   4   4   2    8.06    1.74
  -4   4  -2   10.23    1.80
  -4  -4   2    8.39    1.37
   4  -4  -2    8.41    1.45
  -4   4  -2    7.60    1.50
   5   4  -2   -1.21    0.76
  -5  -4  -2    0.22    0.52
  -5   4   2    0.54    0.90
   5   4  -2   -0.87    0.83
   5  -4   2   -1.02    0.61
  -5   4   2   -0.23    0.58
   5   4  -2   -0.05    0.68
   5   4   2    0.55    0.84
   5   4   2    0.16    0.69
   5  -4  -2   -0.19    0.80
  -5   4  -2   -0.90    0.46
   5  -4  -2   -0.73    0.58
   5   4   2    0.38    0.54
   0   5  -2   24.90    0.95
   0   5  -2   24.72    0.75
   0   5   2   27.25    1.02
   0  -5  -2   24.61    1.38
   0  -5  -2   24.09    0.50
   0   5   2   25.67    1.02
   0   5   2   24.23    1.44
   0   5   2   24.43    1.18
   0  -5  -2   24.38    1.02
   0  -5  -2   23.52    1.06
   0   5   2   24.33    1.08
   0   5  -2   23.72    0.99
   0  -5   2   22.90    1.26
   0   5  -2   23.56    1.19
   0   5  -2   24.66    0.76
   0  -5   2   25.77    1.12
   0   5   2   23.21    1.24
   0  -5   2   23.91    0.78
   0  -5  -2   25.68    1.05
   0   5  -2   24.06    0.65
  -1  -5  -2   22.19    1.15
   1   5  -2   24.53    1.14
  -1   5   2   24.74    1.14
  -1   5   2   24.38    1.33
  -1   5   2   25.46    1.55
  -1  -5  -2   23.56    1.08
  -1  -5  -2   24.86    1.20
  -1  -5  -2   24.00    1.10
   1  -5   2   23.88    0.83
  -1   5   2   25.19    1.08
  -1  -5  -2   22.62    0.97
  -1   5   2   24.13    1.27
   1  -5   2   24.72    0.94
  -1   5   2   24.20    1.19
   1   5  -2   24.26    1.69
   1  -5   2   25.65    1.67
   1   5  -2   25.20    1.19
   1   5   2   26.10    1.49
  -1   5  -2   24.28    1.01
  -1  -5   2   25.32    0.79
   1   5   2   24.64    0.94
   1   5   2   23.45    1.23
   1  -5  -2   24.90    1.24
  -1   5  -2   25.78    1.23
   1   5   2   26.52    1.38
  -1  -5   2   23.84    0.91
   1  -5  -2   24.92    1.09
  -1  -5   2   25.53    1.06
   1  -5  -2   25.92    1.16
  -1   5  -2   23.98    1.15
  -1   5  -2   24.68    1.15
   1  -5  -2   27.32    1.73
  -1   5  -2   24.84    0.85
   1   5   2   24.36    1.39
  -1  -5   2   24.48    1.17
   1   5   2   25.69    1.16
   1  -5  -2   26.15    1.09
   1   5   2   23.26    1.65
  -2   5   2   21.83    1.52
   2  -5   2   20.14    0.84
   2   5  -2   18.84    1.43
  -2   5   2   21.07    1.31
  -2  -5  -2   20.53    1.26
  -2  -5  -2   22.18    1.45
   2  -5   2   20.86    1.82
   2  -5   2   19.52    1.18
   2   5  -2   18.98    1.36
  -2  -5  -2   19.57    1.37
  -2   5   2   21.87    1.72
  -2   5   2   20.14    1.57
  -2   5   2   18.37    1.58
   2   5  -2   20.73    1.50
  -2  -5  -2   20.83    1.13
  -2  -5  -2   19.44    1.17
   2  -5   2   18.37    1.24
   2  -5  -2   20.58    1.28
   2  -5  -2   19.88    1.37
   2  -5  -2   20.45    1.78
  -2   5  -2   17.49    1.25
  -2  -5   2   20.23    0.69
   2   5   2   18.80    1.62
  -2   5  -2   20.55    1.42
  -2  -5   2   19.24    1.08
  -2  -5   2   18.78    1.37
  -2  -5   2   20.00    1.17
   2   5   2   19.31    1.58
  -2   5  -2   19.32    1.39
  -2   5  -2   20.00    1.52
   2   5   2   20.93    1.58
   2   5   2   19.10    1.71
   2   5   2   18.15    1.25
   2  -5  -2   19.20    1.16
   2   5   2   15.73    1.31
   2  -5  -2   19.48    0.87
   3  -5   2    4.91    0.97
   3   5  -2    6.39    1.18
   3   5  -2    6.23    1.29
  -3   5   2    5.87    1.18
  -3   5   2    5.15    1.16
   3   5  -2    5.59    1.08
  -3  -5  -2    5.79    1.11
   3   5  -2    5.12    1.25
  -3  -5  -2    3.44    0.99
  -3   5   2    5.25    1.04
   3  -5   2    5.01    0.67
  -3  -5  -2    4.91    0.94
   3  -5   2    4.05    0.92
   3   5  -2    5.14    1.01
  -3   5   2    4.22    1.07
  -3   5   2    6.78    1.32
  -3  -5  -2    5.11    0.92
  -3   5  -2    5.51    1.12
  -3   5  -2    6.00    1.11
   3   5   2    7.72    1.47
   3   5   2    5.19    1.24
   3   5   2    7.00    1.37
  -3  -5   2    5.97    0.76
   3  -5  -2    7.10    1.49
   3   5   2    4.81    1.04
  -3  -5   2    5.85    1.14
  -3   5  -2    4.47    1.08
  -3  -5   2    5.15    1.01
  -3  -5   2    5.31    0.94
  -3   5  -2    4.68    0.93
   3  -5  -2    4.63    0.86
   3   5   2    6.09    1.08
  -3  -5   2    5.02    0.61
   3  -5  -2    5.50    0.39
  -3  -5   2    6.20    1.19
   3  -5  -2    6.27    1.20
  -3   5  -2    4.88    1.10
   3  -5  -2    6.07    1.07
   3   5   2    7.00    1.38
  -4  -5  -2   16.72    1.76
  -4  -5  -2   15.08    1.53
  -4   5   2   14.27    1.88
   4  -5   2   12.88    1.52
  -4  -5  -2   12.59    1.45
   4  -5   2   14.40    1.71
   4  -5   2   15.03    1.29
   4   5  -2   17.40    2.06
  -4   5   2   16.54    2.01
   4   5  -2   16.25    2.06
   4   5  -2   12.61    2.24
   4   5  -2   12.57    1.99
  -4   5   2   13.84    2.22
  -4  -5  -2   16.19    1.68
  -4  -5  -2   15.58    1.78
  -4   5   2   12.85    2.05
  -4   5  -2   14.93    1.98
   4  -5  -2   13.74    1.58
   4   5   2   12.84    1.73
  -4  -5   2   12.94    1.66
   4  -5  -2   16.00    1.51
  -4  -5   2   13.44    1.53
  -4  -5   2   15.03    1.48
   4   5   2   14.94    1.88
  -4  -5   2   14.60    1.72
   4  -5  -2   15.88    1.68
   4   5   2   13.95    2.20
  -4   5  -2   14.20    1.71
   4   5   2   13.33    2.21
   4   5   2   14.50    1.59
   4   5   2   16.46    2.18
   4  -5  -2   16.00    1.91
  -4   5  -2   15.75    1.63
  -4  -5   2   13.98    1.37
  -4   5  -2   11.69    1.91
  -4   5  -2   13.09    1.51
  -5  -5  -2    4.30    1.13
   5   5  -2    5.84    1.40
  -5   5   2    2.56    1.10
   5   5  -2    6.10    1.39
   5  -5  -2    2.27    0.95
   5   5   2    3.73    1.18
  -5   5  -2    1.61    0.92
   5   5   2    4.45    1.44
   5   5   2    1.00    1.03
  -5   5  -2    2.57    1.06
   0  -6  -2   62.87    1.86
   0  -6  -2   60.98    1.97
   0   6   2   63.18    1.93
   0   6  -2   61.72    1.14
   0   6  -2   63.60    1.49
   0  -6  -2   62.63    1.87
   0   6  -2   61.56    1.44
   0   6   2   65.93    2.02
   0  -6   2   62.35    1.50
   0   6   2   62.61    2.56
   0  -6  -2   61.04    2.46
   0  -6   2   64.25    2.36
   0  -6   2   63.04    2.03
   0   6  -2   64.51    1.89
   0   6  -2   63.71    1.79
   0   6   2   61.04    1.79
   0   6  -2   63.89    2.15
   0   6  -2   62.59    1.83
   0   6   2   63.47    2.12
  -1   6   2    6.43    0.71
  -1  -6  -2    6.12    0.52
   1   6  -2    6.22    0.59
  -1  -6  -2    6.13    0.53
  -1  -6  -2    6.48    0.69
   1   6  -2    6.67    0.57
   1   6  -2    6.69    0.77
   1  -6   2    5.07    0.96
  -1  -6  -2    4.57    0.51
  -1   6   2    5.50    0.66
  -1   6   2    6.32    0.57
  -1   6   2    5.17    0.88
  -1   6   2    6.48    0.57
   1  -6   2    6.49    0.43
   1  -6   2    6.33    0.43
   1   6  -2    6.16    1.09
   1   6  -2    6.22    0.47
  -1   6   2    7.73    0.74
   1   6  -2    5.23    0.63
  -1  -6  -2    6.81    0.63
  -1   6   2    5.81    0.59
   1   6  -2    6.11    0.56
   1   6   2    6.91    0.93
  -1  -6   2    5.26    0.53
   1   6   2    6.17    0.72
  -1   6  -2    6.03    0.62
   1  -6  -2    6.08    0.54
  -1   6  -2    7.30    0.92
   1   6   2    6.47    0.43
  -1   6  -2    5.03    0.56
   1  -6  -2    5.79    1.03
  -1   6  -2    5.40    0.54
   1   6   2    7.69    0.74
  -1   6  -2    6.31    0.56
   1  -6  -2    5.60    0.58
  -1  -6   2    6.53    0.39
  -1  -6   2    6.08    0.60
  -1   6  -2    6.66    0.46
  -1   6  -2    5.98    0.60
   1  -6  -2    5.30    0.49
  -1  -6   2    5.92    0.53
   1   6   2    6.66    0.77
   1   6   2    7.03    0.61
   1   6   2    7.04    0.83
   2   6  -2    1.60    0.47
  -2   6   2    2.27    0.64
  -2  -6  -2    1.10    0.35
  -2   6   2    1.68    0.51
   2   6  -2    0.95    0.58
  -2  -6  -2    1.15    0.39
   2  -6   2    0.91    0.30
  -2   6   2    1.52    0.54
   2  -6   2    1.63    0.62
   2   6  -2    0.94    0.43
  -2  -6  -2    1.12    0.40
   2   6  -2    1.21    0.47
   2   6  -2    1.67    0.67
  -2  -6  -2    0.78    0.39
  -2   6   2    1.19    0.46
   2  -6   2    1.10    0.22
  -2   6   2    1.20    0.30
   2  -6   2    1.65    0.42
  -2  -6  -2    1.59    0.40
  -2  -6   2    1.08    0.21
  -2   6  -2    2.00    0.59
  -2   6  -2    2.02    0.55
   2   6   2    1.26    0.60
  -2   6  -2    0.92    0.43
   2  -6  -2    1.66    0.67
  -2  -6   2    1.68    0.53
   2  -6  -2    0.70    0.35
  -2  -6   2    1.54    0.41
   2   6   2    1.63    0.42
   2   6   2    1.61    0.55
   2  -6  -2    0.39    0.31
   2  -6  -2    0.97    0.42
  -2   6  -2    1.20    0.62
  -2  -6   2    1.16    0.31
  -2   6  -2    1.14    0.43
   2   6   2    0.78    0.42
   2   6   2    1.03    0.50
   2   6   2    0.78    0.48
  -3  -6  -2    6.56    1.16
   3  -6   2    6.44    1.33
   3  -6   2    6.27    0.65
   3   6  -2    6.98    1.42
  -3   6   2    6.35    1.27
  -3   6   2    8.94    1.10
   3   6  -2    6.71    1.32
  -3  -6  -2    5.92    1.07
   3   6  -2    8.80    1.52
   3   6  -2    5.33    1.30
  -3  -6  -2    6.84    1.02
  -3   6   2    5.91    1.31
   3   6  -2    6.64    0.87
  -3  -6  -2    8.27    0.84
  -3   6   2    8.12    1.38
  -3  -6  -2    6.75    1.06
   3  -6   2    7.66    0.99
   3  -6   2    7.39    1.21
  -3   6   2    7.35    1.33
  -3  -6   2    7.06    0.85
   3   6   2    6.53    1.39
   3  -6  -2    5.96    1.37
  -3   6  -2    5.79    1.16
   3   6   2    8.37    1.58
  -3   6  -2    6.32    1.19
  -3   6  -2    6.42    1.44
  -3  -6   2    8.65    1.15
   3  -6  -2    7.85    0.90
   3   6   2    6.46    1.50
  -3  -6   2    6.77    0.62
   3   6   2    6.00    1.29
  -3   6  -2    7.03    1.23
   3   6   2    5.02    0.95
  -3  -6   2    7.66    0.45
  -3  -6   2    6.43    0.83
  -3   6  -2    6.54    1.22
   3  -6  -2    5.98    1.12
   3  -6  -2    9.04    1.07
   3   6   2    5.90    1.33
  -4  -6  -2    1.44    0.61
  -4  -6  -2   -0.19    0.56
  -4   6   2    0.53    0.76
   4   6  -2   -0.12    0.32
   4  -6   2    1.51    0.37
   4   6  -2    1.27    0.79
   4  -6   2    1.59    0.83
  -4   6   2    1.42    0.83
   4   6  -2    0.20    0.69
  -4   6   2    1.73    0.53
   4   6  -2    1.03    0.75
  -4  -6  -2   -0.11    0.43
   4   6  -2    1.12    0.54
   4   6   2    0.89    0.88
   4   6   2   -0.66    1.06
   4   6   2    1.30    0.74
   4   6   2    0.68    0.65
  -4   6  -2    1.71    0.73
   4  -6  -2    0.15    0.73
  -4  -6   2    0.74    0.48
  -4  -6   2    0.50    0.57
  -4   6  -2   -0.98    0.66
   4   6   2    0.76    0.97
   4   6   2    1.64    0.84
  -4  -6   2    0.39    0.68
   4  -6  -2    0.74    0.58
  -4   6  -2    1.51    0.51
   4  -6  -2    0.98    0.64
   4  -6  -2    1.96    0.70
  -5  -6  -2    5.47    1.70
   5   6  -2    7.01    1.97
   5   6  -2    6.67    1.70
  -5   6   2    5.97    1.28
   5   6  -2    7.30    2.22
   5   6   2    4.64    1.72
   5   6   2    6.88    2.04
   5   6   2    5.97    1.60
  -5   6  -2    3.58    1.53
   0   7  -2   66.41    2.03
   0   7  -2   58.92    1.99
   0   7   2   66.52    2.86
   0   7  -2   66.46    1.67
   0   7   2   70.78    2.21
   0   7  -2   68.06    2.39
   0   7   2   67.46    2.34
   0   7   2   66.64    1.97
   0  -7  -2   68.69    2.13
   0   7  -2   66.73    1.69
   0  -7  -2   69.74    2.09
   0  -7  -2   67.40    2.26
   0  -7  -2   65.38    2.73
   0   7   2   67.58    2.49
   0  -7   2   70.73    1.76
   0  -7   2   70.93    2.70
   0   7   2   68.04    2.05
   0   7  -2   66.75    2.04
   0  -7   2   73.02    2.39
  -1   7   2    7.22    0.64
  -1  -7  -2    6.52    0.68
   1   7  -2    6.44    0.56
   1  -7   2    6.42    1.16
  -1  -7  -2    6.65    0.65
   1   7  -2    7.29    0.57
  -1   7   2    7.36    0.81
  -1   7   2    8.21    0.69
   1   7  -2    6.96    0.88
   1   7  -2    6.92    0.75
   1   7  -2    7.26    0.74
   1   7  -2    7.98    0.60
  -1  -7  -2    7.66    0.51
  -1   7   2    5.92    0.75
  -1   7   2    9.26    0.97
  -1  -7  -2    6.02    0.80
   1  -7   2    7.47    0.51
   1   7  -2    7.10    1.21
  -1   7   2    6.59    0.80
  -1   7   2    8.52    0.74
  -1  -7  -2    7.50    0.60
   1  -7  -2    7.01    1.24
   1   7   2    6.43    0.74
   1   7   2    6.08    0.76
  -1  -7   2    7.37    0.67
  -1   7  -2    8.58    0.77
   1  -7  -2    7.40    0.63
  -1   7  -2    7.08    0.71
  -1  -7   2    7.16    0.64
  -1   7  -2    7.18    0.98
   1   7   2    8.27    0.96
  -1   7  -2    6.62    0.55
   1   7   2    8.56    1.07
   1  -7  -2    5.80    0.66
   1  -7  -2    7.39    0.50
  -1   7  -2    7.71    0.71
   1   7   2    7.15    0.82
   1   7   2    7.12    0.68
  -1  -7   2    6.24    0.66
  -1   7  -2    6.81    0.64
   2   7  -2    5.79    1.12
  -2   7   2    4.41    0.99
  -2   7   2    6.51    1.11
   2   7  -2    4.53    1.15
  -2  -7  -2    5.62    0.67
   2  -7   2    4.81    0.59
  -2   7   2    5.54    0.54
   2  -7   2    7.07    1.39
   2   7  -2    6.05    1.13
  -2  -7  -2    6.38    0.81
   2  -7   2    5.26    0.61
  -2   7   2    5.97    0.68
  -2  -7  -2    5.69    0.71
  -2  -7  -2    5.51    0.63
   2   7  -2    6.20    0.75
   2   7  -2    6.23    1.06
  -2  -7  -2    5.33    0.89
  -2   7   2    4.37    1.07
  -2   7   2    3.97    0.72
  -2   7   2    5.22    1.01
  -2  -7   2    5.55    0.54
   2  -7  -2    6.35    1.35
  -2   7  -2    5.39    0.91
  -2  -7   2    6.03    0.66
  -2  -7   2    4.09    0.79
  -2   7  -2    5.78    0.60
   2   7   2    5.39    1.02
   2  -7  -2    5.23    0.65
   2   7   2    5.89    0.73
  -2  -7   2    6.82    0.46
   2   7   2    5.68    1.22
   2  -7  -2    5.30    0.65
   2  -7  -2    5.27    0.84
   2   7   2    6.86    1.30
   2   7   2    5.05    1.16
   2   7   2    5.24    0.61
  -2   7  -2    5.56    1.21
  -2   7  -2    5.26    0.88
   2   7   2    5.23    1.08
  -2   7  -2    3.95    0.82
  -3   7   2   12.80    1.65
  -3  -7  -2   11.46    1.31
   3   7  -2   11.63    1.49
  -3  -7  -2   10.11    1.22
   3  -7   2    8.80    0.66
   3  -7   2    9.70    1.83
   3  -7   2    9.86    1.09
  -3   7   2    7.80    1.47
   3   7  -2   10.09    1.72
  -3  -7  -2   10.41    0.97
   3   7  -2   10.72    1.38
  -3   7   2    6.90    1.49
  -3  -7  -2   10.97    1.04
  -3  -7  -2    7.49    0.94
   3  -7   2    8.35    1.07
   3   7  -2    9.29    1.12
   3   7  -2   10.23    2.01
  -3   7   2   10.53    1.36
   3  -7  -2    9.14    1.74
  -3   7  -2   11.85    1.30
  -3  -7   2   10.24    1.21
  -3   7  -2    8.09    1.33
  -3   7  -2   10.24    1.24
   3  -7  -2   10.10    1.13
  -3  -7   2    8.41    0.93
  -3  -7   2    9.60    0.52
   3   7   2   10.30    1.09
  -3   7  -2    7.85    1.41
  -3  -7   2    9.62    0.91
   3  -7  -2   10.08    0.96
   3   7   2   11.35    1.82
   3   7   2   11.88    1.87
   3   7   2    8.69    1.75
   3   7   2    8.27    1.64
   3   7   2   11.53    1.41
   3  -7  -2   10.86    1.27
  -3   7  -2   10.66    1.89
  -4  -7  -2    0.95    0.52
  -4   7   2   -0.06    0.69
  -4   7   2   -0.56    0.47
  -4  -7  -2    0.96    0.50
   4  -7   2    0.00    0.82
   4   7  -2    0.33    0.83
  -4   7   2    1.70    0.86
   4   7  -2    0.54    0.80
   4   7  -2    0.11    0.46
   4   7  -2   -0.32    0.78
  -4   7  -2   -0.29    0.69
   4   7   2    0.29    0.60
   4   7   2    0.11    0.52
   4  -7  -2    0.56    0.60
  -4  -7   2    0.13    0.59
   4  -7  -2   -0.93    0.89
  -4   7  -2    0.34    0.41
  -4   7  -2    0.03    0.58
   4   7   2   -0.26    0.58
  -4  -7   2    0.56    0.45
   4   7   2   -0.05    0.95
   4  -7  -2    0.81    0.74
  -4   7  -2    0.57    0.48
   4   7   2    0.62    0.29
   5   7  -2    3.55    1.73
   5   7  -2    4.31    1.66
  -5  -7  -2    3.87    1.13
   5   7  -2    2.71    1.09
  -5   7   2    2.67    1.35
   5   7   2    5.33    1.55
  -5   7  -2    4.82    1.12
   5   7   2    4.21    1.35
   5   7   2    1.69    1.23
   0  -8   2   14.91    0.86
   0   8   2   15.31    1.16
   0  -8   2   14.71    1.41
   0   8  -2   14.47    1.01
   0   8  -2   16.18    0.85
   0   8   2   14.89    1.11
   0   8   2   14.83    1.20
   0  -8  -2   14.75    1.02
   0   8  -2   13.38    0.99
   0   8  -2   15.89    1.06
   0   8  -2   12.51    0.75
   0  -8  -2   14.76    1.12
   0   8   2   14.96    0.99
   0   8   2   14.46    1.06
   0  -8  -2   16.43    1.09
   0   8   2   16.71    1.48
   0   8  -2   15.91    1.19
   0   8   2   16.65    1.01
   1   8  -2    2.04    0.52
  -1   8   2    1.18    0.54
   1   8  -2    1.27    0.26
  -1  -8  -2    1.35    0.44
   1   8  -2    1.31    0.55
   1   8  -2    1.32    0.34
   1  -8   2    1.55    0.33
  -1   8   2    1.59    0.49
  -1  -8  -2    1.40    0.41
  -1   8   2    1.64    0.45
   1   8  -2    1.66    0.38
  -1   8   2    1.56    0.49
  -1   8   2    1.49    0.33
   1   8  -2    1.68    0.74
   1  -8   2    1.71    0.69
   1   8  -2    1.42    0.48
  -1  -8  -2    2.39    0.59
  -1  -8  -2    1.57    0.38
  -1   8   2    2.08    0.58
  -1   8   2    1.20    0.38
   1  -8  -2    0.85    0.30
  -1   8  -2    0.83    0.27
   1   8   2    0.77    0.40
   1   8   2    1.41    0.52
  -1   8  -2    1.81    0.57
   1  -8  -2    1.10    0.14
  -1   8  -2    1.04    0.30
  -1   8  -2    1.05    0.43
  -1  -8   2    1.21    0.34
  -1  -8   2    1.19    0.34
   1   8   2    1.57    0.59
   1   8   2    1.54    0.39
  -1   8  -2    2.03    0.49
   1  -8  -2    0.41    0.48
  -1   8  -2    1.26    0.23
  -1   8  -2    1.49    0.40
   1   8   2    0.99    0.42
  -1  -8   2    1.43    0.33
   1   8   2    2.33    0.65
  -1   8  -2    1.45    0.40
  -2   8   2    2.97    0.93
   2   8  -2    2.20    0.79
  -2   8   2    1.86    0.40
  -2  -8  -2    2.45    0.56
  -2   8   2    1.97    0.51
  -2  -8  -2    1.30    0.41
   2   8  -2    1.81    0.62
   2  -8   2    1.83    0.46
   2   8  -2    4.40    1.14
  -2   8   2    0.94    0.41
   2  -8   2    0.52    0.64
  -2  -8  -2    1.69    0.59
   2   8  -2    1.86    0.49
  -2  -8  -2    1.05    0.50
  -2   8   2    2.82    0.73
  -2   8   2    1.91    0.79
  -2  -8  -2    1.80    0.53
  -2   8   2    1.85    0.67
   2   8  -2    2.32    0.72
   2   8  -2    1.98    0.43
   2  -8   2    2.03    0.42
  -2   8  -2    1.75    0.51
   2   8   2    1.21    0.69
   2  -8  -2    1.52    0.48
   2   8   2    0.93    0.44
  -2   8  -2    2.14    0.58
   2   8   2    1.26    0.39
  -2   8  -2    1.49    0.55
  -2   8  -2    1.70    0.39
   2   8   2    2.77    0.82
   2   8   2    2.07    0.77
  -2  -8   2    1.58    0.35
   2  -8  -2    1.39    0.46
   2   8   2    1.15    0.78
   2  -8  -2    1.08    0.89
   2  -8  -2    1.50    0.43
  -2   8  -2    1.00    0.64
  -2  -8   2    1.75    0.56
   2   8   2    1.41    0.66
  -2  -8   2    1.67    0.53
  -2   8  -2    1.68    0.51
   2   8   2    1.40    0.43
   3   8  -2    9.84    1.68
   3   8  -2    8.45    1.75
  -3  -8  -2   10.28    1.14
  -3   8   2    8.70    1.69
   3  -8   2    9.65    1.20
  -3  -8  -2    8.92    0.96
   3   8  -2    7.68    1.43
  -3   8   2    9.97    1.64
   3  -8   2    7.75    1.70
  -3  -8  -2    8.74    1.32
  -3   8   2    8.02    1.43
   3   8  -2    9.76    2.03
  -3  -8  -2    9.44    1.05
   3   8  -2   11.46    1.14
  -3   8   2    7.95    0.95
  -3   8   2    7.20    1.16
  -3   8   2   12.26    1.67
   3   8   2    8.28    1.66
   3   8   2   10.36    1.04
  -3   8  -2   12.40    1.18
   3  -8  -2    9.13    1.81
   3   8   2    8.44    1.66
   3   8   2    8.66    1.76
  -3  -8   2    8.03    1.36
   3  -8  -2   10.64    1.13
   3   8   2    7.64    1.79
  -3   8  -2   12.45    1.38
   3   8   2    7.66    0.99
   3  -8  -2    9.89    1.43
   3   8   2   10.85    1.90
   3  -8  -2    9.24    0.95
  -3   8  -2    8.13    1.53
  -3   8  -2    9.94    1.79
  -3  -8   2    9.22    0.96
  -3  -8   2   10.74    0.93
   4   8  -2    2.40    1.15
  -4   8   2    2.25    0.87
   4   8  -2    2.13    0.93
   4   8  -2    1.57    1.07
   4   8   2    1.10    0.61
   4   8   2    2.21    0.48
  -4   8  -2    1.45    0.68
   4   8   2   -0.32    1.44
   4   8   2    0.28    0.63
   0  -9  -2   74.34    3.39
   0   9   2   82.63    2.58
   0   9   2   83.89    2.63
   0   9  -2   79.83    2.61
   0   9  -2   80.59    2.68
   0   9   2   78.17    2.83
   0   9   2   77.66    2.88
   0   9   2   80.74    3.59
   0   9  -2   82.41    2.71
   0   9   2   84.24    3.15
   0   9  -2   81.65    2.24
   0   9  -2   85.06    2.95
   0  -9   2   78.47    3.29
   0  -9  -2   81.95    2.63
   0   9  -2   78.01    3.46
   0  -9  -2   77.28    2.91
   0   9  -2   79.16    2.25
   0   9   2   81.90    2.81
  -1   9   2   12.57    1.04
  -1   9   2   13.66    0.98
  -1   9   2   13.50    1.01
   1  -9   2   13.68    0.83
  -1   9   2   14.23    1.26
  -1   9   2   15.75    1.54
   1  -9   2    9.62    1.61
   1   9  -2   12.04    0.92
   1   9  -2   14.21    1.35
   1   9  -2   13.21    1.06
  -1   9   2   15.35    1.35
  -1  -9  -2   13.98    1.30
   1   9  -2   14.12    0.89
   1   9  -2   12.56    1.63
  -1   9   2   13.70    1.25
  -1  -9  -2   12.75    0.85
   1   9  -2   16.22    1.28
  -1  -9  -2   12.65    1.01
   1   9  -2   14.30    1.31
  -1  -9  -2   12.10    0.98
   1   9   2   10.45    1.71
  -1  -9   2   12.84    1.20
   1   9   2   13.25    0.96
   1  -9  -2   14.15    0.99
   1   9   2   13.93    1.41
   1   9   2   15.75    1.29
  -1   9  -2   13.71    1.06
   1   9   2   14.19    1.34
  -1   9  -2   13.81    0.90
  -1   9  -2   15.63    1.14
  -1   9  -2   12.75    1.35
  -1   9  -2   12.38    1.01
   1  -9  -2   14.00    1.67
  -1  -9   2   13.23    0.92
   1   9   2   11.86    1.21
  -1   9  -2   14.72    1.20
  -1  -9   2   12.97    1.06
   2   9  -2    7.02    1.47
   2   9  -2    5.71    1.25
  -2   9   2    5.77    1.19
  -2   9   2    9.51    1.50
   2  -9   2    6.38    0.73
  -2   9   2    7.49    0.78
  -2  -9  -2    4.64    0.76
  -2   9   2    5.00    0.83
   2   9  -2    5.68    0.73
   2   9  -2    5.44    0.79
  -2   9   2    6.35    0.80
  -2  -9  -2    7.36    1.06
  -2   9   2    6.64    0.78
   2  -9   2    6.97    0.80
  -2   9   2    7.65    1.49
  -2  -9  -2    7.81    0.74
   2  -9   2    5.05    1.35
  -2  -9  -2    6.19    0.70
  -2   9   2    6.35    1.45
   2   9  -2    6.46    1.18
   2   9  -2    6.93    1.29
   2   9   2    6.21    0.79
  -2   9  -2    7.03    0.74
   2  -9  -2    7.82    1.65
   2   9   2    5.20    1.07
   2   9   2    7.34    1.56
   2   9   2    6.36    1.39
  -2  -9   2    6.13    0.78
   2  -9  -2    5.35    0.64
  -2  -9   2    7.74    0.57
  -2   9  -2    7.68    0.98
  -2   9  -2    5.66    0.97
  -2   9  -2    6.08    0.62
   2  -9  -2    6.29    0.77
  -2   9  -2    5.28    1.14
  -2  -9   2    8.01    0.90
   2   9   2    6.08    1.18
   2   9   2    6.88    1.56
   2   9   2    6.27    1.24
   2   9   2    5.79    0.56
   3   9  -2    0.38    0.62
   3   9  -2    0.63    0.67
  -3   9   2    1.88    0.76
   3   9  -2    2.31    0.87
  -3   9   2    0.03    0.38
   3   9  -2   -0.35    0.72
  -3   9   2   -0.14    0.63
  -3  -9  -2    0.03    0.46
  -3   9   2   -0.55    0.60
  -3   9   2    0.43    0.38
   3   9   2    0.15    0.66
  -3   9  -2    0.17    0.70
  -3   9  -2    0.83    0.56
  -3  -9   2    1.40    0.50
   3   9   2    0.26    0.42
  -3   9  -2    1.28    0.39
  -3   9  -2    0.56    0.32
  -3   9  -2    2.16    0.93
   3   9   2    0.60    0.66
   3   9   2    0.97    0.66
   3   9   2   -1.03    0.83
  -3   9  -2   -0.95    0.55
   3   9   2   -0.01    0.45
  -4   9   2    0.69    0.69
   4   9  -2    3.65    1.46
  -4   9   2    1.71    0.66
   4   9  -2    2.66    1.02
   4   9  -2    0.59    0.72
  -4   9   2   -0.17    0.93
   4   9   2    0.34    0.81
   4   9   2    1.46    0.51
  -4   9  -2    1.37    0.97
   4   9   2    1.31    1.28
   4   9   2    2.03    0.84
   0  10   2    9.63    0.97
   0  10  -2    7.09    0.96
   0  10   2    8.37    0.84
   0 -10  -2    6.93    0.84
   0  10  -2    9.82    1.00
   0 -10   2    6.21    1.17
   0  10  -2    8.24    0.71
   0  10  -2    7.73    1.42
   0  10   2    7.55    0.95
   0  10   2    7.66    0.88
   0  10   2    6.56    1.07
   0  10  -2    7.02    0.81
   0  10   2    9.37    1.11
   0 -10  -2    7.34    1.34
   0  10   2    8.56    0.87
   0  10  -2    7.17    0.85
  -1  10   2   10.07    0.93
  -1 -10  -2    9.97    0.92
  -1  10   2    8.22    0.99
  -1  10   2   11.01    1.33
  -1 -10  -2   12.26    1.35
   1  10  -2    9.57    1.12
  -1  10   2    9.27    0.96
  -1  10   2    8.32    1.09
   1  10  -2   10.16    1.11
   1  10  -2    9.55    1.80
   1 -10   2    8.63    1.67
   1  10  -2   10.92    1.80
   1  10  -2    8.38    1.06
   1  10  -2   10.52    0.83
   1  10  -2   10.84    1.24
  -1 -10  -2   10.37    1.00
  -1  10   2    9.23    0.84
  -1  10   2    8.77    1.12
   1 -10  -2   10.72    1.88
  -1  10  -2   10.55    1.10
  -1  10  -2    9.40    1.25
   1  10   2    9.77    1.74
   1  10   2   11.71    1.20
  -1 -10   2    9.37    1.01
   1  10   2    9.23    0.85
   1 -10  -2    9.75    0.90
   1  10   2   12.96    1.32
  -1  10  -2    7.77    0.85
  -1 -10   2    9.83    1.05
   1  10   2   10.90    1.34
   1  10   2    9.83    1.16
  -1  10  -2    8.19    0.80
  -1 -10   2    8.96    0.84
  -1  10  -2    8.63    0.95
   2  10  -2    5.91    1.46
   2  10  -2    7.46    1.49
   2  10  -2    6.65    1.32
  -2  10   2    7.26    1.46
  -2 -10  -2    5.79    0.89
   2 -10   2    5.55    1.57
  -2  10   2    7.39    0.83
  -2 -10  -2    5.83    0.91
  -2  10   2    6.78    1.59
  -2 -10  -2    6.09    1.02
   2  10  -2    4.82    1.42
  -2  10   2    5.80    0.94
  -2  10   2    5.88    1.32
  -2 -10   2    7.52    0.90
   2  10   2    4.03    1.13
   2  10   2    5.60    1.19
   2  10   2    5.82    1.39
  -2  10  -2    7.49    0.89
  -2  10  -2    6.68    1.41
   2 -10  -2    6.30    1.63
  -2  10  -2    8.10    0.72
   2  10   2    5.97    1.61
   2  10   2    8.66    1.54
  -2 -10   2    5.62    0.92
  -2  10  -2    6.80    0.86
   3  10  -2    2.69    0.61
  -3  10   2    2.00    0.63
   3  10  -2    3.92    1.23
  -3  10   2    1.32    0.88
   3  10  -2    0.99    0.78
  -3  10   2    2.28    0.66
   3  10  -2    1.44    0.88
  -3  10   2    3.35    0.91
  -3  10  -2    1.42    0.54
   3  10   2    2.22    0.83
   3  10   2    1.92    0.99
   3  10   2    2.13    0.99
  -3  10  -2    2.70    0.49
  -3  10  -2    1.59    0.65
   3  10   2    1.65    0.84
  -4  10   2    2.44    0.82
   4  10  -2   -1.45    1.38
   4  10  -2    0.92    1.18
   4  10  -2    2.02    1.96
  -4  10   2    2.53    1.37
   4  10  -2    2.68    1.31
  -4  10   2    1.96    0.73
   4  10   2    3.33    1.33
  -4  10  -2    4.45    0.89
   4  10   2    2.50    1.68
  -4  10  -2    1.96    1.32
   4  10   2    1.95    0.97
  -4  10  -2    2.56    0.87
   4  10   2    3.46    0.99
   0  11  -2    1.07    0.33
   0  11  -2    0.81    0.36
   0  11   2    0.23    0.26
   0  11  -2   -0.11    0.23
   0 -11   2   -0.12    0.68
   0  11  -2    0.22    0.17
   0  11   2   -0.60    0.30
   0  11  -2   -0.46    0.46
   0  11   2   -0.27    0.43
   0  11   2    0.26    0.51
   0  11  -2   -0.39    0.26
  -1  11   2    2.63    0.73
  -1  11   2    3.80    0.72
  -1  11   2    3.98    0.84
  -1  11   2    3.73    0.80
   1  11  -2    3.01    0.66
   1  11  -2    3.63    0.91
  -1 -11  -2    2.59    0.70
   1  11  -2    4.51    1.18
   1  11  -2    3.32    0.87
   1  11  -2    2.81    0.78
   1 -11   2    4.66    1.06
  -1 -11  -2    1.80    0.69
  -1  11   2    2.12    0.69
   1  11  -2    3.01    1.18
  -1 -11   2    3.26    0.57
   1  11   2    3.01    0.81
  -1  11  -2    3.48    0.74
  -1  11  -2    4.12    0.72
  -1 -11   2    3.22    0.80
   1  11   2    3.14    1.04
   1  11   2    4.21    1.02
   1  11   2    2.31    0.74
   1 -11  -2    6.47    1.25
  -1  11  -2    1.95    0.85
  -1  11  -2    3.77    1.10
   1  11   2    3.34    0.98
   2  11  -2    4.80    1.15
   2  11  -2    3.13    1.15
  -2  11   2    4.15    0.77
  -2  11   2    2.55    0.67
  -2  11   2    2.11    0.98
   2 -11   2    2.59    1.15
   2  11  -2    3.45    1.04
   2  11  -2    5.80    1.41
   2  11  -2    2.63    0.90
   2  11   2    2.82    1.40
  -2  11  -2    4.84    1.33
  -2 -11   2    3.35    0.85
   2  11   2    2.04    0.90
   2  11   2    4.38    1.19
   2  11   2    4.75    1.24
   2  11   2    2.52    0.79
  -2  11  -2    3.25    0.62
  -2  11  -2    2.99    0.65
   3  11  -2    0.04    1.08
   3  11  -2    1.01    0.71
   3  11  -2    0.86    0.81
  -3  11   2   -1.86    0.81
  -3  11   2    0.70    0.64
  -3  11   2   -0.45    0.28
  -3  11   2    0.81    0.37
   3  11   2    0.24    0.51
   3  11   2   -0.56    0.91
  -3  11  -2    0.29    0.76
  -3  11  -2    0.01    0.40
   3  11   2    0.03    0.90
   3  11   2    1.56    0.81
   0  12   2    5.58    1.20
   0  12   2    7.28    1.25
   0  12   2    5.45    0.98
   0  12   2    3.91    0.84
   0  12  -2    5.15    0.88
   0  12  -2    3.94    0.84
   0  12  -2    4.36    0.89
   0  12  -2    6.72    0.72
  -1  12   2    4.10    0.90
   1  12  -2    4.40    1.26
  -1  12   2    4.80    1.06
   1  12  -2    3.38    0.77
   1  12  -2    2.77    0.65
  -1  12   2    3.46    0.60
  -1  12   2    5.71    1.12
   1  12  -2    3.50    1.06
  -1  12   2    2.11    0.90
   1  12   2    2.18    0.74
   1 -12  -2   -0.38    1.41
  -1 -12   2    2.73    0.79
   1  12   2    1.04    0.84
   1  12   2    6.37    1.30
  -1  12  -2    3.83    0.66
   1  12   2    5.53    1.04
   1  12   2    4.96    1.35
  -1  12  -2    3.36    0.76
  -1  12  -2    4.97    1.24
  -2  12   2    0.86    0.37
   2  12  -2    0.09    0.91
  -2  12   2    0.70    0.31
   2  12  -2   -0.55    0.69
  -2  12   2    0.10    0.28
  -2  12   2    0.06    0.59
   2  12  -2    1.59    0.85
   2  12   2    0.54    0.46
  -2  12  -2    0.55    0.33
  -2  12  -2    1.60    0.53
   2  12   2    0.48    0.59
   2  12   2    0.70    1.00
   2  12   2    1.50    0.90
  -3  12   2    3.69    1.07
   3  12  -2    6.76    1.51
  -3  12   2    4.80    0.86
  -3  12   2    3.88    1.37
   3  12  -2    4.27    0.94
   3  12  -2    4.77    1.46
   3  12   2    6.31    1.41
   3  12   2    3.30    1.46
   3  12   2    4.55    1.26
   3  12   2    1.03    1.26
  -3  12  -2    6.46    1.60
  -3  12  -2    4.47    0.77
   0  13  -2    1.70    0.55
   0  13   2    1.28    0.55
   1  13  -2   -0.44    1.09
  -1  13   2    3.24    0.65
   1  13  -2    1.45    0.68
  -1  13   2    1.37    0.71
  -1  13   2    2.00    0.45
  -1  13   2    1.94    0.60
   1  13   2    0.88    0.55
   1  13   2    0.36    1.23
  -1  13  -2    1.52    0.63
   1  13   2    2.02    1.07
  -1  13  -2    2.55    0.68
   2  13  -2    5.82    1.23
  -2  13   2    1.17    0.57
  -2  13   2    2.46    0.63
  -2  13   2   -0.33    1.17
   2  13  -2    2.37    0.65
   2  13   2    2.77    1.52
   2  13   2    4.61    0.87
   2  13   2    0.63    0.66
   0   0  -3    0.09    0.05
   0   0  -3    0.08    0.03
   0   0  -3    0.03    0.04
   0   0   3    0.11    0.05
   0   0   3    0.06    0.06
   0   0  -3   -0.02    0.07
   0   0  -3   -0.05    0.05
   0   0   3   -0.02    0.09
   0   0   3    0.00    0.06
   0   0  -3   -0.01    0.04
   0   0   3    0.02    0.04
   0   0  -3    0.15    0.10
   0   0   3    0.05    0.05
   1   0  -3  411.00   18.79
   1   0  -3  361.07   21.92
  -1   0  -3  392.10   20.15
  -2   0   3   13.25    1.05
  -2   0  -3   13.85    1.14
   2   0  -3   13.67    1.15
   2   0   3   13.84    1.11
  -2   0   3   12.52    1.20
  -2   0   3   13.13    1.21
   2   0  -3   12.27    0.99
  -2   0   3   13.09    0.94
   2   0   3   12.54    1.03
   2   0   3   13.60    0.93
   2   0   3   12.64    1.12
   2   0  -3   10.53    1.07
  -2   0   3   14.09    1.14
   2   0   3   13.09    0.98
  -2   0  -3   11.98    1.01
   2   0  -3   13.61    1.26
  -2   0  -3   12.56    0.88
  -2   0  -3   14.10    1.13
  -3   0   3    3.85    0.88
  -3   0  -3    4.39    0.78
  -3   0  -3    6.21    1.14
   3   0  -3    4.15    1.00
  -3   0  -3    3.85    0.84
  -3   0   3    4.23    0.97
  -3   0   3    5.76    1.07
   3   0   3    4.66    1.06
  -3   0   3    4.97    0.89
   3   0   3    5.22    1.00
  -3   0  -3    4.48    0.98
  -3   0   3    4.81    1.02
   3   0  -3    5.72    1.13
   3   0   3    5.41    1.01
  -3   0  -3    5.31    1.03
   3   0  -3    5.91    1.10
  -3   0  -3    4.12    0.92
  -3   0   3    5.49    1.04
   3   0   3    4.91    0.86
   3   0  -3    6.00    1.02
  -4   0  -3   50.72    3.22
  -4   0  -3   45.96    2.84
  -4   0  -3   50.15    3.15
  -4   0   3   47.57    2.92
  -4   0   3   45.39    2.94
   4   0   3   40.96    3.00
   4   0   3   46.51    2.65
   4   0  -3   41.41    3.02
   4   0   3   40.82    2.70
  -4   0   3   43.46    3.15
  -4   0  -3   45.08    3.07
  -4   0   3   49.97    2.78
  -4   0  -3   42.54    2.84
  -4   0   3   43.14    3.06
   4   0   3   39.89    2.27
  -4   0   3   39.45    2.81
   4   0  -3   45.06    3.07
  -4   0  -3   42.99    2.56
   4   0  -3   44.59    3.17
   4   0  -3   44.86    2.91
   4   0   3   40.91    2.71
   5   0  -3    2.52    1.03
  -5   0   3    3.04    0.77
  -5   0   3    4.51    1.07
  -5   0   3    3.32    0.83
   5   0   3    2.13    1.16
  -5   0  -3    2.10    1.13
   5   0   3    3.11    1.07
  -5   0  -3    3.51    0.88
   5   0  -3    2.25    0.90
   5   0   3    1.00    1.21
  -5   0   3    2.78    0.97
  -5   0  -3    1.91    1.12
   5   0  -3    2.48    1.18
   0  -1   3    0.03    0.09
   0   1   3   -0.01    0.05
   0   1   3    0.03    0.10
   0   1   3    0.01    0.04
   0  -1   3   -0.01    0.09
   0   1   3    0.10    0.11
   0  -1  -3    0.04    0.09
   0   1   3    0.09    0.08
   0  -1   3    0.17    0.06
   0   1   3    0.00    0.05
   0  -1  -3    0.01    0.06
   0  -1  -3    0.03    0.13
   0   1  -3   -0.01    0.02
   0   1  -3    0.08    0.03
   0   1   3    0.11    0.12
   0  -1  -3    0.04    0.06
   0   1   3    0.09    0.07
   0  -1  -3    0.07    0.06
   0  -1  -3    0.07    0.08
   0   1  -3   -0.01    0.09
   0   1  -3    0.01    0.04
   0  -1  -3    0.01    0.04
   0   1  -3    0.05    0.10
  -1  -1  -3  399.40   21.40
   1  -1   3  367.87   17.70
  -1   1   3  338.82   17.89
   1  -1  -3  401.48   18.35
  -1   1  -3  437.10   20.61
  -1  -1   3  412.85   22.80
   1   1   3  348.24   18.08
  -2  -1  -3   24.27    1.42
  -2   1   3   24.20    1.64
   2  -1   3   25.79    1.41
   2  -1   3   23.14    1.13
   2  -1   3   25.68    1.57
  -2  -1  -3   26.82    1.58
   2   1  -3   24.92    1.27
   2   1  -3   21.47    1.62
  -2   1   3   26.64    1.63
  -2  -1  -3   25.58    1.30
   2   1  -3   24.98    1.56
  -2   1   3   24.00    1.68
  -2   1   3   26.61    1.47
  -2  -1  -3   25.18    1.52
   2  -1   3   24.60    1.20
   2  -1   3   24.63    1.45
   2   1   3   24.94    1.48
   2  -1  -3   25.97    1.57
  -2   1  -3   26.17    1.48
   2  -1  -3   27.60    1.66
  -2  -1   3   26.73    1.47
  -2  -1   3   26.61    1.56
  -2   1  -3   24.27    1.24
  -2  -1   3   23.38    1.60
  -2  -1   3   25.01    1.21
   2   1   3   24.91    1.53
   2  -1  -3   25.09    1.50
   2  -1  -3   20.97    1.39
  -2  -1   3   23.26    1.64
  -2   1  -3   24.79    1.51
   2   1   3   24.59    1.34
   2  -1  -3   24.32    1.38
   2  -1  -3   24.59    1.67
   2   1   3   24.28    1.46
   2   1   3   27.30    1.74
  -3  -1  -3   15.67    1.50
   3   1  -3   16.13    1.51
  -3   1   3   14.82    1.46
   3  -1   3   15.31    1.38
  -3  -1  -3   15.08    1.26
   3  -1   3   14.39    1.50
  -3   1   3   16.56    1.64
  -3  -1  -3   14.80    1.32
   3   1  -3   15.53    1.64
  -3  -1  -3   13.59    1.45
   3  -1   3   16.34    1.48
  -3   1   3   15.10    1.59
   3   1  -3   15.49    1.58
  -3   1   3   14.30    1.40
   3  -1   3   16.82    1.21
   3  -1   3   17.19    1.29
  -3  -1  -3   17.22    1.61
  -3  -1  -3   15.66    1.54
   3   1  -3   16.61    1.58
  -3   1   3   16.60    1.44
   3  -1  -3   15.97    1.46
   3   1   3   16.40    1.67
   3  -1  -3   15.94    1.55
   3   1   3   15.18    1.40
   3   1   3   16.59    1.43
  -3   1  -3   17.15    1.49
  -3  -1   3   16.37    1.28
  -3   1  -3   16.78    1.33
  -3   1  -3   15.57    1.58
   3  -1  -3   15.64    1.52
  -3  -1   3   16.89    1.57
  -3  -1   3   14.43    1.56
  -3  -1   3   13.78    1.33
  -3  -1   3   14.89    1.36
   3   1   3   15.94    1.40
  -3   1  -3   15.67    1.51
  -3   1  -3   16.66    1.56
   3   1   3   18.13    1.60
   3  -1  -3   14.48    1.44
  -3  -1   3   18.28    1.50
  -3   1  -3   12.70    1.37
   4   1  -3   16.41    1.96
  -4   1   3   14.97    1.62
  -4   1   3   14.58    1.92
  -4  -1  -3   11.90    1.90
  -4   1   3   13.89    2.05
   4   1  -3   13.75    1.63
  -4   1   3   11.59    1.56
  -4   1   3   11.20    1.43
  -4  -1  -3   13.38    1.60
   4  -1   3   14.78    1.43
   4  -1   3   12.75    1.68
   4   1  -3   13.56    1.76
   4   1  -3   13.26    1.63
  -4   1   3   12.85    1.78
   4  -1   3   14.91    1.56
   4  -1   3   15.76    1.66
  -4  -1  -3   13.77    1.71
  -4  -1  -3   12.87    1.53
  -4  -1  -3   11.25    1.74
  -4  -1  -3   12.69    1.43
   4  -1   3   13.25    1.26
   4   1   3   12.90    1.58
   4  -1  -3   16.00    1.81
  -4   1  -3   11.31    1.23
  -4   1  -3   14.73    1.65
  -4  -1   3   14.59    1.65
   4  -1  -3   14.27    1.61
   4   1   3   11.71    1.35
   4   1   3   11.71    1.54
  -4   1  -3   10.00    1.64
  -4  -1   3   13.55    1.55
  -4  -1   3   10.50    1.81
  -4   1  -3   12.59    1.63
  -4  -1   3   14.48    1.44
   4   1   3   13.94    1.64
  -4  -1   3   11.92    1.51
  -4  -1   3   12.16    1.63
   4  -1  -3   17.09    1.99
   4  -1  -3   17.01    1.96
  -4   1  -3   10.79    1.89
   4   1   3   16.03    2.02
  -4   1  -3   14.20    1.81
  -5   1   3    0.59    0.75
  -5   1   3   -0.13    0.71
   5   1  -3    1.23    0.51
   5   1  -3   -0.56    0.50
   5   1  -3   -0.40    0.80
  -5  -1  -3   -0.97    0.63
  -5   1   3    0.20    0.27
   5  -1   3   -0.01    0.52
  -5   1   3    1.18    0.66
   5  -1   3    0.38    0.74
  -5  -1  -3    1.14    0.84
   5  -1  -3   -0.15    0.80
  -5  -1   3    1.15    0.65
   5   1   3    1.06    0.89
  -5  -1   3    0.15    0.30
  -5   1  -3   -0.59    0.81
  -5   1  -3   -0.09    0.44
  -5   1  -3    0.11    0.54
   5   1   3    0.45    0.63
   5  -1  -3   -0.33    0.65
   5  -1  -3   -1.50    0.63
   5   1   3    0.46    0.55
   0  -2  -3    6.63    0.50
   0  -2  -3    5.97    0.34
   0   2   3    6.01    0.37
   0  -2  -3    6.81    0.40
   0   2   3    6.47    0.41
   0   2  -3    6.57    0.32
   0   2   3    6.48    0.46
   0  -2  -3    6.57    0.41
   0   2   3    6.35    0.49
   0   2   3    7.20    0.61
   0   2   3    6.71    0.36
   0   2   3    7.19    0.42
   0  -2   3    6.10    0.22
   0  -2  -3    5.95    0.38
   0  -2  -3    6.14    0.46
   0   2  -3    6.77    0.54
  -1  -2  -3   91.57    2.26
  -1   2   3   92.79    2.57
  -1  -2  -3   93.75    2.34
  -1   2   3   96.63    2.38
  -1   2   3   95.64    2.84
  -1  -2  -3   93.30    2.17
   1   2  -3   94.69    2.39
  -1   2   3   92.24    2.48
   1   2  -3   93.97    2.89
   1  -2   3   93.78    1.49
  -1  -2  -3   95.63    2.40
   1   2  -3   92.75    2.19
  -1  -2  -3   97.42    2.87
   1   2  -3   97.18    2.57
   1   2  -3   94.51    2.37
   1  -2   3   95.88    2.23
   1  -2   3   96.21    2.61
   1  -2   3   93.92    1.49
  -1   2   3   90.15    2.47
   1  -2   3   86.68    1.80
  -1  -2   3   94.57    2.12
   1   2   3   93.83    2.42
   1   2   3   92.92    2.19
   1  -2  -3   92.81    2.34
   1  -2  -3   90.51    2.29
  -1  -2   3   95.06    2.83
   1   2   3   93.68    2.39
   1   2   3   91.05    2.44
  -1  -2   3   94.90    2.52
   1  -2  -3   91.67    2.28
   1  -2  -3   92.24    2.34
  -1  -2   3   93.67    1.97
  -1   2  -3   97.16    2.44
  -1   2  -3   91.86    1.80
  -1   2  -3   94.65    2.17
  -1   2  -3   92.41    2.00
   1  -2  -3   97.89    2.84
   1   2   3   91.25    2.72
   1  -2  -3   87.91    2.55
   1   2   3   91.87    2.53
  -1   2  -3   92.79    2.80
  -2  -2  -3    9.27    0.86
   2  -2   3    8.01    0.55
  -2  -2  -3    8.94    0.91
  -2  -2  -3    8.14    0.78
   2  -2   3    8.72    0.87
  -2   2   3    9.25    1.07
   2   2  -3    8.98    1.03
   2   2  -3    9.04    0.96
   2   2  -3    7.40    0.87
  -2   2   3    8.68    0.92
  -2   2   3    7.61    0.95
   2  -2   3    7.57    0.87
   2  -2   3    9.37    0.78
  -2   2   3    6.36    0.74
  -2  -2  -3    7.85    0.85
  -2   2   3    8.50    0.94
   2   2  -3    7.98    0.84
   2   2  -3    9.03    1.10
   2  -2  -3    8.80    0.87
   2  -2  -3   10.40    1.09
  -2  -2   3    9.87    1.05
  -2   2  -3    8.52    1.00
  -2   2  -3    9.83    0.87
   2  -2  -3    8.75    0.76
  -2  -2   3    9.60    0.66
   2   2   3    9.26    1.01
   2  -2  -3    7.70    0.85
  -2  -2   3    8.28    0.85
  -2   2  -3    8.10    0.76
   2  -2  -3    8.36    0.90
  -2  -2   3    8.60    0.99
  -2   2  -3    7.49    0.87
  -2  -2   3    8.35    0.80
   2   2   3    7.16    0.91
   2  -2  -3    8.35    0.97
   2   2   3    9.59    1.01
   2   2   3    8.56    0.86
   2   2   3    9.07    0.90
   2   2   3   10.60    1.02
  -2   2  -3    9.02    0.91
  -3   2   3    4.60    0.95
   3  -2   3    4.88    0.60
  -3   2   3    5.24    1.05
  -3  -2  -3    6.53    0.87
   3   2  -3    6.60    1.23
   3   2  -3    5.99    1.24
   3  -2   3    5.38    1.00
  -3  -2  -3    7.19    1.22
  -3  -2  -3    6.97    1.24
   3  -2   3    7.16    0.84
  -3   2   3    6.42    1.07
   3   2  -3    5.36    1.00
  -3  -2  -3    5.77    1.00
   3  -2   3    4.60    1.01
  -3   2   3    3.84    1.01
   3   2  -3    5.69    1.13
  -3  -2  -3    4.99    1.10
  -3  -2   3    5.31    0.71
   3  -2  -3    6.23    1.18
   3   2   3    5.23    1.01
  -3   2  -3    4.58    0.90
  -3  -2   3    7.00    1.09
   3  -2  -3    6.49    1.11
   3  -2  -3    6.15    1.12
  -3   2  -3    7.23    1.23
   3  -2  -3    5.74    0.77
  -3   2  -3    4.71    1.02
   3  -2  -3    5.71    1.13
   3   2   3    5.81    1.03
  -3  -2   3    5.83    1.10
   3  -2  -3    5.21    1.05
  -3   2  -3    6.18    1.12
  -3   2  -3    5.06    0.91
  -3  -2   3    5.79    1.06
  -3  -2   3    5.28    1.12
   3   2   3    6.00    1.10
   3   2   3    6.12    1.15
  -3  -2   3    7.44    1.21
  -4  -2  -3   18.05    1.99
  -4   2   3   19.26    2.10
  -4   2   3   20.72    1.95
  -4   2   3   20.94    2.19
   4   2  -3   19.93    2.05
  -4  -2  -3   20.51    1.91
   4  -2   3   20.97    1.81
   4  -2   3   20.77    1.42
   4   2  -3   18.37    2.06
  -4  -2  -3   25.61    2.20
  -4   2   3   19.25    2.01
   4  -2   3   19.81    1.90
   4   2  -3   18.97    2.20
  -4  -2  -3   20.76    1.87
  -4  -2  -3   18.82    1.80
   4   2  -3   21.81    2.07
   4  -2   3   18.85    2.01
  -4  -2  -3   19.04    1.79
  -4   2   3   21.84    2.05
   4  -2   3   18.20    1.67
  -4   2   3   19.45    1.89
  -4   2  -3   20.07    2.15
   4  -2  -3   21.90    2.18
  -4  -2   3   22.56    1.96
   4   2   3   22.16    2.27
   4   2   3   22.84    2.11
  -4   2  -3   21.21    2.11
  -4  -2   3   19.49    1.89
   4   2   3   19.65    2.00
  -4  -2   3   17.87    2.04
  -4   2  -3   20.53    2.07
   4  -2  -3   19.18    1.84
  -4  -2   3   21.21    1.97
   4  -2  -3   20.10    2.05
  -4   2  -3   20.14    2.17
   4   2   3   19.79    1.97
   4  -2  -3   20.53    1.67
  -4   2  -3   21.54    1.67
  -4   2  -3   21.84    1.93
  -4  -2   3   19.71    1.61
  -4  -2   3   24.34    2.23
   4  -2  -3   19.48    1.96
   4   2   3   19.95    1.83
   5   2  -3   10.29    2.08
  -5   2   3    8.38    1.59
  -5  -2  -3    8.65    1.71
   5   2  -3    8.39    1.92
  -5  -2  -3   10.06    1.93
   5  -2   3    7.86    2.02
  -5   2   3    6.30    1.21
  -5   2   3    6.82    1.67
   5   2  -3    6.09    1.85
  -5  -2  -3    8.41    1.50
  -5   2   3    8.96    1.91
   5  -2   3    9.65    1.64
   5  -2  -3    8.12    1.94
   5   2   3    8.62    1.61
  -5  -2   3    7.33    1.70
   5   2   3    7.50    1.63
  -5   2  -3    7.87    1.79
   5  -2  -3    9.32    1.78
   5   2   3    7.63    1.87
   5  -2  -3   10.07    2.10
   0   3   3  171.09    9.49
   0  -3   3  142.32    6.54
   0   3  -3  154.55    4.51
  -1  -3  -3   51.93    1.70
   1   3  -3   53.63    2.26
   1   3  -3   53.33    1.90
  -1   3   3   50.92    2.16
   1   3  -3   51.32    1.71
  -1  -3  -3   49.41    1.60
  -1   3   3   53.05    1.98
  -1  -3  -3   50.48    1.52
   1   3  -3   52.36    1.67
   1   3  -3   52.13    1.62
  -1   3   3   48.19    1.82
   1  -3   3   53.29    1.53
  -1  -3  -3   51.20    1.59
  -1   3   3   53.25    1.72
  -1   3   3   52.45    1.85
   1   3   3   49.22    2.11
  -1  -3   3   51.57    1.78
  -1  -3   3   55.59    2.21
  -1   3  -3   49.90    1.49
   1   3   3   50.18    1.50
   1  -3  -3   50.15    1.65
   1  -3  -3   51.32    1.62
  -1   3  -3   54.87    1.34
   1   3   3   50.86    1.91
  -1   3  -3   51.00    1.71
   1  -3  -3   54.98    1.73
   1   3   3   50.88    1.83
   1   3   3   51.71    1.75
   1   3   3   48.99    1.56
  -1  -3   3   50.60    1.35
  -1   3  -3   54.56    2.19
   1   3   3   50.66    1.81
   1  -3  -3   51.29    1.67
  -1  -3   3   52.50    1.31
  -1   3  -3   50.52    1.25
   1  -3  -3   51.58    2.06
   2   3  -3   22.08    1.50
  -2   3   3   23.29    1.60
   2   3  -3   20.62    1.40
   2   3  -3   22.35    1.49
  -2   3   3   20.04    1.45
  -2  -3  -3   23.12    1.33
   2  -3   3   21.38    1.37
   2   3  -3   20.92    1.56
   2  -3   3   23.20    1.41
  -2   3   3   22.76    1.69
   2   3  -3   22.13    1.75
  -2  -3  -3   22.80    1.46
  -2  -3  -3   22.59    1.38
  -2   3   3   18.93    1.50
   2  -3   3   23.73    1.08
   2  -3   3   22.52    0.61
  -2  -3   3   21.27    1.55
   2   3   3   21.91    1.50
   2   3   3   21.70    1.55
   2  -3  -3   22.30    1.59
   2  -3  -3   23.55    1.40
   2  -3  -3   20.73    1.36
   2   3   3   21.76    1.50
  -2  -3   3   21.42    1.63
  -2  -3   3   22.71    1.25
  -2   3  -3   21.99    1.71
  -2   3  -3   22.96    1.53
   2  -3  -3   22.17    1.16
   2   3   3   19.67    1.54
   2  -3  -3   21.77    1.57
  -2   3  -3   22.36    1.33
  -2  -3   3   21.89    0.84
   2   3   3   23.00    1.39
  -2  -3   3   20.81    1.27
  -2   3  -3   21.95    1.34
  -2   3  -3   23.95    1.48
   2   3   3   21.18    1.58
   2  -3  -3   21.01    1.46
   3   3  -3    7.93    1.33
   3  -3   3    8.87    1.10
   3   3  -3   10.23    1.63
  -3  -3  -3   10.48    1.29
  -3  -3  -3    7.02    0.93
  -3   3   3    8.17    1.25
   3   3  -3   10.15    1.25
   3  -3   3    7.29    0.53
  -3  -3  -3    7.50    1.22
  -3   3   3    7.81    1.33
  -3   3   3    8.60    1.44
  -3  -3  -3    7.86    1.22
  -3   3   3    9.96    1.34
  -3   3   3    7.82    1.30
   3  -3   3    7.21    1.23
   3   3  -3    8.79    1.46
  -3   3  -3    8.11    1.31
   3  -3  -3    9.49    1.08
   3  -3  -3    8.05    1.34
  -3  -3   3    8.02    0.94
  -3  -3   3    7.20    1.14
   3   3   3    7.63    1.00
  -3  -3   3    6.89    1.30
  -3   3  -3    7.96    1.32
   3   3   3    7.13    1.20
   3   3   3    7.58    1.40
  -3  -3   3    6.42    1.05
   3  -3  -3    7.29    1.23
  -3   3  -3    7.22    1.39
   3   3   3    6.48    1.24
  -3   3  -3    9.19    1.00
   3  -3  -3    7.80    1.30
   3  -3  -3    7.77    0.82
   3   3   3    9.43    1.25
  -3  -3   3    6.96    1.25
   3  -3  -3    7.43    1.33
   3   3   3    8.80    1.17
  -3  -3   3    7.54    0.78
  -3   3  -3    7.39    1.21
  -4   3   3    1.57    0.70
  -4   3   3    1.46    0.58
  -4  -3  -3    1.90    0.78
   4  -3   3    3.07    0.82
  -4  -3  -3    0.92    0.53
   4   3  -3    2.35    0.80
   4   3  -3    1.41    0.71
  -4  -3  -3    1.46    0.66
  -4   3   3   -0.04    0.55
   4   3  -3    0.88    0.77
  -4   3   3    1.29    0.42
   4   3  -3    1.10    0.65
   4  -3   3    1.20    0.73
   4  -3   3    1.61    0.57
  -4  -3  -3    1.15    0.70
  -4  -3  -3    0.82    0.66
  -4   3   3    1.33    0.76
  -4   3  -3   -0.16    0.56
  -4   3  -3    2.32    0.64
   4  -3  -3    1.13    0.87
   4   3   3    1.92    0.85
  -4  -3   3    1.44    0.65
   4   3   3    1.37    0.60
   4   3   3    1.87    0.90
  -4  -3   3    1.77    0.82
  -4  -3   3    2.29    0.63
   4   3   3    1.12    0.61
   4  -3  -3    1.14    0.84
  -4   3  -3    0.83    0.72
  -4  -3   3    1.09    0.55
   4  -3  -3    1.11    0.66
   4  -3  -3    1.88    0.91
  -4  -3   3    0.47    0.73
  -4  -3   3    1.62    0.71
  -4   3  -3    2.34    0.84
   4  -3  -3    1.29    0.67
  -4   3  -3    1.36    0.76
   4  -3  -3    1.71    0.49
   4   3   3    0.86    0.76
  -5  -3  -3    2.55    0.83
  -5   3   3   -0.59    1.09
   5   3  -3    2.39    1.45
   5  -3   3    0.70    1.13
  -5  -3  -3   -0.36    0.86
  -5   3   3    1.71    0.96
   5  -3   3    1.06    0.52
   5   3  -3    0.76    1.07
  -5   3   3    1.30    0.65
   5   3  -3    0.84    0.72
   5  -3  -3    0.67    0.96
   5  -3  -3    0.69    0.95
   5   3   3    0.88    0.90
  -5   3  -3    0.85    0.81
   5   3   3    2.87    0.84
   5   3   3    2.45    1.36
   5  -3  -3    1.46    0.97
   5   3   3    2.91    1.01
  -5   3  -3    1.03    0.72
   0  -4  -3    1.80    0.31
   0  -4  -3    2.10    0.52
   0   4   3    1.88    0.35
   0   4  -3    2.14    0.16
   0   4  -3    1.65    0.36
   0  -4  -3    2.37    0.29
   0  -4  -3    1.93    0.19
   0   4   3    2.25    0.44
   0   4   3    2.19    0.29
   0  -4  -3    2.31    0.36
   0  -4   3    2.65    0.45
   0   4   3    2.22    0.40
   0  -4  -3    2.18    0.43
   0   4  -3    1.52    0.24
   0   4   3    2.16    0.35
   0   4   3    2.20    0.29
   0  -4   3    1.65    0.30
   0   4  -3    2.05    0.26
   0  -4  -3    2.16    0.44
   0   4   3    2.02    0.47
   0  -4   3    2.31    0.18
   0  -4  -3    1.96    0.34
   0   4  -3    2.14    0.15
  -1   4   3   10.59    0.81
   1  -4   3   10.33    1.03
  -1   4   3   10.79    1.02
  -1   4   3   10.87    0.87
  -1   4   3   10.03    0.91
   1   4  -3    9.98    0.84
   1   4  -3   10.07    0.72
  -1   4   3   10.53    0.71
   1   4  -3    9.54    0.70
  -1  -4  -3   10.24    0.76
   1  -4   3   10.69    0.64
   1   4  -3   11.68    1.12
   1   4  -3   11.66    0.80
  -1   4   3   10.18    0.84
  -1  -4  -3   10.41    0.73
  -1  -4  -3   10.06    0.66
  -1  -4  -3   10.14    0.68
  -1  -4  -3   10.40    0.75
  -1   4   3   10.70    0.72
  -1   4  -3   11.17    0.70
  -1   4  -3   10.75    0.79
   1  -4  -3    8.33    0.89
  -1   4  -3   10.85    1.01
   1   4   3   10.22    0.91
   1   4   3   11.09    0.75
   1   4   3   10.09    1.03
   1   4   3   10.89    0.64
  -1   4  -3   10.91    0.61
   1   4   3   11.01    0.89
  -1  -4   3   10.58    0.47
   1  -4  -3   11.43    0.83
   1  -4  -3    9.39    0.73
  -1  -4   3   10.26    0.77
   1   4   3   11.25    0.82
  -1   4  -3   10.21    0.55
   1   4   3   10.18    0.82
   1  -4  -3   11.51    0.78
  -1  -4   3   10.06    0.60
   1  -4  -3   11.83    0.74
   2   4  -3   45.96    2.23
   2  -4   3   46.08    1.94
  -2  -4  -3   46.07    2.10
  -2   4   3   48.98    2.34
  -2   4   3   44.80    2.36
   2   4  -3   45.84    2.38
   2   4  -3   46.92    2.20
  -2  -4  -3   44.43    1.94
   2  -4   3   47.58    1.34
  -2   4   3   45.23    2.35
   2   4  -3   45.47    2.15
   2   4  -3   43.43    2.57
   2  -4   3   48.44    2.00
  -2   4   3   40.71    2.41
  -2  -4  -3   48.26    1.92
   2   4   3   46.85    2.35
  -2  -4   3   48.89    1.85
   2   4   3   50.27    2.55
  -2  -4   3   46.29    2.24
   2   4   3   45.21    2.51
  -2   4  -3   47.05    2.10
   2   4   3   51.60    2.10
  -2   4  -3   48.90    2.04
  -2   4  -3   49.59    2.26
   2  -4  -3   45.86    2.50
  -2   4  -3   45.30    2.57
   2  -4  -3   48.26    2.06
  -2   4  -3   48.97    2.15
   2   4   3   46.95    2.27
   2   4   3   47.66    2.35
   2  -4  -3   46.24    2.18
   2  -4  -3   49.92    2.01
   2  -4  -3   47.64    1.63
  -2  -4   3   54.85    2.70
  -2  -4   3   47.71    1.81
  -2  -4   3   47.06    0.85
  -3  -4  -3   42.77    2.22
  -3   4   3   42.35    2.86
   3  -4   3   40.56    1.79
   3   4  -3   42.19    2.56
   3  -4   3   39.52    2.28
  -3   4   3   41.72    2.62
   3   4  -3   45.42    2.88
  -3   4   3   40.86    2.68
   3   4  -3   39.77    2.46
  -3   4   3   44.61    2.41
   3  -4   3   39.57    2.32
  -3  -4  -3   42.89    2.57
  -3  -4  -3   43.62    2.33
  -3   4   3   40.23    2.56
   3   4  -3   39.11    2.55
  -3  -4  -3   40.99    2.39
   3   4  -3   43.61    3.08
   3  -4  -3   42.72    2.78
   3   4   3   40.27    2.63
  -3  -4   3   37.06    2.46
   3  -4  -3   41.37    2.19
   3   4   3   38.84    2.23
   3  -4  -3   40.97    1.66
   3  -4  -3   43.47    2.41
  -3  -4   3   38.41    2.03
  -3   4  -3   43.65    2.89
  -3   4  -3   39.92    2.30
  -3   4  -3   38.68    2.49
   3   4   3   39.51    2.60
  -3  -4   3   37.91    2.10
  -3   4  -3   37.45    2.35
  -3   4  -3   42.86    2.44
   3  -4  -3   44.27    2.58
  -3  -4   3   42.68    2.71
   3   4   3   39.38    2.50
  -3  -4   3   41.93    1.56
   3   4   3   37.80    2.49
   3   4   3   42.50    2.88
   4   4  -3   -0.34    0.62
  -4   4   3    0.58    0.67
  -4  -4  -3    0.30    0.54
  -4   4   3    0.16    0.47
  -4  -4  -3    0.39    0.43
  -4   4   3    0.78    0.55
  -4  -4  -3    0.33    0.48
   4  -4   3    0.60    0.54
   4  -4   3   -0.21    0.55
   4   4  -3    0.25    0.50
  -4  -4  -3    0.14    0.60
  -4   4   3    0.00    0.55
   4   4  -3    0.71    0.69
   4  -4   3    0.29    0.41
  -4  -4  -3   -0.46    0.57
   4   4   3   -0.41    0.48
  -4   4  -3    0.24    0.49
  -4  -4   3   -0.46    0.33
   4   4   3   -0.11    0.78
  -4   4  -3    1.30    0.64
   4   4   3    0.51    0.61
  -4   4  -3    1.27    0.37
  -4  -4   3    0.97    0.50
  -4   4  -3   -0.84    0.47
  -4  -4   3   -0.10    0.45
  -4  -4   3    0.62    0.35
   4  -4  -3    0.60    0.51
  -4  -4   3   -0.13    0.45
   4  -4  -3    0.22    0.47
   4   4   3   -0.40    0.34
   4   4   3   -0.33    0.54
   4  -4  -3   -0.13    0.41
   5   4  -3    4.52    1.63
   5   4  -3    7.46    1.77
  -5  -4  -3    8.57    1.81
   5   4  -3    7.15    1.94
  -5   4  -3    7.36    1.70
   5  -4  -3    6.43    1.26
   5  -4  -3    6.87    1.49
   5   4   3    7.78    1.90
   5   4   3    5.11    1.57
   0  -5  -3    7.25    0.59
   0  -5  -3    8.03    0.38
   0   5   3    8.24    0.76
   0   5   3    8.06    0.70
   0  -5   3    7.86    0.40
   0   5   3    8.62    0.87
   0   5  -3    8.51    0.59
   0   5   3    7.61    0.58
   0  -5  -3    7.79    0.90
   0   5  -3    7.47    0.37
   0  -5   3    7.67    0.63
   0  -5  -3    7.83    0.58
   0   5   3    8.41    0.62
   0   5   3    7.97    0.63
   0   5  -3    7.51    0.50
   0  -5  -3    7.64    0.59
   0   5  -3    7.87    0.42
   0   5  -3    8.02    0.37
   0  -5  -3    8.22    0.61
   0  -5   3    7.74    0.71
   0   5  -3    8.73    0.72
   0  -5  -3    8.16    0.74
   0  -5  -3    7.42    0.80
   0   5   3    6.18    0.51
  -1  -5  -3   38.19    1.42
   1   5  -3   40.43    2.25
   1  -5   3   37.20    2.05
  -1   5   3   36.54    1.66
  -1  -5  -3   35.47    1.48
   1   5  -3   33.66    1.46
  -1   5   3   35.10    1.39
  -1   5   3   37.07    1.39
   1  -5   3   37.13    1.17
  -1  -5  -3   39.64    1.50
  -1   5   3   37.31    1.74
  -1  -5  -3   35.63    1.54
  -1   5   3   37.89    1.64
   1   5  -3   38.17    1.47
  -1  -5  -3   37.47    1.32
  -1   5   3   38.44    1.92
   1   5  -3   36.19    1.45
  -1   5  -3   38.60    1.39
   1   5   3   36.42    1.73
  -1   5  -3   35.68    1.47
   1   5   3   38.48    1.84
   1  -5  -3   39.56    1.46
   1   5   3   39.41    1.76
   1   5   3   38.39    1.62
   1  -5  -3   39.27    2.11
  -1  -5   3   37.99    1.29
   1   5   3   37.55    1.43
   1  -5  -3   39.92    1.40
  -1  -5   3   40.01    1.51
  -1   5  -3   38.54    1.20
   1   5   3   39.21    2.17
   1   5   3   38.62    1.18
   1  -5  -3   40.20    1.55
  -1  -5   3   39.05    0.90
   1  -5  -3   38.30    1.65
  -1   5  -3   39.27    1.00
  -1   5  -3   38.63    1.52
  -2  -5  -3   18.60    1.13
  -2   5   3   17.52    1.51
  -2   5   3   18.50    1.06
   2   5  -3   20.23    1.43
   2  -5   3   18.54    1.14
  -2   5   3   15.80    1.30
  -2  -5  -3   17.11    1.16
   2  -5   3   18.70    0.62
   2   5  -3   17.93    1.40
  -2   5   3   17.83    1.62
  -2   5   3   18.39    1.53
  -2  -5  -3   18.44    1.35
   2  -5   3   18.10    1.19
  -2  -5  -3   17.22    1.09
   2  -5   3   16.88    1.67
   2   5  -3   21.31    1.83
   2   5  -3   17.46    1.39
   2   5   3   17.08    1.63
   2   5   3   21.02    1.68
  -2  -5   3   18.26    1.60
   2  -5  -3   19.34    1.27
   2  -5  -3   18.75    1.20
  -2  -5   3   19.15    1.06
   2  -5  -3   19.34    1.71
  -2   5  -3   18.93    1.33
   2  -5  -3   18.87    1.01
  -2   5  -3   20.59    1.44
   2   5   3   16.92    1.15
  -2   5  -3   19.11    1.26
   2   5   3   17.73    1.55
   2  -5  -3   19.07    1.35
   2   5   3   19.09    1.52
  -2  -5   3   17.54    1.34
  -2   5  -3   14.98    1.31
   2   5   3   17.86    1.42
  -2  -5   3   19.69    1.11
  -2   5  -3   19.43    1.73
  -3  -5  -3    5.28    0.95
   3  -5   3    6.06    1.04
  -3  -5  -3    4.25    0.81
   3  -5   3    5.88    0.63
   3   5  -3    5.37    1.16
  -3   5   3    4.49    1.04
   3   5  -3    5.28    1.25
   3  -5   3    4.83    0.98
  -3   5   3    5.07    1.14
   3   5  -3    6.20    1.17
   3   5  -3    4.45    1.16
   3   5  -3    5.69    1.18
  -3   5   3    4.66    1.07
  -3   5   3    3.41    0.85
  -3  -5  -3    5.41    1.13
  -3  -5  -3    6.65    1.15
   3  -5  -3    5.95    1.34
  -3   5  -3    4.55    0.93
   3  -5  -3    4.83    0.57
  -3   5  -3    4.72    0.99
   3   5   3    6.65    1.41
  -3   5  -3    5.61    1.12
   3  -5  -3    5.87    1.00
  -3   5  -3    4.93    1.11
  -3  -5   3    5.67    0.94
   3   5   3    4.06    0.98
  -3  -5   3    3.06    0.91
   3   5   3    4.55    1.14
  -3  -5   3    7.06    0.89
  -3  -5   3    5.61    1.01
   3  -5  -3    4.07    1.03
  -3   5  -3    6.42    1.42
   3   5   3    5.37    1.23
   3   5   3    3.95    0.85
   3   5   3    4.00    1.11
   3  -5  -3    5.97    1.08
  -3  -5   3    5.25    0.46
  -4  -5  -3   14.68    1.65
  -4   5   3   11.30    1.99
   4   5  -3   15.08    2.00
   4  -5   3   15.31    1.21
  -4   5   3   16.41    2.02
  -4  -5  -3   13.22    1.48
   4   5  -3   15.46    2.12
   4  -5   3   17.81    1.71
   4   5  -3   15.29    1.92
  -4   5   3   16.41    1.98
  -4  -5  -3   16.72    1.59
  -4  -5  -3   12.75    1.61
  -4   5   3   13.18    1.73
  -4  -5  -3   14.18    1.71
   4  -5   3   12.29    1.84
   4   5  -3   12.56    1.65
  -4  -5   3   17.09    2.07
  -4  -5   3   11.60    1.94
  -4  -5   3   13.70    1.53
   4   5   3   18.02    2.12
   4   5   3   14.72    1.82
   4   5   3   14.48    2.41
  -4   5  -3   15.08    1.71
  -4   5  -3   13.78    1.70
   4  -5  -3   12.99    1.70
  -4  -5   3   13.79    1.42
  -4   5  -3   17.93    1.90
   4   5   3   12.48    2.15
   4  -5  -3   11.68    2.05
  -4   5  -3   16.32    2.15
   4  -5  -3   16.60    1.63
   4   5   3   14.47    1.66
   4  -5  -3   12.49    1.39
   4   5   3   17.90    2.14
  -5  -5  -3    9.60    1.87
   5   5  -3    8.48    1.77
  -5   5   3    9.09    1.92
   5   5  -3   10.27    2.07
   5   5   3    9.69    2.21
   5  -5  -3   14.05    1.72
  -5   5  -3   12.22    2.08
  -5   5  -3   13.43    2.33
   5  -5  -3    9.29    1.69
   5   5   3   12.22    1.56
   0   6  -3    5.20    0.49
   0  -6  -3    4.43    0.27
   0   6  -3    4.33    0.34
   0   6   3    5.07    0.53
   0   6   3    4.34    0.52
   0   6  -3    4.18    0.45
   0   6  -3    4.39    0.56
   0   6   3    4.73    0.47
   0  -6  -3    4.73    0.82
   0   6   3    4.78    0.86
   0   6  -3    4.97    0.35
   0   6   3    4.56    0.62
   0   6  -3    5.21    0.35
   0  -6   3    4.29    0.71
   0  -6  -3    4.43    0.51
   0  -6  -3    4.22    0.49
   0  -6  -3    4.41    0.50
   0  -6   3    4.41    0.35
   0  -6   3    4.15    0.51
   0   6   3    4.62    0.50
   0   6   3    5.09    0.60
   1   6  -3    6.96    0.45
  -1   6   3    5.47    0.57
  -1   6   3    6.67    0.74
  -1  -6  -3    6.52    0.56
  -1  -6  -3    5.79    0.57
   1   6  -3    4.89    0.97
   1   6  -3    6.98    0.56
   1   6  -3    4.56    0.58
   1   6  -3    5.98    0.60
  -1   6   3    6.04    0.58
   1  -6   3    7.00    1.12
  -1   6   3    8.18    0.86
   1   6  -3    6.70    0.79
  -1  -6  -3    6.37    0.61
   1   6  -3    5.48    0.58
  -1  -6  -3    6.88    0.76
  -1   6   3    6.47    0.60
  -1  -6  -3    5.66    0.59
  -1   6   3    6.85    0.78
  -1   6  -3    7.23    0.95
  -1   6  -3    7.21    0.64
   1   6   3    6.25    0.42
   1   6   3    6.28    0.80
  -1  -6   3    7.12    0.62
   1  -6  -3    4.69    0.59
   1   6   3    7.25    1.18
   1  -6  -3    7.53    0.81
   1   6   3    6.44    0.74
  -1   6  -3    6.15    0.61
   1  -6  -3    5.59    1.02
   1   6   3    6.34    0.67
  -1  -6   3    5.96    0.55
  -1   6  -3    7.00    0.61
   1   6   3    5.36    0.68
  -1   6  -3    6.33    0.41
  -1  -6   3    6.38    0.33
  -1   6  -3    6.25    0.51
   1   6   3    7.38    0.66
  -1  -6   3    6.11    0.51
   1  -6  -3    6.63    0.58
   1  -6  -3    5.96    0.57
   2   6  -3   17.90    1.43
   2  -6   3   17.41    1.03
  -2  -6  -3   18.68    1.14
  -2   6   3   16.60    1.42
  -2   6   3   18.90    1.10
   2   6  -3   18.05    1.57
  -2  -6  -3   15.50    1.24
   2   6  -3   17.03    1.76
   2  -6   3   18.11    1.15
  -2   6   3   19.42    1.57
  -2  -6  -3   17.58    1.13
  -2  -6  -3   15.02    1.21
   2  -6   3   18.93    1.86
  -2   6   3   19.18    1.63
  -2   6   3   18.67    1.77
   2   6  -3   19.49    1.42
   2   6  -3   17.72    1.43
  -2  -6  -3   18.17    1.18
   2   6   3   17.99    1.48
   2  -6  -3   17.92    1.74
  -2   6  -3   16.46    1.43
  -2   6  -3   18.24    1.38
   2   6   3   17.21    1.53
   2  -6  -3   17.09    1.03
  -2   6  -3   17.54    1.32
   2  -6  -3   16.87    1.15
   2   6   3   17.05    1.12
   2  -6  -3   15.87    1.12
  -2   6  -3   17.07    1.25
   2   6   3   16.02    1.59
  -2  -6   3   17.46    0.92
  -2  -6   3   17.79    1.07
  -2   6  -3   18.86    1.77
  -2  -6   3   18.66    1.40
   2   6   3   16.20    1.67
   2  -6  -3   16.92    1.28
   2   6   3   17.06    1.58
   2   6   3   16.35    1.17
   3   6  -3    7.09    1.21
  -3  -6  -3    8.29    0.97
  -3   6   3    6.21    1.34
  -3   6   3    7.36    1.39
  -3  -6  -3    6.94    1.17
   3   6  -3    9.20    1.56
  -3   6   3    5.99    1.21
  -3  -6  -3    7.52    0.81
  -3   6   3    7.85    1.43
   3   6  -3    7.19    1.40
   3   6  -3    8.64    1.70
  -3  -6  -3    7.00    1.22
   3  -6   3    6.48    1.12
   3   6  -3    8.07    1.51
   3  -6   3    7.14    0.61
  -3  -6  -3    6.90    0.86
   3  -6   3    7.24    1.10
  -3   6  -3    9.62    1.47
   3  -6  -3    7.00    1.22
   3   6   3    5.24    1.22
   3  -6  -3    8.60    1.08
  -3  -6   3    7.44    0.94
  -3   6  -3    6.33    1.17
   3   6   3    6.08    1.40
   3  -6  -3    7.36    0.51
  -3   6  -3    6.34    1.43
  -3   6  -3    7.00    1.22
  -3  -6   3    6.38    1.15
   3  -6  -3    8.24    0.99
   3   6   3    7.73    0.95
   3   6   3    8.01    1.58
  -3  -6   3    7.63    0.87
   3  -6  -3    7.68    1.59
   3   6   3    7.65    1.47
   3   6   3    7.93    1.48
   4   6  -3    5.95    1.78
  -4  -6  -3    4.63    0.95
  -4   6   3    4.90    1.34
  -4  -6  -3    5.39    1.20
  -4  -6  -3    5.58    1.26
  -4   6   3    6.09    1.53
  -4  -6  -3    4.30    1.30
   4  -6   3    6.11    1.18
   4   6  -3    3.39    1.16
  -4   6   3    3.76    1.17
   4   6  -3    5.35    1.54
  -4   6   3    4.94    1.27
   4   6  -3    5.92    1.42
   4   6  -3    5.42    1.15
   4   6   3    3.36    1.22
   4   6   3    4.19    1.24
  -4  -6   3    3.40    0.82
  -4   6  -3    2.19    1.00
   4  -6  -3    4.28    0.86
   4  -6  -3    5.92    1.25
  -4   6  -3    4.29    1.19
   4   6   3    3.79    0.98
   4   6   3    5.07    1.49
  -4  -6   3    3.28    0.84
  -4   6  -3    4.46    0.95
   4   6   3    3.74    1.37
   4  -6  -3    4.61    1.00
   4   6   3    3.23    1.27
   4  -6  -3    3.58    1.21
  -4   6  -3    4.56    1.14
   5   6  -3    1.66    1.33
  -5   6   3    2.03    1.31
   5   6  -3    2.56    1.26
  -5  -6  -3    4.24    1.47
   5   6  -3    1.03    1.12
   5  -6  -3    0.64    0.91
  -5   6  -3    0.73    1.03
  -5   6  -3    2.11    0.85
   5   6   3    1.65    1.63
   5   6   3    2.25    1.27
   5   6   3    1.84    1.07
   0   7  -3    6.34    0.59
   0   7   3    5.96    0.58
   0   7  -3    6.12    0.70
   0   7  -3    5.62    0.37
   0  -7   3    4.16    0.78
   0   7   3    5.94    0.63
   0   7   3    7.04    0.66
   0  -7  -3    6.44    0.65
   0   7   3    6.67    0.78
   0  -7  -3    6.54    0.66
   0   7   3    6.35    0.70
   0   7  -3    6.38    0.46
   0  -7  -3    5.87    0.65
   0   7  -3    6.09    0.62
   0   7  -3    6.33    0.46
   0   7  -3    6.00    0.59
   0  -7  -3    6.59    0.90
   0   7   3    5.73    0.69
   0  -7   3    6.09    0.47
   0   7   3    7.12    0.98
  -1  -7  -3   26.05    1.06
   1   7  -3   25.74    2.03
   1   7  -3   24.01    0.98
  -1   7   3   25.64    1.59
  -1  -7  -3   27.25    1.58
  -1   7   3   24.84    1.28
   1   7  -3   22.23    1.47
   1   7  -3   27.27    1.14
  -1  -7  -3   25.01    1.29
   1  -7   3   22.12    1.79
  -1  -7  -3   25.81    1.33
   1   7  -3   24.82    1.19
  -1  -7  -3   26.40    1.18
  -1   7   3   24.81    1.52
  -1   7   3   26.68    1.27
  -1   7   3   24.74    1.23
  -1   7   3   24.33    1.52
  -1   7   3   25.10    1.73
  -1   7  -3   23.62    1.22
   1   7   3   26.05    1.59
   1   7   3   27.10    1.74
   1  -7  -3   26.98    1.41
   1  -7  -3   27.24    2.01
  -1   7  -3   25.73    1.16
  -1  -7   3   26.88    1.24
  -1   7  -3   25.12    1.17
   1  -7  -3   26.54    1.22
   1   7   3   23.88    1.45
  -1   7  -3   23.70    1.73
   1  -7  -3   27.44    1.10
   1   7   3   23.22    1.53
  -1   7  -3   24.77    1.30
   1   7   3   27.34    1.32
  -1  -7   3   26.97    1.26
   1   7   3   23.35    1.88
  -1   7  -3   25.79    1.40
  -1   7  -3   26.05    0.95
   2   7  -3    0.29    0.29
   2   7  -3    0.53    0.31
  -2   7   3    0.65    0.34
  -2  -7  -3    0.17    0.30
  -2   7   3    0.48    0.35
  -2   7   3   -0.33    0.29
   2   7  -3    0.51    0.50
  -2   7   3    0.24    0.23
  -2   7   3    0.89    0.39
  -2   7   3    0.65    0.54
   2   7  -3    0.66    0.41
  -2   7   3    0.30    0.42
  -2  -7  -3    0.59    0.35
  -2  -7  -3   -0.11    0.29
   2  -7   3    0.11    0.24
  -2  -7  -3    0.40    0.37
   2  -7   3    0.68    0.52
   2  -7   3   -0.14    0.20
   2   7  -3    0.33    0.38
  -2  -7  -3    0.14    0.19
   2  -7  -3    0.92    0.48
   2   7   3    0.52    0.24
   2   7   3   -0.11    0.47
  -2   7  -3   -0.07    0.19
  -2  -7   3    0.21    0.25
   2   7   3   -0.10    0.33
   2   7   3    0.15    0.32
   2   7   3    0.15    0.21
   2  -7  -3    0.16    0.26
  -2   7  -3    0.45    0.23
   2   7   3    0.05    0.58
  -2  -7   3    0.60    0.43
   2   7   3   -0.32    0.47
   2  -7  -3    0.46    0.49
  -2   7  -3   -0.02    0.27
   2   7   3    0.12    0.49
  -2   7  -3    0.09    0.31
   2  -7  -3    0.05    0.24
  -2  -7   3    0.46    0.23
   3   7  -3    3.11    0.95
  -3   7   3    2.81    0.90
  -3  -7  -3    2.38    0.68
   3   7  -3    1.53    0.61
  -3   7   3    2.09    0.88
   3  -7   3    2.89    0.77
   3   7  -3    2.26    1.00
   3   7  -3    1.75    0.65
  -3  -7  -3    2.24    0.76
  -3  -7  -3    3.03    0.91
   3  -7   3    2.08    0.72
  -3   7   3    2.70    0.91
   3   7  -3    2.22    0.78
  -3  -7  -3    1.85    0.55
  -3   7   3    4.29    0.85
  -3  -7  -3    2.41    0.56
   3  -7  -3    2.80    0.66
  -3  -7   3    1.23    0.75
  -3   7  -3    2.90    1.03
   3   7   3    2.85    1.04
   3  -7  -3    2.63    0.79
  -3  -7   3    1.95    0.62
  -3   7  -3    1.98    0.79
   3   7   3    2.55    0.93
  -3   7  -3    2.22    0.78
  -3   7  -3    2.59    0.80
   3   7   3    2.46    0.59
  -3   7  -3    1.29    0.60
   3  -7  -3    2.26    0.64
   3   7   3    2.87    0.87
   3  -7  -3    1.27    0.65
  -3  -7   3    2.16    0.55
   3   7   3    1.89    0.77
   3   7   3    3.37    1.05
   4   7  -3    0.50    0.60
  -4   7   3    0.08    0.51
   4   7  -3   -0.31    0.76
   4   7  -3   -0.20    0.64
  -4   7   3   -0.16    0.99
  -4  -7  -3   -0.76    0.48
   4  -7   3    1.30    0.67
  -4  -7  -3    1.21    0.57
   4   7  -3    0.43    0.61
   4   7  -3   -0.90    1.12
   4  -7  -3   -0.95    0.89
   4   7   3    2.08    0.77
  -4   7  -3    1.52    0.72
   4  -7  -3    0.06    0.42
   4   7   3    0.16    0.47
  -4  -7   3   -0.35    0.51
   4   7   3    0.44    0.37
  -4   7  -3    0.31    0.51
  -4  -7   3   -0.43    0.52
   4   7   3   -1.27    0.83
   4  -7  -3   -0.32    0.41
   4   7   3    0.69    0.72
  -4   7  -3   -0.32    0.36
   5   7  -3    0.99    1.21
   5   7  -3    2.04    1.10
   5   7  -3   -0.29    0.74
  -5  -7  -3    1.39    1.29
  -5   7   3   -0.39    1.18
  -5   7  -3    1.41    0.82
   5   7   3    2.60    1.31
   5   7   3    0.60    1.09
   5   7   3    1.50    0.96
   0   8  -3   48.11    1.46
   0   8  -3   49.28    2.13
   0   8   3   49.96    2.12
   0   8  -3   50.74    1.92
   0   8  -3   49.67    1.83
   0   8   3   47.51    1.88
   0   8   3   48.72    1.99
   0  -8  -3   53.07    2.03
   0   8  -3   48.69    1.80
   0   8   3   51.19    1.89
   0  -8  -3   51.07    2.63
   0   8   3   48.64    2.16
   0  -8  -3   45.99    1.88
   0   8  -3   50.25    1.52
   0  -8   3   50.13    1.53
   0  -8   3   49.44    2.43
   0  -8  -3   51.00    2.12
  -1   8   3    7.60    0.72
  -1   8   3    7.17    0.94
   1   8  -3    7.94    0.61
   1   8  -3    6.78    1.06
   1   8  -3    7.44    0.61
   1   8  -3    8.08    0.80
  -1   8   3    7.68    1.28
   1   8  -3    7.77    0.64
  -1   8   3    8.03    0.74
  -1  -8  -3    8.66    0.74
   1   8  -3    7.71    1.42
   1   8  -3    7.46    0.90
  -1  -8  -3    6.95    0.93
   1  -8   3    7.73    0.94
  -1  -8  -3    8.45    0.80
  -1   8   3    7.53    0.75
  -1   8   3    9.61    1.03
  -1   8   3    7.85    0.95
  -1  -8  -3    7.46    0.78
   1   8   3    8.31    0.96
  -1  -8   3    7.23    0.72
   1   8   3    8.69    1.52
  -1   8  -3    7.32    0.57
  -1  -8   3    7.05    0.77
   1   8   3    7.40    1.15
   1  -8  -3    7.89    0.46
   1   8   3    7.87    0.88
   1   8   3    7.18    0.93
   1   8   3    8.15    0.76
  -1   8  -3    6.53    0.77
  -1   8  -3    7.72    0.69
  -1   8  -3    8.09    1.10
  -1   8  -3    8.01    0.77
   1  -8  -3    7.79    0.72
   1  -8  -3    7.37    0.79
  -1  -8   3    7.83    0.68
  -1   8  -3    8.35    0.62
   1  -8  -3    5.90    1.23
  -1   8  -3    8.38    0.78
  -2   8   3   13.56    1.45
  -2   8   3   15.00    1.59
   2  -8   3   12.18    0.85
  -2   8   3   11.99    0.98
  -2  -8  -3   12.75    1.11
  -2  -8  -3   12.35    1.08
  -2   8   3   14.65    1.05
   2  -8   3   12.10    1.90
   2   8  -3   13.02    1.32
  -2  -8  -3   13.48    1.11
   2   8  -3   12.06    1.65
   2   8  -3   13.57    1.16
   2   8  -3   11.54    1.34
  -2  -8  -3   12.36    1.04
  -2   8   3   11.67    1.26
  -2  -8  -3   13.61    0.99
   2   8  -3   13.59    1.45
  -2   8   3   10.98    1.01
  -2   8   3   10.45    1.75
   2  -8   3   12.19    0.77
   2   8   3   12.58    0.87
  -2   8  -3   12.09    0.78
   2  -8  -3   10.58    1.87
  -2  -8   3   12.49    0.71
   2  -8  -3   12.32    0.98
  -2  -8   3   13.16    1.15
  -2   8  -3   13.44    1.62
   2   8   3   10.66    1.65
   2   8   3   11.53    1.57
  -2   8  -3   14.09    1.20
   2  -8  -3   11.85    1.02
  -2   8  -3   13.13    1.08
   2  -8  -3   12.44    1.09
  -2   8  -3   12.04    1.12
   2   8   3   11.08    1.35
  -2  -8   3   13.48    1.05
   2   8   3   10.86    1.87
   2   8   3   13.37    1.11
   2   8   3   12.99    1.44
   2   8   3   11.33    1.26
  -3  -8  -3    1.86    0.60
   3  -8   3    2.51    0.80
  -3   8   3    2.48    0.61
   3   8  -3    2.90    0.91
  -3   8   3    3.21    0.94
   3   8  -3    1.82    0.84
  -3   8   3    2.46    1.02
   3   8  -3    2.05    0.80
  -3  -8  -3    3.40    0.81
  -3  -8  -3    1.78    0.72
  -3  -8  -3    2.68    0.62
   3   8  -3    1.07    0.46
  -3   8   3    0.92    0.84
  -3   8   3    1.01    0.56
   3   8  -3    3.54    0.93
  -3   8   3    3.47    0.82
  -3   8  -3    2.28    0.78
  -3   8  -3    4.32    0.82
  -3   8  -3    2.49    0.97
  -3   8  -3    2.53    0.56
   3   8   3    2.59    0.83
   3  -8  -3    2.05    0.85
   3   8   3    2.83    0.80
  -3  -8   3    2.00    0.72
  -3  -8   3    2.05    0.61
   3   8   3    2.63    0.68
   3   8   3    1.52    0.55
  -3  -8   3    1.69    0.48
   3   8   3    3.99    1.45
   3   8   3    2.84    1.01
   3  -8  -3    0.75    0.79
   3  -8  -3    2.45    0.59
   3   8   3    4.26    1.13
   3   8   3    2.82    0.92
   4   8  -3    3.12    1.05
   4   8  -3    3.11    1.54
  -4   8   3    1.95    1.13
   4   8  -3    5.89    1.41
   4   8  -3    4.47    1.28
  -4  -8  -3    5.77    1.24
   4   8   3    5.32    1.62
   4   8   3    5.05    1.35
  -4   8  -3    1.83    1.08
   4   8   3    3.33    1.38
  -4   8  -3    4.49    1.18
   0   9  -3    2.28    0.44
   0  -9  -3    2.12    0.48
   0   9   3    2.56    0.60
   0   9  -3    2.54    0.58
   0   9   3    2.52    0.54
   0   9   3    2.64    0.82
   0  -9  -3    1.99    0.54
   0   9  -3    3.30    0.58
   0  -9   3    2.91    0.67
   0  -9  -3    1.78    0.77
   0   9  -3    2.30    0.41
   0   9   3    2.43    0.61
   0   9   3    2.37    0.69
   0  -9  -3    2.18    0.60
   0   9   3    3.05    0.61
   0   9  -3    2.67    0.54
   0   9  -3    3.36    0.66
   0   9   3    3.22    0.70
   1   9  -3    1.80    0.21
   1   9  -3    1.06    0.57
   1   9  -3    1.17    0.32
   1   9  -3    1.60    0.74
  -1   9   3    2.18    0.79
  -1  -9  -3    0.90    0.39
  -1   9   3    1.52    0.65
   1   9  -3    1.40    0.50
  -1   9   3    1.72    0.61
  -1  -9  -3    1.66    0.44
  -1  -9  -3    2.03    0.53
  -1   9   3    1.97    0.52
   1   9  -3    1.35    0.39
  -1   9   3    1.31    0.39
   1   9  -3    1.88    0.59
  -1  -9  -3    2.16    0.56
   1  -9   3    1.05    0.70
  -1   9   3    1.00    0.54
  -1   9   3    1.12    0.41
   1   9   3    1.49    0.56
   1   9   3    1.86    0.97
   1  -9  -3    0.07    0.48
  -1  -9   3    1.45    0.52
  -1   9  -3    1.93    0.59
  -1   9  -3    2.06    0.51
  -1   9  -3    1.55    0.39
  -1   9  -3    1.94    0.38
   1  -9  -3    1.19    0.40
   1   9   3    1.21    0.52
  -1  -9   3    1.28    0.55
  -1   9  -3    1.95    0.45
  -1  -9   3    0.94    0.33
  -1   9  -3    1.21    0.21
  -1   9  -3    0.84    0.51
   1   9   3    2.76    0.81
   1   9   3    1.42    0.49
   1   9   3    1.01    0.33
  -1   9  -3    2.30    0.47
  -2   9   3   16.06    1.66
   2  -9   3   17.91    1.99
  -2  -9  -3   15.39    1.05
   2   9  -3   18.56    1.64
  -2   9   3   17.59    1.26
  -2  -9  -3   15.27    1.10
  -2  -9  -3   18.11    1.27
  -2   9   3   13.65    1.15
   2   9  -3   16.62    1.70
   2   9  -3   14.35    1.09
   2   9  -3   14.01    2.34
  -2  -9  -3   17.27    1.30
  -2   9   3   13.03    1.54
   2   9  -3   15.93    1.62
   2   9  -3   13.85    1.13
  -2   9   3   17.03    1.21
  -2   9   3   14.95    2.07
  -2   9   3   14.65    1.20
  -2   9   3   16.62    1.63
  -2  -9  -3   16.62    1.31
  -2   9  -3   14.27    1.31
   2   9   3   16.63    1.91
  -2   9  -3   15.87    1.18
  -2   9  -3   13.79    1.20
  -2   9  -3   16.05    1.83
   2  -9  -3   16.09    1.14
   2   9   3   15.90    1.54
   2   9   3   15.32    1.95
   2  -9  -3   15.74    1.94
  -2   9  -3   15.24    0.89
   2   9   3   14.87    1.67
   2  -9  -3   15.92    1.23
   2   9   3   16.75    1.25
  -2  -9   3   16.21    1.26
  -2  -9   3   16.05    1.18
   2   9   3   16.61    1.63
   2   9   3   14.96    1.68
   2   9   3   13.24    0.83
   3   9  -3    3.08    1.06
  -3   9   3    2.87    1.03
  -3   9   3    2.50    0.94
   3   9  -3    3.01    1.38
  -3   9   3    1.60    0.95
   3   9  -3    3.40    0.99
  -3   9   3    3.25    0.82
  -3  -9  -3    1.90    0.57
   3   9  -3    2.57    1.04
  -3   9   3    1.97    0.59
  -3   9  -3    2.81    0.76
   3   9   3    1.99    0.87
   3  -9  -3    1.22    0.79
  -3  -9   3    0.77    0.62
  -3  -9   3    2.22    0.64
   3   9   3    2.81    1.21
   3   9   3    1.72    0.87
  -3   9  -3    1.59    0.67
  -3   9  -3    0.62    0.89
  -3   9  -3    2.17    0.76
  -3   9  -3    1.04    0.71
   3   9   3    1.58    0.51
   3   9   3    1.74    0.80
   4   9  -3   -1.23    1.39
   4   9  -3    0.45    0.69
   4   9  -3   -0.97    0.85
  -4   9   3   -0.60    0.54
  -4   9   3    1.20    0.61
  -4   9   3    0.10    0.34
   4   9  -3    1.05    0.80
   4   9   3   -0.77    0.56
   4   9   3    1.10    0.78
   4   9   3   -0.51    0.82
   0  10   3   11.22    1.15
   0  10  -3    9.87    0.98
   0  10   3   12.01    1.04
   0  10  -3    9.82    1.25
   0  10   3    7.86    0.94
   0  10   3   12.45    1.28
   0 -10  -3    8.83    1.21
   0  10  -3    9.06    0.88
   0 -10   3    9.51    1.21
   0  10  -3    9.17    0.79
   0  10   3   10.54    1.13
   0  10  -3   10.03    0.95
   0  10  -3   10.12    0.95
   0  10   3    8.81    0.96
   0  10   3    9.53    1.09
   0 -10  -3   10.03    1.01
  -1 -10  -3    1.44    0.49
  -1  10   3    1.20    0.62
   1 -10   3    2.58    0.95
   1  10  -3    2.01    0.67
   1  10  -3    1.98    0.48
   1  10  -3    2.07    0.58
  -1 -10  -3    2.23    0.60
  -1 -10  -3    0.31    0.60
   1  10  -3    2.29    1.07
  -1  10   3    2.13    0.54
  -1  10   3    2.30    0.62
   1  10  -3    1.33    0.46
  -1  10   3    2.18    0.54
  -1  10   3    2.21    0.61
  -1  10   3    1.27    0.47
   1  10  -3    1.42    0.62
  -1  10  -3    1.90    0.44
   1 -10  -3    1.63    0.52
  -1 -10   3    1.56    0.64
  -1  10  -3    1.30    0.43
  -1  10  -3    2.24    0.42
   1  10   3    1.97    0.72
   1  10   3    1.85    0.64
   1  10   3    1.06    0.58
  -1  10  -3    2.00    0.56
   1  10   3    1.73    0.68
   1 -10  -3    2.12    0.95
  -1  10  -3    1.78    0.37
   1  10   3    1.77    0.48
   1  10   3    2.08    0.91
  -1 -10   3    1.59    0.42
  -2  10   3    1.40    0.48
  -2 -10  -3    0.74    0.49
   2  10  -3    2.39    1.10
   2 -10   3    0.04    0.82
  -2  10   3    1.82    0.55
  -2  10   3    0.95    0.69
   2  10  -3    0.31    0.57
  -2 -10  -3    1.46    0.50
   2  10  -3    1.24    0.57
  -2 -10  -3    1.36    0.48
   2  10  -3    1.13    0.61
  -2  10   3    1.17    0.50
  -2  10   3    0.72    0.63
   2  10   3    0.73    0.45
   2  10   3    0.77    0.69
   2 -10  -3    0.75    1.01
   2  10   3    1.04    0.58
  -2  10  -3    0.68    0.32
  -2  10  -3    1.08    0.53
  -2  10  -3    0.59    0.40
   2  10   3    1.20    0.84
   2  10   3    1.68    0.82
  -2 -10   3    0.33    0.41
  -2 -10   3    0.57    0.44
  -2  10  -3    1.65    0.65
   2  10   3    1.53    0.76
   3  10  -3    5.14    1.18
  -3  10   3    3.54    0.96
  -3  10   3    3.78    0.90
   3  10  -3    6.16    1.13
   3  10  -3    6.02    1.28
  -3  10   3    4.84    0.86
   3  10  -3    4.95    1.40
  -3  10  -3    4.49    0.56
   3  10   3    5.21    1.52
  -3  10  -3    5.13    1.36
   3  10   3    6.17    2.03
   3  10   3    6.20    1.34
   3  10   3    2.39    1.03
  -3  10  -3    4.17    0.89
  -3  10  -3    2.65    1.10
   4  10  -3   -2.36    1.74
  -4  10   3   -0.92    0.47
   4  10  -3    2.14    0.77
   4  10  -3    1.36    1.00
  -4  10  -3    0.13    0.23
   4  10   3    0.76    1.03
   4  10   3   -2.50    1.55
  -4  10  -3   -0.27    0.40
   4  10   3    0.91    1.33
   4  10   3   -0.58    0.47
   0 -11  -3    4.41    1.10
   0  11  -3    5.33    1.26
   0  11  -3    5.82    0.71
   0  11   3    6.14    1.03
   0  11   3    8.68    1.44
   0  11   3    7.08    1.25
   0  11  -3    6.02    0.78
   0  11   3    7.92    0.92
   0  11  -3    6.32    1.00
   0  11  -3    7.18    0.90
   0  11   3    5.37    1.02
   0  11   3    5.38    1.29
   1  11  -3   -0.61    0.30
  -1  11   3    0.19    0.34
   1  11  -3   -0.08    0.58
  -1  11   3    0.11    0.40
  -1  11   3    0.07    0.35
  -1  11   3   -0.32    0.23
   1  11  -3    0.44    0.52
   1  11  -3   -0.25    0.41
  -1 -11  -3   -0.04    0.42
   1  11   3   -0.56    0.49
   1  11   3   -0.07    0.28
  -1 -11   3   -0.88    0.39
   1  11   3   -0.68    0.38
  -1  11  -3    0.02    0.13
  -1  11  -3   -0.38    0.22
   1  11   3   -0.28    0.24
  -1  11  -3   -0.33    0.43
  -1 -11   3    0.46    0.26
   1  11   3   -0.80    0.43
  -2  11   3    0.78    0.41
   2  11  -3   -0.54    0.94
  -2  11   3    0.46    0.81
  -2  11   3    0.78    0.47
   2  11  -3    0.31    0.36
   2 -11   3   -1.57    0.95
  -2  11   3    1.43    0.49
   2  11  -3    0.59    0.52
  -2  11   3    0.15    0.66
   2  11  -3    0.93    0.59
   2  11   3    1.27    0.62
   2  11   3    0.74    0.60
  -2  11  -3    0.65    0.69
  -2  11  -3    0.88    0.32
   2  11   3    1.42    0.80
  -2 -11   3    0.35    0.50
  -2  11  -3    1.01    0.40
   2  11   3    0.86    0.59
  -2  11  -3    0.69    0.35
   3  11  -3    1.93    0.99
  -3  11   3    0.58    0.59
   3  11  -3    3.62    1.15
  -3  11   3    1.46    0.54
   3  11  -3    3.72    1.00
  -3  11   3    1.61    1.20
  -3  11   3    1.16    0.60
   3  11  -3    1.31    1.06
   3  11   3    1.12    0.83
  -3  11  -3   -0.04    0.74
   3  11   3    1.26    0.87
   3  11   3    1.11    0.99
  -3  11  -3    1.23    0.47
   0  12  -3   -1.15    0.74
   0  12  -3    0.04    0.43
   0  12   3    0.53    0.54
   0  12   3   -0.39    0.53
   0  12   3    0.94    0.42
   0  12  -3    0.56    0.35
   0  12   3    0.70    0.39
   0  12   3    0.23    0.51
   0  12  -3    0.58    0.32
  -1  12   3    2.83    0.64
  -1  12   3    2.03    0.65
   1  12  -3    1.55    0.67
   1  12  -3    1.92    1.03
  -1  12   3    0.88    0.53
   1  12  -3    1.06    1.22
  -1  12   3    4.21    1.00
   1  12  -3    1.46    0.68
   1  12  -3    2.44    0.76
  -1  12   3    0.84    0.60
   1 -12  -3    2.27    1.49
  -1 -12   3    3.07    0.51
  -1  12  -3    2.70    0.54
   1  12   3    3.55    0.80
   1  12   3    0.91    1.01
   1  12   3    2.69    0.66
   1  12   3    0.75    0.91
  -1  12  -3    1.57    0.52
  -1  12  -3    2.19    0.60
   1  12   3    1.06    0.76
  -2  12   3    0.58    0.51
   2  12  -3    0.94    0.73
  -2  12   3    0.88    0.53
   2  12  -3    1.16    1.09
   2  12   3    1.93    0.70
  -2  12  -3    0.88    0.68
  -2  12  -3    1.21    0.54
   2  12   3    1.86    0.80
   2  12   3    2.07    1.05
   2  12   3    2.17    0.58
   0  13  -3   -0.78    0.78
   0  13   3   -0.30    0.60
   0  13   3    0.00    0.40
   0  13  -3   -0.71    0.27
   0  13   3   -0.08    0.45
   1  13  -3    7.54    1.93
  -1  13   3    4.03    0.89
   1  13  -3    7.78    0.80
  -1  13   3    5.43    1.45
  -1  13   3    4.77    1.18
  -1  13   3    7.73    0.66
   1  13   3    4.02    1.17
   1  13   3    6.06    1.71
  -1  13  -3    5.38    1.02
   1  13   3    9.71    1.21
   1  13   3    5.57    1.26
   2  13  -3    2.30    1.37
  -2  13   3   -0.06    1.14
  -2  13   3    1.57    0.43
   2  13  -3   -0.15    0.64
   2  13   3    1.45    1.04
   2  13   3    1.47    1.01
  -2  13  -3    0.30    1.08
   2  13   3    0.93    0.97
   0   0   4  104.97    2.52
   0   0   4  104.81    2.22
   0   0   4  102.94    1.94
   0   0  -4  104.62    2.53
   0   0  -4  107.85    2.19
  -1   0  -4 1000.00   34.05
   1   0  -4  951.16   30.74
   2   0  -4  116.16    3.93
   2   0   4  108.13    3.50
  -2   0  -4  107.62    3.48
   2   0   4  112.63    3.26
  -2   0  -4  116.01    3.35
   2   0  -4  111.78    3.52
   2   0  -4  110.62    3.44
  -2   0   4  104.89    3.12
  -2   0   4  102.87    3.37
  -2   0   4  111.82    3.88
  -2   0   4  113.69    2.97
   2   0   4  112.37    3.29
  -2   0  -4  113.22    2.61
  -2   0  -4  117.07    3.55
   2   0  -4  114.68    3.60
   2   0   4  109.97    3.07
   2   0  -4  110.44    3.16
  -2   0  -4  107.83    3.18
   2   0   4  112.41    2.70
  -2   0   4  114.89    3.76
   3   0  -4   23.80    2.02
   3   0   4   20.60    1.66
   3   0  -4   23.88    1.93
   3   0   4   21.54    1.54
  -3   0  -4   21.37    1.42
  -3   0   4   22.38    1.57
  -3   0  -4   21.34    1.73
  -3   0  -4   23.20    1.70
   3   0  -4   19.24    1.54
   3   0  -4   20.04    1.75
  -3   0   4   20.66    1.74
   3   0  -4   22.72    1.80
  -3   0   4   21.94    1.86
  -3   0  -4   21.07    1.82
  -3   0   4   18.70    1.76
   3   0   4   23.27    1.72
   3   0   4   20.83    1.43
  -3   0  -4   21.67    1.73
  -3   0  -4   23.13    1.96
   3   0   4   20.56    1.83
  -3   0   4   17.52    1.52
   4   0   4    1.63    0.69
  -4   0  -4   -0.05    0.52
   4   0  -4    0.41    0.49
  -4   0  -4   -0.56    0.45
   4   0  -4    0.36    0.56
  -4   0   4   -0.39    0.39
   4   0  -4    0.81    0.63
  -4   0  -4    0.97    0.67
  -4   0  -4    0.48    0.18
  -4   0  -4    1.42    0.77
   4   0  -4    0.72    0.52
   4   0   4   -0.12    0.44
  -4   0   4    0.95    0.51
  -4   0   4   -0.09    0.37
   4   0   4    0.40    0.76
   4   0   4    0.75    0.49
   4   0   4    0.53    0.44
  -4   0   4   -0.10    0.39
  -4   0  -4   -0.05    0.43
   5   0   4   14.57    1.87
  -5   0  -4   14.49    1.93
  -5   0  -4   18.65    2.21
  -5   0   4   12.23    1.97
   5   0  -4   11.27    1.92
   5   0   4   13.52    1.82
   5   0  -4    9.14    1.84
  -5   0  -4   13.77    2.39
   5   0  -4   13.14    2.31
  -5   0   4    8.37    1.99
   5   0  -4   16.53    2.73
   0   1   4   38.22    0.99
   0  -1  -4   36.77    1.11
   0  -1   4   37.50    1.21
   0   1   4   37.39    1.14
   0   1   4   37.39    1.27
   0  -1  -4   36.67    1.01
   0   1   4   38.36    1.01
   0  -1  -4   37.37    1.42
   0   1  -4   36.79    0.74
   0  -1   4   36.78    0.82
   0   1  -4   36.85    1.23
   0   1   4   37.37    0.96
   0  -1  -4   36.88    1.20
   0  -1   4   36.94    1.41
   0   1  -4   36.67    1.40
   0  -1  -4   37.55    0.97
   0  -1  -4   36.88    0.95
   0   1   4   33.31    0.80
   0  -1  -4   38.16    0.78
   0   1  -4   33.86    0.69
   0   1  -4   37.01    0.88
   0   1   4   37.05    1.45
   1   1  -4   95.35    2.46
  -1   1   4   94.70    2.94
  -1   1   4   95.63    2.36
  -1   1   4   96.89    2.61
   1  -1   4   93.67    2.00
   1  -1   4   94.47    2.29
   1   1  -4   95.24    2.94
   1  -1   4   91.99    2.26
  -1  -1  -4   91.58    2.34
  -1   1   4   97.98    2.60
   1  -1   4   95.06    2.24
  -1  -1  -4   92.39    2.21
  -1  -1  -4   94.56    2.68
   1  -1   4   96.61    1.79
  -1  -1  -4   94.00    2.25
  -1   1   4   97.05    2.64
   1   1  -4   92.82    2.46
   1   1  -4   95.20    1.91
  -1  -1  -4   94.79    2.43
  -1   1  -4   94.18    2.23
   1   1   4   93.51    2.21
   1  -1  -4   96.81    2.44
   1   1   4   94.83    2.25
   1   1   4   92.92    2.36
   1  -1  -4   92.90    2.45
  -1  -1   4   94.44    2.38
   1   1   4   94.44    2.48
  -1   1  -4   94.18    2.16
  -1   1  -4   89.73    2.08
  -1  -1   4   94.73    2.89
  -1  -1   4   93.59    1.77
   1  -1  -4   92.20    2.42
  -1   1  -4   94.27    1.46
   1   1   4   95.97    2.52
  -1  -1   4   91.95    2.54
   1  -1  -4   95.63    2.86
   1   1   4   93.11    2.63
   1   1   4   93.50    1.91
  -1   1  -4   91.10    2.40
  -1  -1   4   93.29    1.96
   1  -1  -4   95.63    2.59
   2   1  -4   97.23    3.37
  -2  -1  -4   98.06    3.09
   2  -1   4   97.98    2.35
   2  -1   4  101.37    2.63
   2  -1   4  107.47    2.97
  -2   1   4  102.71    3.38
  -2   1   4  100.85    3.68
   2   1  -4   97.21    3.25
  -2  -1  -4   97.23    3.19
  -2  -1  -4  100.43    3.34
   2   1  -4  100.35    3.72
  -2  -1  -4  100.15    2.50
   2   1  -4  100.25    3.29
   2  -1   4   99.05    3.24
  -2  -1  -4   94.94    2.95
  -2   1   4  104.74    3.06
   2  -1   4   97.90    3.03
  -2   1   4  103.83    3.56
   2   1  -4   96.82    2.65
  -2   1  -4   99.28    3.07
   2   1   4   99.73    2.76
   2  -1  -4  100.30    3.17
  -2   1  -4   98.64    2.44
   2  -1  -4  102.46    3.34
   2  -1  -4  101.85    3.09
   2   1   4   96.30    3.39
  -2  -1   4   97.28    3.17
  -2  -1   4   98.77    2.90
  -2   1  -4   98.18    3.02
  -2   1  -4   97.93    3.30
   2   1   4   85.52    3.01
   2   1   4   97.12    3.00
  -2  -1   4   99.68    2.51
   2  -1  -4   98.73    3.57
  -2  -1   4   97.31    3.42
   2   1   4  100.82    3.16
  -2  -1   4   97.66    3.61
   2  -1  -4   97.02    3.15
   3   1  -4    0.63    0.52
  -3  -1  -4    0.04    0.21
  -3  -1  -4    0.43    0.34
  -3  -1  -4    0.44    0.32
  -3   1   4    0.23    0.19
  -3  -1  -4    1.51    0.58
  -3   1   4    0.32    0.31
   3   1  -4    0.53    0.46
  -3  -1  -4    0.06    0.25
   3  -1   4    0.40    0.31
  -3   1   4    0.04    0.43
   3   1  -4    0.67    0.56
   3  -1   4   -0.01    0.37
   3  -1   4    0.32    0.35
  -3   1   4    0.23    0.41
   3  -1   4    0.73    0.43
   3  -1   4    0.00    0.42
   3   1  -4    0.41    0.48
  -3  -1   4   -0.06    0.19
  -3  -1   4    0.01    0.17
   3   1   4    0.27    0.26
   3  -1  -4    0.16    0.29
   3  -1  -4    0.36    0.40
   3  -1  -4    0.52    0.47
  -3   1  -4   -0.64    0.34
   3  -1  -4    1.23    0.46
  -3  -1   4    0.15    0.27
   3   1   4    0.04    0.35
   3   1   4    0.47    0.58
  -3   1  -4    0.50    0.48
   3   1   4    0.48    0.35
   3  -1  -4    0.20    0.35
   3  -1  -4    0.39    0.41
   3   1   4    0.89    0.41
  -3   1  -4    0.39    0.36
  -3  -1   4    0.56    0.38
  -3   1  -4    0.35    0.39
  -3  -1   4   -0.29    0.32
  -3   1  -4    0.32    0.33
  -3   1  -4    0.23    0.22
   4   1  -4    0.83    0.59
   4   1  -4   -0.14    0.52
  -4   1   4    1.08    0.77
  -4  -1  -4    0.67    0.49
  -4  -1  -4    0.10    0.33
   4   1  -4    0.62    0.62
   4  -1   4    0.52    0.49
  -4   1   4   -0.08    0.54
   4  -1   4    1.04    0.71
  -4  -1  -4   -0.71    0.41
   4  -1   4   -0.38    0.43
  -4   1   4    0.64    0.38
  -4   1   4   -0.06    0.42
  -4  -1  -4   -0.06    0.49
   4  -1   4    0.62    0.75
  -4   1   4   -0.45    0.59
  -4  -1  -4    0.84    0.60
  -4   1  -4    0.20    0.32
  -4   1  -4   -0.47    0.36
   4   1   4   -1.29    0.50
   4   1   4   -0.92    0.55
   4  -1  -4    0.58    0.34
  -4  -1   4    0.43    0.25
   4   1   4    0.04    0.50
  -4  -1   4    0.60    0.71
  -4   1  -4   -0.65    0.44
   4  -1  -4    0.27    0.52
   4   1   4    0.58    0.63
   4  -1  -4    0.07    0.53
   4  -1  -4    0.09    0.32
  -4  -1   4    1.24    0.66
  -4   1  -4    0.87    0.51
  -4  -1   4   -0.01    0.43
  -4   1  -4   -0.11    0.45
   4   1   4   -0.80    0.43
  -4  -1   4    0.14    0.46
  -4   1  -4    0.45    0.68
  -5  -1  -4   -1.16    0.69
   5   1  -4   -0.34    0.51
  -5  -1  -4    0.41    0.61
  -5  -1  -4    0.35    0.90
  -5   1   4    0.21    0.64
   5   1  -4    0.16    0.80
  -5   1   4   -0.89    1.23
   5  -1   4    1.86    0.64
   5  -1   4   -0.14    0.73
  -5  -1   4   -1.27    0.61
   5  -1  -4   -0.49    0.72
  -5  -1   4   -1.20    1.34
   5   1   4   -0.22    0.71
   5   1   4   -0.46    0.54
  -5   1  -4   -0.80    0.59
  -5   1  -4    0.26    0.62
   5  -1  -4    0.11    0.65
   0   2  -4   18.93    0.56
   0  -2   4   20.03    0.55
   0  -2  -4   18.96    0.73
   0  -2  -4   20.69    0.66
   0  -2  -4   20.22    0.80
   0  -2  -4   21.85    0.93
   0   2   4   20.58    0.91
   0   2  -4   20.62    0.40
   0   2  -4   21.12    1.11
   0  -2  -4   21.12    1.13
   0   2   4   19.71    0.95
   0  -2   4   19.47    0.91
   0   2   4   21.92    1.14
   0   2   4   20.69    0.68
   0   2   4   20.48    0.75
   0   2   4   20.95    0.79
   0   2   4   21.90    0.83
   1   2  -4   66.21    2.06
   1   2  -4   62.53    1.70
   1   2  -4   64.67    1.20
  -1   2   4   64.75    2.05
  -1   2   4   60.65    2.05
  -1   2   4   63.66    2.14
   1  -2   4   64.04    1.76
  -1  -2  -4   66.78    1.81
  -1  -2  -4   65.17    1.88
  -1   2   4   65.51    2.08
   1  -2   4   62.92    1.69
  -1   2   4   67.34    2.45
   1   2  -4   65.21    2.49
  -1  -2  -4   65.49    1.99
   1   2  -4   66.58    1.99
  -1  -2  -4   63.96    2.37
  -1  -2  -4   62.55    1.83
   1  -2  -4   65.51    2.38
   1  -2  -4   65.10    1.91
  -1  -2   4   64.86    1.70
  -1   2  -4   63.31    1.58
   1  -2  -4   62.17    1.96
   1   2   4   66.76    1.78
   1   2   4   63.29    1.96
   1   2   4   64.18    1.95
   1   2   4   62.72    1.73
  -1  -2   4   64.27    2.40
   1   2   4   64.85    2.32
   1   2   4   63.76    2.03
   1  -2  -4   64.55    2.05
   1   2   4   61.50    2.04
  -1  -2   4   62.38    2.04
  -1   2  -4   63.98    1.68
   1  -2  -4   65.13    2.19
  -1  -2   4   62.61    1.47
  -1   2  -4   64.80    1.98
  -1   2  -4   64.44    1.62
   2   2  -4   45.28    2.17
   2   2  -4   44.65    2.16
  -2   2   4   42.39    2.16
   2   2  -4   47.75    2.32
  -2   2   4   45.61    2.47
  -2   2   4   45.64    2.07
  -2   2   4   47.52    2.38
   2  -2   4   45.39    1.70
  -2  -2  -4   48.83    2.26
   2  -2   4   50.97    2.08
   2  -2   4   43.87    1.46
  -2  -2  -4   46.63    1.97
  -2  -2  -4   46.59    2.08
  -2  -2  -4   45.25    2.05
   2   2  -4   42.44    2.43
   2   2  -4   47.31    2.05
   2  -2   4   45.89    2.08
   2  -2  -4   44.32    2.34
  -2   2  -4   45.73    2.01
   2  -2  -4   44.93    1.89
   2   2   4   44.77    2.14
  -2  -2   4   45.97    1.40
  -2   2  -4   45.75    1.99
  -2   2  -4   46.17    1.70
   2   2   4   48.74    2.05
   2   2   4   47.48    1.97
   2  -2  -4   46.00    2.08
   2  -2  -4   43.97    2.14
  -2  -2   4   44.55    2.26
   2   2   4   44.59    2.22
  -2  -2   4   45.13    2.42
  -2  -2   4   44.41    1.99
   2  -2  -4   45.86    2.24
   2   2   4   47.59    2.27
  -2   2  -4   47.86    2.50
  -2  -2   4   47.26    1.86
  -2   2  -4   48.92    2.27
   2   2   4   49.07    2.40
  -3   2   4   16.43    1.60
  -3   2   4   13.67    1.59
   3   2  -4   14.27    1.56
  -3  -2  -4   15.02    1.58
  -3  -2  -4   16.21    1.45
   3  -2   4   15.91    1.06
   3   2  -4   13.04    1.40
   3   2  -4   16.77    1.79
  -3  -2  -4   16.92    1.51
  -3   2   4   14.35    1.58
  -3  -2  -4   15.13    1.36
   3  -2   4   17.46    1.53
  -3  -2  -4   15.01    1.21
   3   2  -4   15.65    1.58
   3  -2   4   16.14    1.32
   3  -2   4   16.39    1.58
   3  -2  -4   13.71    1.47
   3  -2  -4   15.79    1.46
  -3   2  -4   18.14    1.71
  -3   2  -4   14.80    1.33
   3  -2  -4   13.62    1.42
   3   2   4   13.85    1.38
  -3  -2   4   15.01    1.65
   3  -2  -4   15.44    1.64
   3   2   4   16.73    1.62
   3   2   4   13.46    1.34
  -3  -2   4   15.90    1.36
  -3  -2   4   15.58    1.11
   3   2   4   13.00    1.29
  -3  -2   4   15.76    1.64
  -3  -2   4   15.15    1.40
   3  -2  -4   15.78    1.55
  -3   2  -4   16.13    1.26
  -3   2  -4   18.42    1.59
  -3   2  -4   14.96    1.64
   3  -2  -4   15.89    1.30
   4  -2   4    9.86    1.00
  -4  -2  -4    7.76    1.63
   4   2  -4    9.15    1.63
  -4  -2  -4    9.43    1.02
   4  -2   4    7.27    1.34
   4  -2   4    9.02    1.22
   4  -2   4    8.13    1.13
   4   2  -4   11.98    1.99
  -4  -2  -4    7.91    1.52
  -4   2   4   10.48    1.77
  -4  -2  -4   11.26    1.75
   4  -2   4   10.44    1.75
  -4  -2  -4   11.22    1.48
  -4   2   4   10.66    1.87
  -4   2   4    6.43    1.55
  -4  -2  -4    8.54    1.44
   4   2  -4    9.00    1.77
  -4   2   4    6.36    1.26
   4   2  -4    9.47    1.75
   4  -2  -4    7.55    1.22
   4  -2  -4    7.62    1.50
  -4  -2   4    8.86    1.66
   4  -2  -4    9.27    1.67
  -4  -2   4    9.42    1.14
   4   2   4    9.27    1.47
  -4   2  -4    7.72    1.38
   4   2   4   11.32    1.98
   4   2   4   10.13    1.67
  -4  -2   4    7.85    1.40
  -4   2  -4    9.68    1.06
   4  -2  -4   11.57    1.47
  -4   2  -4    9.34    1.76
   4  -2  -4    8.19    1.66
   4  -2  -4    8.42    1.62
   4   2   4    9.99    1.35
   4   2   4   10.03    1.38
  -4   2  -4    9.34    1.76
  -4  -2   4    7.94    1.62
  -4  -2   4    9.62    1.13
  -4   2  -4    8.03    1.72
  -4   2  -4    6.95    1.40
  -5   2   4    0.46    0.70
  -5  -2  -4   -0.88    0.65
  -5   2   4    1.99    0.86
  -5  -2  -4    1.49    0.67
  -5  -2  -4    0.45    0.58
   5   2  -4   -1.66    1.03
   5  -2   4    1.41    0.98
   5  -2   4    2.10    0.51
  -5   2   4   -0.50    0.57
   5   2  -4    0.95    0.88
  -5   2  -4    0.91    0.76
   5   2   4    0.84    0.73
   5  -2  -4    0.28    0.65
   5  -2  -4   -0.05    0.64
   5   2   4    1.32    0.80
   5  -2  -4   -0.31    0.66
  -5   2  -4    1.01    0.80
   0  -3  -4  130.07    2.85
   0   3   4  129.27    2.93
   0  -3   4  132.09    1.66
   0   3   4  132.37    2.86
   0   3  -4  139.33    3.23
   0   3   4  124.59    2.49
   0   3  -4  135.74    2.88
   0   3  -4  129.85    2.20
   0  -3  -4  135.00    3.39
   0  -3  -4  133.33    3.05
   0   3   4  129.69    2.60
   0  -3  -4  127.86    2.36
   0  -3  -4  124.67    2.55
   0   3   4  131.02    3.33
  -1  -3  -4   84.51    2.99
   1   3  -4   81.85    2.95
  -1  -3  -4   85.54    2.34
  -1  -3  -4   84.63    2.08
  -1   3   4   82.18    2.46
  -1   3   4   81.19    2.52
  -1  -3  -4   79.99    2.10
   1   3  -4   79.42    2.20
  -1   3   4   80.70    2.88
  -1  -3  -4   77.62    2.19
  -1   3   4   80.39    2.48
   1   3  -4   78.59    2.06
   1   3  -4   82.02    2.41
   1  -3   4   82.53    2.01
  -1   3   4   82.73    2.50
  -1   3   4   82.11    1.99
  -1  -3  -4   79.63    2.25
  -1  -3   4   82.34    1.74
  -1   3  -4   83.81    1.87
   1   3   4   83.20    2.34
   1  -3  -4   82.31    2.37
   1   3   4   84.60    2.02
   1   3   4   81.12    2.12
   1  -3  -4   84.91    2.29
   1   3   4   86.54    2.98
  -1   3  -4   85.27    2.34
   1  -3  -4   81.31    2.29
  -1  -3   4   84.90    1.69
   1   3   4   78.02    2.37
   1  -3  -4   79.99    2.16
  -1  -3   4   86.22    2.89
   1  -3  -4   82.85    2.74
   1   3   4   82.08    2.51
  -1  -3   4   86.80    2.44
   1   3   4   83.03    2.42
  -1   3  -4   82.38    2.83
  -1   3  -4   80.88    1.95
  -1   3  -4   83.97    1.71
   2  -3   4   24.90    1.44
   2   3  -4   24.07    1.50
  -2   3   4   25.54    1.86
   2  -3   4   26.46    1.06
   2   3  -4   24.54    1.58
   2   3  -4   23.45    1.57
   2  -3   4   25.53    0.89
  -2  -3  -4   25.18    1.47
   2  -3   4   26.09    1.50
  -2   3   4   24.63    1.61
  -2  -3  -4   24.49    1.49
  -2   3   4   23.99    1.62
  -2  -3  -4   25.50    1.42
   2   3  -4   26.08    1.95
  -2  -3  -4   24.00    1.60
  -2   3   4   27.31    1.83
  -2   3  -4   23.47    1.80
   2   3   4   26.09    1.65
   2  -3  -4   24.48    1.47
  -2   3  -4   21.24    1.32
  -2  -3   4   23.99    1.36
   2  -3  -4   24.11    1.56
   2   3   4   24.91    1.44
  -2  -3   4   23.11    1.61
  -2  -3   4   22.49    1.71
  -2  -3   4   24.89    1.28
   2  -3  -4   19.51    1.60
   2   3   4   25.37    1.76
  -2   3  -4   24.68    1.61
   2  -3  -4   23.21    1.69
   2   3   4   24.00    1.52
  -2  -3   4   26.58    0.77
   2   3   4   20.30    1.50
   2   3   4   27.18    1.79
  -2   3  -4   25.48    1.48
   2  -3  -4   25.71    1.37
  -2   3  -4   25.88    1.35
   3   3  -4    4.26    1.05
   3  -3   4    5.37    0.84
  -3   3   4    4.93    1.11
   3  -3   4    3.96    0.87
   3   3  -4    4.24    1.12
  -3  -3  -4    6.02    1.08
  -3   3   4    3.83    0.91
   3   3  -4    4.68    1.00
  -3  -3  -4    6.09    1.11
   3  -3   4    5.88    0.49
  -3   3   4    3.70    1.07
   3  -3   4    5.01    1.04
  -3  -3  -4    5.60    0.97
  -3  -3  -4    4.97    1.13
  -3   3   4    6.77    1.29
   3   3  -4    4.88    1.04
  -3   3  -4    6.01    1.17
   3   3   4    6.39    1.23
   3   3   4    6.29    1.12
  -3  -3   4    6.12    1.01
   3   3   4    3.00    0.83
  -3   3  -4    4.74    0.86
  -3  -3   4    5.99    1.21
   3   3   4    5.59    1.15
   3  -3  -4    3.65    0.97
   3   3   4    6.01    1.34
  -3  -3   4    5.25    0.91
   3  -3  -4    7.77    1.02
  -3  -3   4    5.49    1.21
  -3  -3   4    6.28    0.64
   3  -3  -4    3.93    0.98
   3   3   4    3.76    0.93
   3  -3  -4    5.57    0.88
  -3   3  -4    4.79    0.99
   3  -3  -4    4.81    1.02
  -3   3  -4    4.86    1.14
  -3   3  -4    3.82    0.93
  -4  -3  -4    4.57    1.21
  -4   3   4    5.15    1.23
  -4   3   4    3.23    1.06
   4  -3   4    4.86    1.10
   4   3  -4    3.27    1.20
  -4  -3  -4    4.26    1.16
   4  -3   4    5.51    1.01
  -4   3   4    4.65    1.13
   4   3  -4    3.48    1.04
  -4  -3  -4    7.11    1.21
  -4  -3  -4    4.43    1.13
  -4   3   4    2.44    1.05
   4   3  -4    3.73    1.09
   4  -3   4    3.23    1.14
   4   3  -4    4.02    1.08
   4   3   4    4.54    1.22
   4   3   4    3.71    1.13
   4  -3  -4    3.82    0.78
  -4  -3   4    3.69    1.09
   4   3   4    2.99    1.03
   4  -3  -4    4.26    1.07
  -4  -3   4    3.66    1.14
  -4  -3   4    5.81    1.22
  -4   3  -4    3.57    0.94
  -4   3  -4    5.17    1.30
   4  -3  -4    3.24    0.93
   4  -3  -4    4.13    1.00
   4   3   4    3.64    0.99
   4  -3  -4    6.29    1.38
  -4  -3   4    4.24    1.11
  -4   3  -4    3.95    1.26
  -4  -3   4    5.02    0.90
  -4   3  -4    6.30    1.42
   4  -3  -4    3.16    1.06
  -4   3  -4    5.27    1.12
   4   3   4    5.66    1.31
  -5   3   4    6.14    1.50
   5  -3   4    7.23    1.34
  -5  -3  -4    7.01    1.46
   5   3  -4    5.77    1.65
  -5  -3  -4    6.45    1.54
   5   3  -4    4.81    1.45
  -5   3   4    4.77    1.65
   5   3  -4    8.44    1.98
   5   3   4    8.28    1.61
   5   3   4    6.39    2.11
   5  -3  -4    6.74    1.66
   5  -3  -4    7.68    1.58
  -5   3  -4    6.03    1.55
   5   3   4    8.43    1.67
   5  -3  -4    5.42    1.69
  -5   3  -4    7.61    1.70
   0  -4  -4   29.07    1.59
   0  -4  -4   27.18    1.11
   0   4   4   28.86    1.11
   0  -4  -4   26.68    1.27
   0  -4  -4   28.36    1.11
   0   4   4   29.51    1.18
   0  -4   4   27.39    0.56
   0  -4  -4   28.17    1.43
   0   4  -4   28.32    0.73
   0   4  -4   27.58    1.25
   0  -4  -4   27.95    1.08
   0   4   4   27.67    1.06
   0   4   4   26.95    1.50
   0   4  -4   29.04    1.48
   0   4  -4   27.98    0.53
   0  -4  -4   27.93    1.05
   0   4   4   27.13    1.04
   0   4   4   29.82    1.32
   0   4   4   28.89    1.37
   0   4  -4   27.08    0.93
   1   4  -4    1.05    0.31
  -1   4   4    0.78    0.34
  -1  -4  -4    0.74    0.23
  -1   4   4    0.85    0.25
   1   4  -4    0.56    0.25
  -1   4   4    0.29    0.26
   1   4  -4    0.56    0.23
   1  -4   4    0.65    0.15
   1   4  -4    0.71    0.28
  -1  -4  -4    0.58    0.23
  -1   4   4    0.75    0.29
  -1   4   4    0.48    0.27
  -1  -4  -4    0.57    0.24
   1   4  -4    0.63    0.31
  -1   4   4    0.48    0.27
   1  -4   4    1.16    0.26
  -1  -4  -4    0.91    0.44
  -1  -4  -4    0.63    0.26
  -1   4   4    0.70    0.24
  -1  -4  -4    0.74    0.29
   1   4   4    0.63    0.25
   1  -4  -4    0.87    0.30
  -1  -4   4    0.39    0.25
   1  -4  -4    0.41    0.24
  -1  -4   4    1.40    0.45
  -1   4  -4    0.43    0.29
   1   4   4    0.68    0.41
   1   4   4    1.09    0.35
   1   4   4    0.87    0.30
   1  -4  -4    0.49    0.22
  -1   4  -4    0.74    0.23
  -1   4  -4    0.76    0.17
   1   4   4    0.32    0.20
  -1   4  -4    0.54    0.18
  -1  -4   4    0.75    0.19
   1  -4  -4    0.77    0.33
  -1  -4   4    0.93    0.15
   1   4   4    0.89    0.31
   1  -4  -4    0.76    0.27
   1   4   4    0.82    0.23
  -1   4  -4    0.42    0.23
   2   4  -4   34.18    1.89
  -2   4   4   33.86    1.57
   2  -4   4   34.86    1.66
   2   4  -4   29.12    1.71
  -2   4   4   32.18    1.95
   2  -4   4   33.48    0.89
  -2  -4  -4   36.18    1.98
   2   4  -4   36.72    2.00
  -2  -4  -4   28.22    1.47
   2   4  -4   32.84    2.01
  -2  -4  -4   35.60    1.84
   2  -4   4   35.31    1.69
  -2   4   4   35.36    2.10
  -2  -4  -4   27.95    1.53
  -2   4   4   36.94    2.06
   2   4  -4   33.91    2.31
  -2   4   4   31.63    2.12
  -2   4  -4   33.54    1.67
   2  -4  -4   34.93    1.54
   2   4   4   33.30    1.65
   2   4   4   34.80    1.97
   2  -4  -4   29.81    1.61
  -2   4  -4   35.28    1.73
  -2  -4   4   35.45    2.23
  -2  -4   4   33.06    1.49
   2  -4  -4   32.24    1.83
  -2   4  -4   33.69    1.72
   2   4   4   29.64    1.97
   2   4   4   36.63    2.04
  -2  -4   4   33.54    1.46
  -2   4  -4   37.24    1.99
  -2   4  -4   35.77    2.28
  -2  -4   4   33.52    1.92
   2  -4  -4   34.53    1.77
   2   4   4   34.39    2.01
   3   4  -4    6.84    1.28
  -3   4   4    5.32    1.11
  -3  -4  -4    6.83    1.06
   3   4  -4    7.28    1.30
   3  -4   4    6.05    0.70
  -3  -4  -4    6.07    1.10
   3  -4   4    7.25    1.17
   3   4  -4    8.03    1.50
  -3  -4  -4    8.83    1.07
   3   4  -4    5.51    1.20
  -3   4   4    6.96    1.26
  -3   4   4    5.05    1.16
   3   4  -4    7.72    1.33
  -3  -4  -4    5.73    1.23
  -3   4   4    6.34    1.30
   3  -4   4    7.22    1.18
  -3  -4   4    6.55    1.01
  -3   4  -4    5.32    1.26
   3  -4  -4    7.29    1.13
  -3   4  -4    7.09    1.22
   3   4   4    6.15    1.28
   3   4   4    8.13    1.54
   3  -4  -4    6.30    1.20
   3  -4  -4    6.53    0.76
  -3  -4   4    5.72    1.18
   3   4   4    6.84    1.16
   3   4   4    6.37    1.22
  -3   4  -4    6.52    1.25
  -3  -4   4    6.09    0.77
   3   4   4    5.49    1.14
  -3   4  -4    6.13    1.12
  -3  -4   4    5.42    1.11
  -3  -4   4    6.52    0.54
   3  -4  -4    3.64    0.96
   3   4   4    5.99    1.19
  -3   4  -4    5.18    0.93
   4   4  -4   19.40    2.01
   4  -4   4   20.49    1.82
   4  -4   4   20.36    1.53
  -4  -4  -4   18.71    1.90
  -4  -4  -4   19.24    1.78
  -4   4   4   22.26    2.14
   4  -4   4   17.95    1.94
  -4   4   4   20.85    2.34
   4   4  -4   22.74    2.41
  -4  -4  -4   18.29    1.95
  -4  -4  -4   23.03    1.80
  -4   4   4   21.21    2.11
  -4   4   4   19.23    2.14
   4   4  -4   22.27    2.37
  -4  -4  -4   15.44    1.90
   4   4  -4   17.49    1.95
  -4   4  -4   22.85    2.20
  -4  -4   4   21.12    2.15
  -4   4  -4   22.16    1.80
   4  -4  -4   18.01    1.98
   4   4   4   19.07    1.82
  -4   4  -4   19.47    2.34
  -4   4  -4   20.61    1.93
   4   4   4   21.02    2.17
   4   4   4   19.28    2.23
  -4  -4   4   22.31    1.37
   4  -4  -4   18.05    1.93
  -4   4  -4   21.22    2.08
   4  -4  -4   22.19    1.46
   4  -4  -4   18.16    2.19
   4   4   4   21.71    2.29
  -4  -4   4   22.00    1.75
  -4  -4   4   17.93    1.73
   4   4   4   16.36    1.96
   4  -4  -4   21.26    1.85
  -4  -4   4   22.15    2.21
  -5  -4  -4    3.02    1.22
   5   4  -4    3.37    0.75
  -5  -4  -4    1.08    0.87
   5   4   4    1.11    1.06
   5  -4  -4    1.05    0.79
   5   4   4    2.81    0.72
   5   4   4    2.67    1.66
   0   5  -4  229.92    5.28
   0   5   4  232.67    5.27
   0  -5  -4  228.45    4.12
   0   5   4  230.49    4.15
   0   5   4  223.34    4.27
   0  -5  -4  228.88    4.08
   0   5   4  238.37    4.68
   0   5  -4  229.01    4.51
   0  -5  -4  231.45    4.24
   0  -5  -4  225.93    4.66
   0   5  -4  232.26    3.56
   0  -5  -4  236.11    5.06
   0  -5  -4  239.01    5.52
  -1  -5  -4   55.39    2.02
   1   5  -4   52.57    1.85
  -1   5   4   56.42    1.76
   1  -5   4   53.96    1.46
  -1  -5  -4   55.08    1.87
  -1   5   4   58.53    2.22
  -1  -5  -4   53.74    1.87
   1   5  -4   57.42    1.84
  -1   5   4   54.81    2.16
  -1   5   4   52.71    1.75
   1   5  -4   54.76    1.88
   1   5  -4   54.69    0.98
  -1  -5  -4   54.98    1.70
  -1   5   4   57.94    2.24
   1  -5   4   54.01    1.13
  -1  -5  -4   54.20    1.74
   1   5  -4   50.01    2.56
   1   5   4   56.98    2.69
  -1  -5   4   52.60    0.91
   1   5   4   57.89    1.48
  -1   5  -4   53.63    1.53
   1  -5  -4   57.18    1.87
   1   5   4   59.25    2.10
  -1   5  -4   59.67    2.59
  -1   5  -4   53.84    1.75
   1   5   4   57.53    2.20
  -1   5  -4   54.22    1.11
   1  -5  -4   49.08    2.38
   1  -5  -4   60.16    2.01
  -1  -5   4   53.78    1.80
   1   5   4   55.86    1.81
   1  -5  -4   54.87    1.73
   1   5   4   48.36    2.00
   1  -5  -4   57.04    2.18
  -1   5  -4   53.33    1.33
  -1   5  -4   56.88    1.93
  -1  -5   4   56.87    1.58
   2   5  -4    1.98    0.67
   2   5  -4    2.13    0.63
  -2  -5  -4    1.90    0.48
  -2  -5  -4    2.24    0.49
  -2  -5  -4    1.84    0.46
   2  -5   4    2.07    0.49
  -2  -5  -4    2.18    0.64
  -2   5   4    1.66    0.63
  -2   5   4    1.38    0.54
  -2  -5  -4    1.97    0.49
   2   5  -4    0.82    0.65
   2   5  -4    2.52    0.61
   2   5  -4    1.30    0.42
  -2   5   4    2.12    0.48
  -2   5   4    2.15    0.66
  -2   5   4    1.14    0.51
   2  -5   4    2.53    0.54
  -2   5  -4    2.30    0.53
  -2  -5   4    1.84    0.62
  -2   5  -4    3.66    0.69
   2   5   4    2.44    0.52
   2   5   4    2.69    0.67
  -2  -5   4    1.69    0.55
   2  -5  -4    1.78    0.44
   2  -5  -4    2.38    0.78
   2  -5  -4    1.80    0.48
   2  -5  -4    2.36    0.63
  -2  -5   4    2.96    0.53
   2   5   4    2.03    0.62
  -2   5  -4    2.34    0.60
   2   5   4    1.57    0.55
   2   5   4    1.62    0.71
   2  -5  -4    2.56    0.57
  -2  -5   4    2.46    0.44
  -2   5  -4    2.58    0.61
   2   5   4    2.24    0.71
  -2   5  -4    1.84    0.68
   3   5  -4    4.67    1.08
  -3  -5  -4    3.87    1.00
  -3  -5  -4    3.63    0.80
  -3  -5  -4    4.97    0.91
  -3   5   4    3.15    0.91
  -3  -5  -4    4.07    0.90
   3   5  -4    3.39    0.86
  -3   5   4    5.44    1.19
   3  -5   4    3.81    0.48
   3   5  -4    4.34    1.18
  -3   5   4    3.46    0.95
   3  -5   4    3.61    0.83
  -3   5   4    3.32    0.90
   3   5  -4    3.57    1.11
   3  -5   4    2.47    0.78
   3   5  -4    5.40    1.07
  -3   5  -4    3.88    0.82
   3   5   4    4.72    1.33
  -3   5  -4    3.40    0.73
   3  -5  -4    4.34    1.08
   3  -5  -4    4.43    0.71
   3   5   4    3.12    0.99
   3   5   4    4.12    0.87
  -3  -5   4    5.34    0.90
  -3   5  -4    3.99    1.02
  -3   5  -4    5.10    1.21
   3  -5  -4    3.53    0.80
   3   5   4    3.50    1.18
   3  -5  -4    5.59    1.35
  -3  -5   4    3.80    0.78
   3  -5  -4    4.98    0.95
  -3  -5   4    4.17    1.01
  -3   5  -4    4.01    0.94
   3   5   4    2.92    0.86
  -3  -5   4    3.83    1.06
   3   5   4    4.73    1.08
   4  -5   4    2.35    0.61
  -4  -5  -4    1.64    0.51
   4  -5   4    1.39    0.70
  -4   5   4   -0.42    0.70
  -4   5   4    0.13    0.48
  -4  -5  -4    2.57    0.77
   4   5  -4    1.30    0.85
   4   5  -4    0.63    0.79
   4   5  -4    1.53    0.73
   4   5  -4    1.48    0.64
  -4   5   4    0.86    0.61
  -4  -5   4    0.42    0.68
  -4  -5   4    1.40    0.48
   4   5   4    0.95    0.79
   4  -5  -4    3.26    0.82
  -4   5  -4    1.60    0.64
   4  -5  -4    0.25    0.70
   4  -5  -4    0.38    0.46
   4   5   4    1.44    1.03
   4   5   4    1.57    0.69
   4   5   4    1.20    0.53
   4  -5  -4   -0.62    0.72
   4   5   4    0.57    0.85
  -4  -5   4    0.94    0.49
  -4  -5   4    2.87    0.80
   4   5   4   -0.25    0.73
  -4   5  -4    1.36    0.51
  -4   5  -4    0.51    0.62
  -4   5  -4    1.21    0.75
  -5  -5  -4    3.18    1.33
  -5   5   4    3.06    0.80
   5   5  -4    0.67    1.04
   5   5  -4    4.86    1.15
   5   5   4    1.24    1.32
  -5   5  -4    2.57    1.29
   5  -5  -4    3.08    0.89
   5   5   4    3.18    1.05
  -5   5  -4    0.86    1.05
   5  -5  -4    3.07    0.88
   0  -6  -4    5.35    0.56
   0   6  -4    6.74    0.71
   0  -6  -4    6.37    0.40
   0  -6   4    5.22    0.69
   0  -6  -4    5.61    0.71
   0   6  -4    6.67    0.52
   0  -6  -4    4.74    0.98
   0   6   4    6.50    0.61
   0   6   4    6.22    0.66
   0   6   4    5.90    0.70
   0  -6  -4    6.25    0.62
   0   6  -4    5.90    0.53
   0   6   4    5.46    0.68
   0  -6   4    5.95    0.36
   0   6   4    5.37    0.58
   0   6   4    4.63    0.85
   0   6  -4    6.22    0.35
   0  -6  -4    5.99    0.60
   0   6  -4    5.23    0.41
   0  -6  -4    5.36    0.88
   0   6  -4    6.12    0.35
  -1   6   4    1.42    0.35
   1  -6   4    1.16    0.19
  -1   6   4    1.76    0.60
  -1  -6  -4    1.88    0.50
  -1   6   4    2.31    0.53
   1  -6   4    1.31    0.51
  -1  -6  -4    1.45    0.35
   1   6  -4    1.72    0.40
  -1   6   4    1.76    0.51
  -1   6   4    1.41    0.45
  -1  -6  -4    1.92    0.39
  -1  -6  -4    1.69    0.42
   1   6  -4    1.77    0.47
   1   6  -4    1.69    0.41
  -1  -6  -4    2.17    0.45
  -1   6   4    1.51    0.37
   1   6  -4    1.71    0.45
   1   6  -4    1.44    0.19
   1   6  -4    2.40    0.71
   1   6   4    1.64    0.46
  -1   6  -4    1.88    0.31
   1  -6  -4    1.98    0.41
   1  -6  -4    1.31    0.41
   1  -6  -4    2.23    0.66
   1   6   4    1.12    0.39
   1  -6  -4    2.29    0.58
  -1   6  -4    1.30    0.29
  -1   6  -4    1.30    0.33
  -1   6  -4    1.79    0.36
  -1  -6   4    1.76    0.38
  -1  -6   4    1.63    0.34
   1   6   4    2.06    0.67
  -1   6  -4    1.63    0.21
  -1   6  -4    1.24    0.53
   1   6   4    2.06    0.42
  -2   6   4    0.86    0.31
   2  -6   4    1.38    0.37
   2   6  -4    1.19    0.41
  -2   6   4    1.94    0.46
  -2   6   4    1.28    0.54
  -2   6   4    1.24    0.52
  -2   6   4    0.96    0.50
   2   6  -4    1.11    0.53
  -2  -6  -4    1.87    0.59
   2   6  -4    0.96    0.53
   2  -6   4    1.72    0.47
  -2  -6  -4    0.88    0.37
  -2  -6  -4    1.53    0.42
  -2  -6  -4    1.21    0.40
   2   6  -4    1.51    0.50
  -2   6   4    1.59    0.45
   2   6  -4    1.74    0.55
  -2  -6  -4    1.91    0.48
  -2   6   4    0.83    0.62
  -2   6  -4    1.03    0.37
   2   6   4    1.35    0.61
   2   6   4    1.12    0.61
  -2  -6   4    0.95    0.44
  -2   6  -4    0.82    0.59
   2  -6  -4    1.28    0.44
   2   6   4    1.28    0.53
   2  -6  -4    2.64    0.59
  -2   6  -4    1.51    0.50
   2   6   4    1.56    0.60
  -2  -6   4    1.86    0.35
   2  -6  -4    1.35    0.41
   2   6   4    1.39    0.42
   2   6   4    2.03    0.63
   2   6   4    2.26    0.72
  -2   6  -4    1.58    0.47
   2   6   4    1.11    0.36
   2  -6  -4    1.05    0.65
   2  -6  -4    1.18    0.52
  -2  -6   4    1.10    0.35
  -3   6   4   30.17    2.33
   3   6  -4   32.63    2.83
  -3  -6  -4   34.09    1.89
   3   6  -4   34.40    2.50
   3  -6   4   30.27    0.88
  -3  -6  -4   30.04    2.06
   3   6  -4   32.63    2.23
   3  -6   4   34.87    1.98
  -3  -6  -4   31.63    1.76
  -3   6   4   34.49    2.84
  -3  -6  -4   31.22    2.23
   3  -6   4   28.61    1.85
   3   6  -4   30.31    2.43
  -3  -6  -4   28.54    1.83
  -3   6   4   31.75    2.48
   3   6  -4   30.70    2.28
  -3   6   4   33.26    2.47
   3   6   4   30.29    1.90
  -3  -6   4   29.28    1.69
  -3  -6   4   29.04    2.42
   3   6   4   32.34    2.48
   3  -6  -4   30.60    2.17
  -3   6  -4   34.96    2.20
  -3   6  -4   30.54    2.64
   3  -6  -4   29.85    2.57
  -3   6  -4   30.97    2.23
  -3  -6   4   29.19    1.59
   3   6   4   29.88    2.51
  -3   6  -4   30.52    2.07
   3   6   4   29.58    2.36
   3   6   4   28.57    2.37
  -3   6  -4   30.78    2.18
   3   6   4   30.66    2.58
   3  -6  -4   33.57    1.43
   3  -6  -4   33.43    2.01
  -3  -6   4   31.19    2.18
   3  -6  -4   32.73    1.88
  -4   6   4    5.09    1.44
  -4  -6  -4    5.37    1.28
  -4  -6  -4    3.22    0.92
   4   6  -4    5.37    1.28
   4   6  -4    2.55    1.62
   4   6  -4    4.02    1.37
   4   6  -4    6.21    1.44
  -4   6   4    2.43    0.80
  -4  -6  -4    4.56    0.96
  -4   6   4    5.50    1.35
  -4   6   4    3.84    1.21
   4   6  -4    3.23    1.09
  -4   6  -4    2.76    1.12
   4   6   4    5.51    1.71
   4   6   4    3.72    1.27
  -4   6  -4    5.15    1.27
  -4  -6   4    4.71    0.82
   4   6   4    5.26    1.31
   4   6   4    4.86    1.44
   4  -6  -4    7.81    1.31
  -4  -6   4    4.42    1.34
   4   6   4    6.41    1.11
   4   6   4    5.19    1.45
  -4  -6   4    4.18    1.01
   4  -6  -4    2.13    1.21
  -4   6  -4    4.31    1.04
   4  -6  -4    4.02    0.97
  -5  -6  -4    4.28    1.58
   5   6  -4    6.75    1.49
   5   6  -4    5.43    1.37
   5   6  -4    5.47    1.90
  -5   6   4    3.21    1.24
  -5   6  -4    4.17    1.21
   5   6   4    1.92    1.72
   5  -6  -4    5.27    1.05
  -5   6  -4    4.70    1.34
   0  -7   4    3.61    0.35
   0   7  -4    4.20    0.35
   0  -7  -4    3.88    0.29
   0   7   4    3.86    0.74
   0  -7  -4    3.82    0.61
   0   7   4    4.19    0.75
   0   7   4    3.93    0.65
   0  -7  -4    4.11    0.55
   0   7   4    4.78    0.98
   0  -7  -4    4.27    0.68
   0   7  -4    3.60    0.65
   0   7   4    4.37    0.67
   0   7   4    4.77    0.63
   0   7  -4    3.80    0.36
   0   7  -4    4.12    0.52
   0  -7   4    3.76    0.76
   0   7   4    3.16    0.53
   0   7  -4    3.85    0.33
   0  -7  -4    4.10    0.82
  -1   7   4    0.87    0.34
  -1  -7  -4    0.85    0.31
  -1   7   4    0.38    0.37
  -1   7   4    0.82    0.26
   1   7  -4    0.54    0.21
  -1   7   4    1.11    0.30
  -1   7   4    0.63    0.42
   1   7  -4    0.74    0.20
  -1  -7  -4    0.73    0.29
   1   7  -4    0.76    0.25
   1  -7   4    0.48    0.44
  -1   7   4    0.57    0.33
  -1  -7  -4    0.54    0.25
   1   7  -4    0.34    0.31
  -1  -7  -4    0.17    0.30
   1  -7   4    1.07    0.21
   1   7  -4    0.86    0.32
   1   7  -4    1.05    0.32
  -1   7   4    0.61    0.30
  -1  -7  -4    0.58    0.30
   1   7  -4    0.57    0.28
   1   7   4    0.79    0.33
   1  -7  -4    0.99    0.33
  -1   7  -4    0.31    0.26
  -1  -7   4    0.69    0.29
   1   7   4    1.13    0.54
   1  -7  -4    0.99    0.59
  -1   7  -4    0.51    0.37
  -1   7  -4    0.72    0.30
   1   7   4    0.36    0.33
   1  -7  -4    0.75    0.24
  -1   7  -4    0.73    0.19
  -1  -7   4    0.76    0.28
   1  -7  -4    0.41    0.27
   1   7   4    0.62    0.35
   1   7   4    1.02    0.38
  -1   7  -4    0.77    0.25
  -1   7  -4    0.46    0.22
   1   7   4    1.30    0.38
   1  -7  -4    0.87    0.43
  -2   7   4   20.26    1.66
  -2   7   4   20.87    1.33
   2   7  -4   21.99    1.78
  -2   7   4   19.28    1.75
  -2  -7  -4   20.93    1.23
  -2   7   4   20.86    1.33
   2   7  -4   20.97    2.11
  -2   7   4   18.68    1.86
  -2  -7  -4   21.23    1.33
   2  -7   4   19.87    1.16
  -2  -7  -4   19.96    1.43
  -2  -7  -4   21.46    1.52
  -2   7   4   21.73    1.35
   2  -7   4   20.90    0.98
   2   7  -4   24.03    1.71
  -2   7   4   17.96    1.68
   2   7  -4   21.39    1.51
   2   7  -4   21.72    1.67
  -2  -7  -4   21.30    1.43
   2   7   4   19.11    1.31
  -2   7  -4   20.57    1.89
   2   7   4   20.57    1.98
   2   7   4   20.88    1.95
   2   7   4   20.98    1.71
   2   7   4   21.54    1.78
  -2   7  -4   23.91    1.46
   2  -7  -4   21.55    1.30
   2   7   4   22.37    1.21
  -2  -7   4   21.36    1.46
   2  -7  -4   23.64    2.09
   2  -7  -4   21.46    1.35
  -2  -7   4   21.75    0.90
  -2   7  -4   22.12    1.52
   2   7   4   19.67    1.79
  -2  -7   4   21.90    1.24
   2   7   4   22.25    1.68
   2  -7  -4   22.17    1.49
  -2   7  -4   21.20    1.39
  -3  -7  -4    7.34    1.32
   3   7  -4    9.84    1.31
   3  -7   4    8.05    0.99
  -3   7   4    5.47    1.31
   3   7  -4    4.85    1.32
  -3  -7  -4    6.98    0.91
  -3  -7  -4    6.75    0.85
  -3   7   4    6.74    1.45
   3   7  -4    7.60    1.24
  -3   7   4    8.50    1.57
   3   7  -4    9.58    1.67
  -3  -7  -4    6.56    1.05
   3   7  -4    6.50    1.36
  -3  -7  -4    5.88    1.06
   3  -7   4    7.31    0.96
  -3   7   4    7.92    1.49
  -3  -7   4    6.22    1.18
   3  -7  -4    6.20    1.55
   3   7   4    8.20    1.71
  -3   7  -4   10.12    1.83
  -3   7  -4    8.06    1.38
   3  -7  -4    7.95    1.03
  -3  -7   4    8.13    0.81
   3  -7  -4    6.85    1.03
   3   7   4    6.70    1.47
  -3   7  -4    6.23    1.18
   3   7   4    7.02    1.10
   3   7   4    9.10    1.03
   3  -7  -4    6.11    1.27
   3   7   4    6.73    1.50
   3   7   4    5.05    1.10
  -3  -7   4    7.06    0.89
   3   7   4    7.26    0.96
  -3   7  -4    7.11    1.24
   3   7   4    5.13    1.11
   4   7  -4    3.14    0.95
   4   7  -4    3.73    0.83
   4  -7   4    1.73    0.82
  -4   7   4    2.19    1.42
  -4   7   4    2.87    0.88
   4   7  -4    2.16    1.02
  -4  -7  -4    3.20    0.80
   4   7  -4    3.42    1.61
   4   7  -4    1.31    0.72
  -4   7  -4    2.78    0.98
   4   7   4    2.13    1.11
   4   7   4    2.34    0.72
   4  -7  -4    2.75    0.83
   4  -7  -4    2.44    1.03
  -4  -7   4    1.64    0.61
   4   7   4    2.01    0.94
   4   7   4    2.40    0.77
  -4   7  -4    1.11    0.58
   4  -7  -4    2.05    0.52
  -4   7  -4    3.07    1.02
  -5  -7  -4   -1.13    1.13
   5   7  -4    1.20    1.05
  -5   7   4   -0.24    0.72
   5   7  -4    2.62    1.20
   5   7  -4    1.58    1.39
   5   7   4    0.11    0.36
  -5   7  -4   -1.97    0.84
   5   7   4    0.14    1.00
  -5   7  -4    2.45    0.91
   0  -8  -4    8.42    0.85
   0   8   4    8.41    0.79
   0   8  -4    7.98    0.55
   0  -8  -4    8.12    0.83
   0   8   4    9.71    0.97
   0   8   4    8.77    0.79
   0   8   4    8.28    1.08
   0   8   4    7.82    0.97
   0   8  -4    7.96    0.76
   0   8  -4    8.47    0.74
   0   8   4    7.53    0.92
   0  -8  -4    7.74    1.27
   0   8   4    8.52    0.82
   0  -8  -4    9.26    0.90
   0   8  -4    9.12    0.89
   0   8  -4    8.63    0.49
   0   8  -4    7.63    0.71
   0   8  -4    8.43    0.56
   0  -8   4    8.50    1.05
  -1   8   4    4.49    0.90
  -1  -8  -4    2.92    0.76
  -1   8   4    3.31    0.62
  -1   8   4    3.40    0.60
  -1  -8  -4    3.64    0.58
   1  -8   4    4.22    0.92
   1   8  -4    3.40    0.75
   1   8  -4    3.72    0.78
  -1   8   4    4.23    0.68
   1   8  -4    3.22    0.53
  -1   8   4    3.05    0.82
   1   8  -4    2.40    0.92
  -1  -8  -4    3.46    0.62
   1   8  -4    3.60    0.63
   1   8  -4    2.83    0.39
  -1   8   4    5.13    0.93
  -1   8   4    3.71    0.78
   1   8  -4    3.81    0.42
   1  -8   4    3.55    0.36
  -1  -8  -4    3.66    0.41
  -1  -8  -4    3.22    0.61
   1  -8  -4    3.41    0.40
   1  -8  -4    3.59    0.70
   1   8   4    3.58    0.65
   1  -8  -4    4.34    0.66
  -1   8  -4    3.40    0.55
   1   8   4    5.51    1.02
  -1   8  -4    3.76    0.65
  -1   8  -4    3.56    0.56
   1   8   4    3.98    0.81
   1   8   4    3.89    0.82
  -1  -8   4    3.64    0.64
   1   8   4    4.82    1.12
  -1   8  -4    3.14    0.35
   1  -8  -4    3.86    1.10
   1   8   4    4.54    0.82
  -1   8  -4    4.00    0.50
  -1   8  -4    4.01    0.92
  -1  -8   4    4.07    0.48
   2   8  -4   13.61    1.18
  -2   8   4   16.32    1.23
  -2   8   4   14.06    1.53
   2   8  -4   12.35    1.47
  -2  -8  -4   15.26    1.26
  -2   8   4   16.76    1.77
  -2   8   4   16.11    1.20
  -2   8   4   15.21    1.60
  -2   8   4   14.53    1.13
   2   8  -4   14.28    1.88
  -2   8   4   13.39    1.43
  -2  -8  -4   13.22    0.99
   2  -8   4   15.55    1.23
  -2   8   4   12.42    1.04
  -2  -8  -4   12.85    1.19
   2   8  -4   14.98    1.37
  -2  -8  -4   13.47    1.11
  -2  -8  -4   12.00    1.08
   2   8  -4   16.36    1.56
   2  -8   4   14.06    0.92
   2   8   4   13.40    1.56
  -2  -8   4   12.70    1.13
   2   8   4   13.34    1.65
  -2  -8   4   13.40    0.63
  -2   8  -4   13.13    1.14
   2   8   4   13.44    1.13
  -2   8  -4   14.45    1.67
  -2  -8   4   13.22    1.01
  -2   8  -4   15.26    1.26
   2  -8  -4   13.45    1.03
  -2   8  -4   13.00    1.22
  -2   8  -4   13.86    1.14
   2  -8  -4   12.69    1.66
   2   8   4   13.50    0.87
   2   8   4   12.61    1.42
   2   8   4   14.04    1.45
  -2   8  -4   13.85    0.77
   2  -8  -4   13.51    1.15
   2   8   4   14.83    1.76
   2  -8  -4   12.02    1.13
   2   8   4   13.93    1.50
   3   8  -4    4.63    1.44
  -3  -8  -4    5.37    1.01
  -3  -8  -4    4.43    0.79
   3   8  -4    4.49    1.02
  -3   8   4    5.81    1.04
  -3   8   4    6.04    0.99
  -3   8   4    3.77    1.19
  -3  -8  -4    5.30    0.86
  -3   8   4    4.33    1.18
   3   8  -4    5.25    1.28
  -3   8   4    5.15    1.34
  -3  -8  -4    5.49    1.08
   3   8  -4    3.91    1.15
   3   8  -4    4.90    1.25
   3  -8   4    3.78    0.87
  -3   8   4    2.41    0.99
  -3  -8   4    5.80    0.91
   3   8   4    5.66    1.33
  -3   8  -4    4.23    0.99
   3   8   4    2.99    0.95
   3  -8  -4    4.01    1.12
   3  -8  -4    3.73    0.78
  -3   8  -4    3.33    0.84
   3   8   4    4.67    1.43
   3  -8  -4    6.79    1.54
   3   8   4    5.20    1.39
   3   8   4    4.47    1.13
  -3   8  -4    4.20    1.22
   3  -8  -4    3.56    0.81
  -3   8  -4    5.00    1.13
   3   8   4    4.37    0.94
  -3  -8   4    5.59    1.13
   3   8   4    3.16    0.72
  -4   8   4    2.33    1.06
   4   8  -4    2.23    0.85
   4   8  -4    1.65    1.55
   4   8  -4    3.48    0.85
  -4  -8  -4    4.08    0.97
   4  -8  -4    1.25    0.72
   4   8   4    2.94    1.13
   4   8   4    2.12    0.74
   4   8   4    1.41    1.43
   4   8   4    4.10    1.49
   0   9   4   11.61    1.36
   0  -9  -4    9.66    1.33
   0   9   4   11.18    0.97
   0   9  -4   10.63    0.87
   0   9   4   11.21    1.00
   0   9   4   14.01    1.31
   0  -9   4    8.93    1.21
   0   9   4   13.12    1.19
   0   9  -4    9.89    0.67
   0   9   4   10.38    1.12
   0  -9  -4   10.22    1.02
   0   9  -4   11.36    1.46
   0   9   4    9.78    0.97
   0  -9  -4   11.84    1.06
   0   9  -4   10.36    0.82
   0  -9  -4   12.12    1.15
   0   9  -4    9.93    0.69
   0   9  -4   11.17    0.95
   0   9  -4   10.47    1.00
   1   9  -4   14.57    1.31
  -1   9   4   13.27    1.33
  -1   9   4   11.99    1.30
   1   9  -4   14.91    0.83
  -1  -9  -4   16.29    1.09
  -1  -9  -4   14.82    1.17
  -1  -9  -4   13.40    1.08
  -1   9   4   17.20    1.35
  -1   9   4   14.50    1.11
  -1   9   4   13.44    1.04
   1   9  -4   13.78    1.14
   1  -9   4   16.13    1.65
   1   9  -4   18.30    2.00
   1   9  -4   15.02    0.90
  -1   9   4   17.64    1.60
   1   9  -4   15.27    0.83
  -1  -9  -4   16.62    1.59
   1   9  -4   15.52    1.31
  -1   9   4   14.00    1.10
  -1   9  -4   15.00    1.01
  -1  -9   4   15.71    1.19
  -1   9  -4   12.40    0.73
  -1   9  -4   15.61    0.84
  -1   9  -4   15.60    1.55
   1  -9  -4   15.54    1.12
   1   9   4   16.96    1.12
   1   9   4   16.43    1.39
  -1   9  -4   15.12    1.02
  -1  -9   4   14.31    0.89
   1   9   4   16.46    1.46
  -1   9  -4   15.88    0.84
   1   9   4   14.54    1.74
  -1   9  -4   12.75    1.19
  -1   9  -4   15.38    1.12
   1   9   4   16.28    1.46
   1   9   4   16.91    1.59
   1  -9  -4   15.20    1.86
  -2   9   4    0.64    0.56
  -2  -9  -4    0.60    0.42
  -2  -9  -4    0.53    0.38
   2   9  -4   -0.20    0.48
   2   9  -4    0.63    0.35
  -2   9   4   -0.11    0.39
  -2   9   4    0.38    0.27
  -2  -9  -4    0.14    0.33
  -2  -9  -4   -0.26    0.25
  -2   9   4    0.94    0.56
  -2   9   4    0.40    0.28
  -2   9   4   -1.02    0.60
   2   9  -4   -0.03    0.20
  -2   9   4    0.16    0.49
  -2   9   4    0.21    0.16
  -2  -9  -4    0.52    0.32
   2   9   4    1.06    0.69
  -2   9  -4    0.75    0.21
   2  -9  -4    0.39    0.36
  -2   9  -4    0.82    0.40
   2   9   4   -0.11    0.47
   2   9   4    1.68    0.66
  -2   9  -4    0.84    0.26
   2  -9  -4    0.39    0.35
   2  -9  -4    0.88    0.69
  -2   9  -4    0.74    0.60
   2   9   4    0.89    0.38
  -2   9  -4    1.20    0.37
  -2  -9   4    0.01    0.35
   2   9   4    0.36    0.41
   2   9   4   -0.16    0.46
   2   9   4    0.05    0.50
  -3   9   4    0.79    0.45
  -3   9   4    0.25    0.77
   3   9  -4    2.21    0.71
   3   9  -4   -0.33    0.72
  -3   9   4   -0.09    0.40
   3   9  -4    0.87    0.69
   3   9  -4    0.21    0.68
  -3   9   4    0.82    0.57
  -3   9   4    0.42    0.93
  -3   9  -4    0.99    0.33
   3   9   4    0.57    0.60
  -3   9  -4    1.03    0.37
   3   9   4    0.28    0.35
  -3  -9   4    0.46    0.74
   3   9   4   -0.05    1.23
  -3   9  -4    0.72    0.55
   3  -9  -4    0.73    0.83
   3   9   4    1.20    0.74
  -3  -9   4    0.24    0.43
   3  -9  -4   -0.09    0.53
  -3   9  -4   -0.25    0.50
  -3   9  -4    0.44    0.69
   3   9   4    0.68    0.83
   4   9  -4    5.20    1.41
   4   9  -4    5.10    1.43
   4   9  -4    3.16    1.20
  -4   9   4    2.46    0.89
  -4   9   4    1.21    0.76
  -4   9   4    2.25    1.20
   4   9  -4    1.91    1.28
  -4   9  -4    2.91    1.16
   4   9   4    3.19    1.35
   4   9   4    3.01    1.24
   4   9   4    2.05    1.82
   4   9   4    2.04    1.31
   0  10  -4   -0.20    0.24
   0  10  -4   -0.06    0.26
   0  10  -4    0.25    0.14
   0  10   4    0.10    0.28
   0  10   4    0.16    0.31
   0 -10  -4   -0.32    0.32
   0 -10  -4   -0.15    0.81
   0  10   4    0.15    0.29
   0  10   4   -0.20    0.27
   0 -10  -4    0.39    0.27
   0  10  -4    0.58    0.40
   0 -10   4    0.78    0.59
   0  10   4   -0.47    0.30
   0  10   4    0.13    0.40
   0  10   4    0.53    0.33
   0  10  -4   -1.04    0.49
   0  10  -4    0.05    0.28
   1  10  -4    1.14    0.49
   1  10  -4    0.88    0.32
  -1 -10  -4    0.90    0.47
   1  10  -4    1.38    0.52
   1  10  -4    0.95    0.54
  -1  10   4    0.80    0.49
   1  10  -4    1.68    0.86
  -1  10   4    0.42    0.52
  -1  10   4    1.82    0.52
  -1  10   4    0.57    0.52
  -1  10   4    1.35    0.69
   1  10  -4    1.34    0.34
  -1  10   4    1.08    0.42
  -1  10   4    1.95    0.50
  -1 -10  -4    0.87    0.44
  -1 -10   4    1.36    0.38
  -1  10  -4    1.52    0.51
  -1  10  -4    1.49    0.47
   1  10   4    1.51    0.61
  -1  10  -4    0.64    0.33
   1 -10  -4    1.02    0.46
   1  10   4    0.97    0.62
   1  10   4    0.28    0.45
   1 -10  -4    1.59    0.63
  -1 -10   4    1.43    0.51
   1  10   4    0.91    0.40
   1  10   4    1.71    0.59
  -1  10  -4    1.48    0.37
   1  10   4    0.73    0.39
   2  10  -4    7.17    1.31
  -2 -10  -4    7.33    0.93
  -2  10   4    8.17    0.86
   2  10  -4    8.46    1.85
  -2  10   4    7.22    0.93
   2  10  -4    8.95    1.48
  -2 -10  -4    7.71    0.88
  -2  10   4    6.69    1.57
  -2  10   4   10.95    1.80
  -2  10   4    8.72    0.93
   2  10  -4   10.72    1.20
  -2  10   4    7.09    1.43
   2  10   4    6.79    1.27
   2  10   4    8.21    1.64
  -2  10  -4    8.11    0.62
  -2  10  -4    7.62    0.92
   2  10   4    6.82    1.62
   2  10   4   11.38    1.80
   2 -10  -4    9.99    0.98
   2 -10  -4    5.62    0.97
  -2  10  -4    8.64    0.94
   2 -10  -4    7.74    1.89
  -2 -10   4    7.66    0.82
  -2 -10   4    7.26    1.03
   2  10   4    7.29    1.14
   2  10   4    7.06    1.72
   2  10   4    7.93    1.51
   3  10  -4    0.67    0.78
  -3  10   4    1.65    0.52
  -3  10   4    2.07    0.58
   3  10  -4    1.46    0.82
  -3  10   4    0.00    0.64
  -3  10   4    0.87    0.51
   3  10  -4    0.90    1.30
  -3  10  -4    0.43    0.45
   3  10   4    1.27    1.20
   3  10   4    0.19    1.14
   3  10   4    1.52    0.96
   3  10   4    0.58    0.89
   4  10  -4    5.42    1.66
  -4  10   4    6.18    1.02
  -4  10   4    2.67    1.48
   4  10  -4    6.61    1.50
   4  10  -4    2.47    1.25
  -4  10  -4    5.28    1.12
   4  10   4    6.96    1.83
   4  10   4    2.38    1.15
   4  10   4    4.99    1.11
  -4  10  -4    4.20    1.57
   4  10   4   10.36    2.11
   0  11   4    0.01    0.42
   0  11  -4   -0.31    0.12
   0  11  -4   -0.27    0.27
   0  11   4   -0.03    0.32
   0 -11  -4    0.15    0.59
   0  11   4    0.65    0.40
   0  11   4   -0.46    0.36
   0  11  -4    0.80    0.34
   0  11  -4   -0.98    0.64
   0  11  -4    0.60    0.31
   0  11   4    0.88    0.42
   0  11   4   -0.49    0.38
   0  11  -4    0.00    0.37
  -1  11   4    4.75    0.98
  -1 -11  -4    3.12    1.39
  -1 -11  -4    4.78    1.14
   1  11  -4    5.98    1.74
   1  11  -4    5.63    1.05
   1 -11   4    3.35    1.31
   1  11  -4    4.74    1.02
  -1  11   4    5.85    0.75
  -1  11   4    4.86    0.99
  -1  11   4    4.44    1.09
   1  11  -4    5.47    0.73
  -1  11   4    4.94    0.89
  -1  11  -4    4.46    1.15
  -1  11  -4    6.14    0.56
   1  11   4    5.08    1.44
   1  11   4    5.33    1.02
   1  11   4    4.60    0.97
   1  11   4    5.53    1.19
  -1 -11   4    4.72    0.99
  -1  11  -4    6.94    0.60
   1 -11  -4    8.02    1.47
  -1  11  -4    4.05    0.83
  -1 -11   4    6.29    0.67
   1  11   4    6.95    1.43
  -2  11   4    0.26    0.39
  -2  11   4    2.91    0.58
   2  11  -4    1.47    0.89
  -2  11   4   -0.01    0.66
  -2  11   4    0.66    0.43
  -2  11   4    0.81    0.89
   2  11  -4    1.44    0.68
   2  11  -4    0.15    0.93
   2  11   4    3.33    0.85
  -2  11  -4    1.04    0.33
   2  11   4    1.45    0.61
  -2 -11   4    1.64    0.59
   2  11   4    1.52    0.76
   2  11   4    1.25    0.83
  -2  11  -4    1.49    0.39
  -2  11  -4    0.56    0.51
   3  11  -4    1.74    0.95
  -3  11   4    0.75    0.66
  -3  11   4    0.36    0.41
  -3  11   4   -0.60    0.72
   3  11  -4   -2.47    1.19
   3  11  -4    1.99    0.83
  -3  11  -4    0.44    0.88
   3  11   4   -1.39    1.24
   3  11   4    2.75    1.04
   3  11   4    2.06    1.27
   3  11   4    2.91    0.94
  -3  11  -4    0.98    0.58
   0  12  -4    0.82    0.52
   0  12  -4    0.96    0.83
   0  12   4    0.80    0.53
   0  12  -4    0.89    0.31
   0  12   4    0.25    0.60
   0  12   4    2.09    0.73
   0 -12  -4    0.43    1.14
   0  12   4    1.69    0.49
  -1  12   4   -0.31    0.46
   1  12  -4    0.59    0.48
  -1  12   4    0.01    0.54
  -1  12   4    0.39    0.47
   1  12  -4   -0.59    0.64
  -1  12   4    2.00    0.41
   1  12  -4    1.89    0.96
  -1  12   4    0.98    0.48
   1  12   4    0.95    0.50
   1  12   4    1.87    0.52
  -1  12  -4    1.11    0.41
   1  12   4    0.44    0.38
   2  12  -4    1.18    0.81
  -2  12   4   -1.86    0.76
   2  12  -4   -1.90    1.11
  -2  12   4   -0.29    0.60
  -2  12   4    0.01    0.29
  -2  12  -4   -0.23    0.73
   2  12   4    0.70    0.91
  -2  12  -4    0.15    0.28
   2  12   4   -1.63    1.25
   2  12   4    1.25    0.96
   2  12   4   -0.20    0.60
   0  13   4   -0.67    0.45
   0  13   4    0.24    0.59
   0  13   4    1.57    0.56
   0  13   4   -0.21    0.30
   0  13  -4    0.11    0.32
   0  13  -4   -1.86    0.96
  -1  13   4    0.41    0.53
  -1  13   4    1.32    0.45
  -1  13   4   -1.16    0.72
   1  13  -4   -2.12    1.32
  -1  13   4    0.59    0.43
  -1  13  -4    0.18    0.33
   1  13   4    0.35    0.66
   1  13   4    0.55    0.67
   1  13   4    1.08    0.74
   0   0  -5    0.02    0.05
   0   0   5    0.02    0.06
   0   0   5    0.32    0.19
   0   0  -5    0.10    0.09
   0   0  -5    0.07    0.06
   0   0  -5    0.19    0.09
   0   0   5    0.06    0.10
   0   0   5    0.10    0.07
   0   0   5    0.14    0.07
   0   0  -5    0.12    0.11
   0   0   5   -0.03    0.09
   0   0  -5   -0.11    0.13
   0   0  -5    0.09    0.04
   0   0   5    0.03    0.07
  -1   0  -5   15.28    1.00
   1   0   5   15.70    0.84
  -1   0   5   13.43    1.10
   1   0   5   15.36    0.73
   1   0   5   12.44    0.88
  -1   0  -5   14.55    0.89
  -1   0  -5   15.05    0.78
  -1   0   5   15.08    0.99
  -1   0  -5   14.15    0.79
  -1   0  -5   16.31    0.88
  -1   0   5   14.10    0.75
   1   0   5   13.52    0.81
   1   0   5   14.38    0.87
   1   0  -5   16.24    0.98
   1   0  -5   14.17    1.11
   1   0  -5   16.79    0.95
  -1   0   5   15.78    0.98
   1   0  -5   14.73    0.82
   1   0  -5   14.02    1.05
  -2   0  -5    0.12    0.21
   2   0  -5   -0.05    0.13
   2   0   5   -0.22    0.16
  -2   0  -5   -0.32    0.12
  -2   0  -5   -0.26    0.17
  -2   0  -5   -0.05    0.22
   2   0  -5    0.46    0.31
  -2   0   5   -0.31    0.15
  -2   0   5    0.26    0.30
  -2   0  -5   -0.06    0.19
  -2   0   5    0.34    0.33
   2   0  -5    0.15    0.23
   2   0  -5   -0.36    0.20
   2   0  -5    0.00    0.27
  -2   0   5    0.32    0.24
   2   0   5    0.11    0.19
  -2   0  -5   -0.19    0.10
   2   0   5    0.13    0.20
   2   0  -5   -0.07    0.13
   2   0   5    0.14    0.15
  -2   0   5    0.03    0.20
   2   0   5   -0.24    0.28
   3   0  -5    4.80    1.13
   3   0  -5    5.43    0.97
  -3   0  -5    6.59    1.22
   3   0  -5    6.00    1.19
   3   0  -5    5.95    1.12
  -3   0   5    5.99    0.95
  -3   0   5    4.28    0.90
   3   0   5    6.67    1.04
   3   0  -5    4.59    0.96
   3   0   5    4.86    0.96
  -3   0  -5    5.35    0.97
  -3   0   5    6.86    1.28
   3   0   5    5.68    0.75
  -3   0  -5    5.91    0.68
   3   0  -5    7.84    1.29
  -3   0  -5    4.95    1.02
  -3   0   5    6.65    1.20
   3   0   5    5.00    1.08
  -3   0   5    6.74    1.34
  -3   0  -5    5.64    1.21
  -3   0  -5    5.18    0.99
   3   0   5    5.21    1.02
  -4   0  -5   23.38    2.12
   4   0   5   23.25    2.25
   4   0  -5   21.35    2.19
   4   0  -5   23.09    1.98
   4   0   5   18.11    1.85
  -4   0   5   21.00    2.07
   4   0  -5   23.12    2.46
  -4   0   5   19.08    1.70
  -4   0   5   26.15    2.52
  -4   0   5   18.82    1.84
  -4   0  -5   20.23    1.88
   4   0   5   23.43    2.04
   4   0  -5   22.30    2.17
   4   0   5   19.21    1.73
  -4   0  -5   26.04    2.44
  -4   0  -5   21.38    1.82
  -4   0   5   25.24    2.47
  -4   0  -5   24.03    1.66
  -4   0  -5   26.11    2.37
   4   0  -5   20.72    2.03
   4   0   5   22.26    1.73
  -5   0  -5    3.89    1.87
  -5   0  -5    3.07    1.37
   5   0   5    5.71    1.48
  -5   0   5    5.07    1.03
   5   0  -5    3.71    1.36
   5   0  -5    5.51    1.56
   5   0   5    4.18    1.19
   5   0  -5    3.80    1.00
   5   0  -5    4.26    1.28
  -5   0  -5    4.17    1.28
  -5   0   5    4.84    2.02
   0   1   5    5.70    0.33
   0   1  -5    4.95    0.27
   0   1  -5    5.18    0.58
   0   1  -5    6.13    0.52
   0   1   5    5.41    0.52
   0  -1  -5    5.66    0.39
   0  -1  -5    5.67    0.38
   0  -1  -5    5.78    0.46
   0   1   5    5.75    0.62
   0   1   5    5.78    0.40
   0   1   5    6.41    0.43
   0   1  -5    6.21    0.29
   0  -1   5    5.93    0.52
   0  -1  -5    6.33    0.64
   0   1   5    5.67    0.40
   0  -1   5    5.67    0.30
   0  -1  -5    6.41    0.44
   0  -1  -5    6.15    0.29
   0  -1   5    5.35    0.33
   0   1  -5    5.84    0.38
   0  -1   5    5.62    0.62
   0   1   5    5.83    0.48
   0  -1  -5    5.88    0.51
   0  -1   5    5.72    0.26
   1   1  -5   15.10    0.92
  -1  -1  -5   13.98    0.89
  -1   1   5   14.18    0.98
  -1  -1  -5   12.08    0.73
   1   1  -5   12.14    1.03
   1   1  -5   12.98    0.66
   1  -1   5   14.43    0.79
  -1   1   5   13.48    1.11
  -1  -1  -5   12.45    0.81
  -1   1   5   12.10    0.90
  -1  -1  -5   14.31    0.80
   1   1  -5   13.00    0.88
  -1   1   5   13.07    0.82
   1  -1   5   13.92    0.88
   1   1  -5   12.89    1.08
   1  -1   5   13.32    0.66
  -1  -1  -5   14.73    1.08
   1  -1   5   13.69    0.80
   1  -1   5   12.63    0.53
  -1   1   5   12.22    0.97
   1  -1  -5   11.67    0.93
   1  -1  -5   12.88    1.05
  -1   1  -5   12.11    0.71
  -1  -1   5   13.81    0.62
   1   1   5   14.30    1.03
  -1  -1   5   13.24    0.84
   1  -1  -5   12.86    0.89
   1   1   5   14.02    0.74
   1   1   5   13.28    0.90
   1  -1  -5   12.01    0.80
   1   1   5   14.02    0.78
   1   1   5   13.16    0.78
   1   1   5   14.07    0.90
  -1   1  -5   13.58    0.86
  -1  -1   5   12.48    0.60
  -1  -1   5   13.37    1.10
   1  -1  -5   12.74    0.85
  -1  -1   5   14.04    0.96
   2   1  -5   64.15    2.69
   2   1  -5   67.53    3.15
   2  -1   5   68.98    2.25
   2   1  -5   66.92    2.69
  -2   1   5   68.42    2.38
  -2  -1  -5   66.73    2.72
  -2   1   5   68.16    2.75
   2  -1   5   63.81    2.27
  -2  -1  -5   68.51    2.63
   2  -1   5   72.28    2.72
  -2  -1  -5   72.53    2.82
   2   1  -5   63.14    2.61
  -2   1   5   66.06    3.05
   2  -1   5   67.45    2.45
  -2   1   5   64.93    2.86
   2   1  -5   67.31    2.20
  -2  -1  -5   66.68    2.42
  -2  -1  -5   65.82    2.45
  -2  -1   5   67.58    2.62
  -2  -1   5   64.05    3.00
   2  -1  -5   69.47    3.04
   2   1   5   63.59    2.71
   2   1   5   63.38    2.53
  -2   1  -5   65.79    2.39
  -2  -1   5   64.82    1.92
  -2   1  -5   67.54    2.74
   2  -1  -5   65.57    2.64
   2  -1  -5   66.39    2.53
  -2  -1   5   66.89    2.86
   2   1   5   68.75    2.62
   2  -1  -5   66.44    2.58
  -2  -1   5   63.99    2.23
  -2   1  -5   67.54    1.74
   2   1   5   69.54    2.47
   2  -1  -5   63.74    2.55
  -2   1  -5   66.91    2.30
  -2   1  -5   68.30    2.45
   2   1   5   67.59    2.08
  -2   1  -5   68.32    2.73
   2  -1  -5   62.69    2.59
   3  -1   5    1.24    0.40
   3  -1   5    1.66    0.56
  -3   1   5    2.14    0.62
   3   1  -5    2.96    0.84
   3   1  -5    2.83    0.62
  -3   1   5    1.44    0.74
  -3   1   5    2.20    0.78
  -3  -1  -5    2.09    0.58
   3  -1   5    1.82    0.56
  -3  -1  -5    1.19    0.41
  -3  -1  -5    1.89    0.60
   3   1  -5    2.26    0.72
   3   1  -5    3.67    0.73
  -3  -1  -5    1.80    0.56
  -3   1   5    2.78    0.83
   3  -1   5    2.20    0.61
   3  -1   5    1.83    0.60
   3   1  -5    1.84    0.75
  -3  -1  -5    2.43    0.79
  -3   1  -5    3.10    0.77
  -3   1  -5    1.62    0.59
   3   1   5    1.60    0.65
  -3   1  -5    2.59    0.74
  -3  -1   5    1.30    0.70
  -3  -1   5    1.88    0.66
   3   1   5    2.45    0.78
   3  -1  -5    1.18    0.54
   3  -1  -5    1.81    0.64
   3   1   5    2.25    0.69
   3   1   5    1.58    0.54
   3  -1  -5    2.57    0.69
  -3  -1   5    2.02    0.87
   3  -1  -5    1.60    0.67
  -3   1  -5    2.05    0.47
  -3  -1   5    2.00    0.62
  -3  -1   5    1.76    0.47
  -3   1  -5    2.99    0.82
   3   1   5    1.59    0.51
   3  -1  -5    2.27    0.75
   3  -1  -5    1.55    0.71
  -3   1  -5    1.66    0.77
   4  -1   5    2.65    0.64
   4  -1   5    1.57    0.66
   4   1  -5    2.53    0.95
  -4  -1  -5    2.68    0.94
   4   1  -5    2.68    0.96
  -4   1   5    2.37    0.85
   4   1  -5    1.66    0.94
   4   1  -5    2.94    1.09
   4  -1   5    1.54    0.66
  -4  -1  -5    2.50    0.81
  -4  -1  -5    1.86    0.47
  -4   1   5    1.85    0.91
  -4   1   5    2.32    0.72
   4  -1   5    2.23    0.83
  -4   1   5    2.71    0.75
  -4  -1  -5    1.43    0.77
   4  -1   5    1.77    0.73
  -4  -1  -5    0.55    0.42
  -4  -1  -5    1.92    0.78
  -4   1   5    2.84    0.95
   4  -1  -5    1.38    0.83
  -4   1  -5    2.19    0.97
   4   1   5    2.76    0.91
   4   1   5    1.78    0.65
  -4   1  -5    0.96    0.55
   4   1   5    2.57    1.11
   4   1   5    1.99    0.86
  -4   1  -5    1.58    0.71
  -4  -1   5    1.25    0.65
  -4  -1   5    2.37    0.89
   4  -1  -5    1.42    0.77
   4  -1  -5    3.40    1.01
  -4  -1   5    0.48    0.78
   4  -1  -5    1.44    0.66
  -4   1  -5    0.94    0.80
   4  -1  -5    0.97    0.51
  -4   1  -5    1.12    0.63
  -4  -1   5    2.12    0.80
   4  -1  -5    1.31    0.64
   4   1   5    3.39    0.98
  -4  -1   5    1.18    0.61
  -4   1  -5    1.62    0.87
   5   1  -5    1.74    1.01
   5  -1   5    0.76    1.09
  -5  -1  -5   -0.51    0.87
  -5  -1  -5    1.65    0.88
   5   1  -5    1.24    0.54
  -5  -1  -5    2.30    0.93
   5  -1   5    1.48    0.70
   5   1  -5   -0.44    0.66
   5   1  -5    0.79    0.62
   5   1   5    0.23    0.78
   5   1   5    1.68    1.42
  -5  -1   5    2.79    1.30
  -5   1  -5    1.02    0.52
  -5   1  -5    0.16    0.49
   5  -1  -5    2.69    0.90
   5  -1  -5    0.78    0.58
   5  -1  -5    0.00    1.08
   0   2  -5   11.16    0.33
   0  -2  -5   11.71    0.78
   0   2   5   12.74    0.94
   0  -2  -5   12.09    0.66
   0   2   5   12.15    0.83
   0  -2  -5   11.73    0.50
   0  -2  -5   11.34    0.72
   0   2   5   12.70    0.75
   0   2   5   12.12    0.65
   0   2   5   11.29    0.52
   0  -2  -5   12.03    0.93
   0   2  -5   11.99    0.43
   0  -2   5   10.94    0.35
   0  -2   5   11.47    0.75
   0   2   5   12.04    0.63
   0   2  -5   11.16    0.79
   0   2   5   12.38    0.62
   0   2   5   10.94    0.76
   0   2  -5   11.86    0.30
   0  -2  -5   11.61    0.61
   0   2  -5   12.06    0.39
   0  -2  -5   11.31    0.59
   0  -2   5   11.64    0.48
   0   2  -5   11.72    0.89
  -1  -2  -5   52.66    1.67
  -1  -2  -5   53.32    1.69
  -1  -2  -5   52.87    1.62
   1   2  -5   52.23    1.78
  -1   2   5   53.48    1.90
  -1   2   5   51.10    1.99
   1   2  -5   52.64    1.52
  -1  -2  -5   52.59    1.82
  -1   2   5   57.08    2.37
   1   2  -5   50.69    2.27
   1  -2   5   54.45    1.61
   1   2  -5   51.80    1.18
   1  -2   5   51.78    1.71
   1   2  -5   53.88    1.84
  -1   2   5   52.82    1.97
  -1  -2  -5   51.56    2.19
  -1   2   5   54.80    2.02
  -1  -2   5   52.67    1.90
  -1  -2   5   53.58    1.57
   1  -2  -5   53.28    1.72
  -1   2  -5   50.73    1.44
   1  -2  -5   54.06    2.02
   1  -2  -5   53.04    2.22
   1   2   5   55.64    2.20
  -1  -2   5   49.28    2.16
   1  -2  -5   51.49    1.82
  -1  -2   5   52.06    1.23
   1   2   5   48.55    1.72
   1   2   5   51.25    1.79
   1   2   5   53.75    1.91
   1  -2  -5   51.11    1.96
  -1   2  -5   54.83    1.86
   1   2   5   50.84    1.57
  -1   2  -5   51.46    1.68
   1   2   5   52.62    1.58
  -1   2  -5   49.43    1.33
   1   2   5   54.49    1.91
   2  -2   5   52.29    1.64
   2   2  -5   50.80    2.41
   2  -2   5   52.02    2.12
  -2  -2  -5   52.73    2.44
  -2   2   5   53.14    2.22
  -2   2   5   54.00    2.61
   2   2  -5   49.90    1.61
   2  -2   5   52.44    1.79
  -2  -2  -5   53.96    2.13
  -2   2   5   53.31    2.78
  -2   2   5   48.06    2.35
   2  -2   5   54.14    1.81
   2   2  -5   51.37    2.33
  -2  -2  -5   51.94    2.21
   2   2  -5   50.57    2.36
   2  -2   5   53.94    2.27
  -2  -2  -5   51.81    2.16
   2   2   5   54.33    2.48
  -2  -2   5   52.30    1.45
   2  -2  -5   51.02    2.60
  -2   2  -5   51.60    1.80
   2  -2  -5   50.86    2.36
   2  -2  -5   52.91    2.21
  -2  -2   5   53.85    2.53
  -2  -2   5   50.28    1.87
  -2  -2   5   49.31    2.62
   2   2   5   50.69    2.42
   2  -2  -5   50.47    2.22
   2  -2  -5   51.32    2.32
  -2   2  -5   49.46    2.06
  -2   2  -5   51.11    2.36
  -2   2  -5   50.22    2.05
   2   2   5   51.74    2.15
   2  -2  -5   46.97    2.14
   2   2   5   50.61    2.08
   2   2   5   51.24    2.32
  -2  -2   5   52.23    2.17
  -2   2  -5   50.87    1.64
   2   2   5   50.74    1.99
   3  -2   5   25.54    1.35
   3   2  -5   23.71    1.91
  -3   2   5   23.92    2.15
   3  -2   5   21.42    1.82
  -3   2   5   25.69    2.11
   3  -2   5   23.87    1.57
  -3  -2  -5   23.13    1.67
   3   2  -5   23.67    2.16
  -3   2   5   22.89    1.91
  -3  -2  -5   24.36    1.85
  -3   2   5   24.43    1.76
   3   2  -5   24.29    1.97
  -3  -2  -5   25.25    2.02
   3  -2   5   21.68    1.66
   3   2  -5   25.57    2.08
  -3  -2  -5   24.43    1.81
   3  -2  -5   24.38    1.84
   3   2   5   25.16    1.97
   3  -2  -5   24.05    1.87
   3  -2  -5   24.28    1.68
  -3   2  -5   25.22    2.02
  -3   2  -5   20.44    1.62
  -3  -2   5   24.11    1.81
   3   2   5   21.01    1.76
  -3   2  -5   23.30    2.09
   3  -2  -5   24.22    1.92
  -3  -2   5   18.58    1.87
  -3   2  -5   24.12    1.80
  -3  -2   5   24.14    1.33
  -3   2  -5   24.46    1.44
  -3  -2   5   23.37    2.01
   3   2   5   23.92    1.72
   3  -2  -5   25.97    2.15
   3   2   5   21.18    1.64
   3  -2  -5   25.56    2.00
   4  -2   5    8.26    1.01
  -4  -2  -5    5.52    1.39
   4  -2   5    7.04    1.22
  -4  -2  -5    6.22    1.34
  -4  -2  -5    6.46    1.26
  -4   2   5    7.12    1.36
   4   2  -5    4.58    1.42
   4  -2   5    8.27    1.52
  -4   2   5    8.84    1.43
   4   2  -5    7.03    1.46
   4   2  -5    7.06    1.55
   4  -2   5    9.20    1.58
  -4   2   5   10.19    1.26
  -4  -2  -5    7.44    1.34
  -4   2   5    8.29    1.67
   4   2  -5    9.33    1.75
  -4   2   5    8.07    1.54
  -4  -2  -5    7.58    1.34
   4  -2  -5    6.71    1.38
  -4   2  -5    8.74    1.71
   4  -2  -5    7.00    1.41
  -4   2  -5    9.35    1.68
  -4   2  -5    8.10    1.45
  -4   2  -5    8.08    1.39
  -4  -2   5    6.38    1.39
  -4   2  -5    9.74    1.05
  -4  -2   5    6.93    1.48
   4  -2  -5   10.43    1.39
  -4  -2   5    6.92    1.39
   4   2   5    7.27    1.57
   4   2   5    8.96    1.42
   4  -2  -5   11.54    1.94
  -4  -2   5    7.41    0.76
  -4   2  -5    6.38    1.45
   4  -2  -5    7.90    1.29
  -4  -2   5    6.66    1.31
   4   2   5    7.00    1.32
   4  -2  -5    5.09    1.32
   4   2   5    8.81    1.69
   4   2   5    8.75    1.41
  -5  -2  -5    8.75    1.58
  -5   2   5    6.40    1.53
   5   2  -5    8.00    1.69
   5   2  -5    6.53    1.69
   5   2  -5   10.44    2.20
   5  -2   5   11.39    2.24
   5  -2   5    7.23    1.29
  -5  -2  -5    9.56    1.96
  -5  -2  -5    8.11    1.79
  -5   2  -5    7.56    1.84
   5  -2  -5   10.26    1.82
   5   2   5    7.97    1.97
   5   2   5    9.10    1.80
  -5   2  -5    8.55    1.71
   5  -2  -5   10.32    2.14
   5  -2  -5   11.54    2.15
   0   3  -5   55.99    2.00
   0   3   5   56.30    1.44
   0   3   5   55.60    1.54
   0  -3  -5   56.91    1.93
   0  -3  -5   55.65    1.54
   0  -3  -5   54.92    1.39
   0  -3   5   56.69    0.94
   0   3   5   55.22    1.87
   0   3   5   57.95    1.60
   0   3   5   56.07    1.62
   0  -3  -5   55.94    1.56
   0   3  -5   57.49    2.14
   0  -3  -5   54.65    2.15
   0  -3  -5   56.61    1.64
   0   3   5   58.23    2.20
   1   3  -5   22.82    1.19
  -1   3   5   22.66    1.31
  -1  -3  -5   22.57    1.03
   1   3  -5   22.36    0.52
  -1  -3  -5   23.46    1.59
  -1  -3  -5   21.75    1.04
   1   3  -5   24.09    1.61
  -1   3   5   25.18    1.63
  -1  -3  -5   22.57    1.20
  -1   3   5   21.94    1.01
   1   3  -5   23.75    1.17
  -1   3   5   24.01    1.35
  -1  -3  -5   23.87    1.15
  -1   3   5   21.24    1.27
  -1   3   5   21.91    1.09
  -1   3   5   22.62    0.95
   1  -3   5   23.69    1.00
  -1  -3  -5   22.18    1.16
   1   3  -5   22.00    1.00
  -1   3   5   21.62    1.31
  -1   3  -5   23.22    0.80
   1   3   5   23.26    1.24
   1  -3  -5   21.82    1.08
  -1  -3   5   22.27    0.75
  -1   3  -5   22.43    1.19
   1   3   5   24.18    1.09
   1   3   5   22.37    1.18
   1   3   5   24.10    1.01
  -1   3  -5   23.46    1.53
   1   3   5   22.85    1.29
  -1   3  -5   22.56    1.09
   1   3   5   23.19    1.25
   1  -3  -5   23.60    1.42
   1  -3  -5   23.13    1.19
  -1  -3   5   25.17    1.57
   1  -3  -5   21.61    1.26
   1   3   5   20.90    1.44
  -1  -3   5   22.47    0.78
  -1   3  -5   24.28    0.82
  -1  -3   5   21.92    1.19
  -2   3   5   38.38    2.02
   2  -3   5   42.44    1.25
  -2   3   5   42.98    2.52
   2   3  -5   45.55    2.21
   2   3  -5   41.73    2.61
  -2  -3  -5   42.45    1.85
   2  -3   5   42.99    1.22
  -2  -3  -5   41.27    1.95
   2  -3   5   42.56    1.93
   2   3  -5   42.37    2.13
  -2  -3  -5   43.44    2.19
   2  -3   5   42.44    1.88
  -2   3   5   43.74    2.27
   2  -3   5   41.75    1.38
   2   3  -5   40.86    1.94
   2   3  -5   44.29    2.26
  -2   3   5   40.00    2.27
  -2  -3  -5   42.80    1.95
  -2  -3   5   45.52    2.53
   2   3   5   44.03    2.28
  -2  -3   5   43.99    0.94
   2   3   5   44.60    1.93
  -2   3  -5   39.29    2.10
  -2   3  -5   43.70    1.42
   2   3   5   46.14    2.05
   2  -3  -5   45.63    2.08
   2  -3  -5   43.15    2.34
  -2  -3   5   44.57    2.29
   2   3   5   41.50    2.29
  -2   3  -5   44.86    1.92
  -2   3  -5   45.75    2.56
   2   3   5   41.43    2.11
  -2  -3   5   44.04    1.68
   2   3   5   43.58    2.06
  -2  -3   5   40.80    1.80
   2  -3  -5   44.25    2.18
  -2   3  -5   42.30    1.86
  -2   3  -5   42.35    1.65
   2  -3  -5   44.71    2.46
   2  -3  -5   41.73    1.99
   2  -3  -5   42.56    1.91
   2   3   5   43.65    2.35
   3  -3   5   11.60    1.22
  -3   3   5    8.98    1.56
  -3  -3  -5    9.29    1.14
   3   3  -5   11.21    1.39
   3   3  -5   11.08    1.36
  -3  -3  -5   14.04    1.25
   3   3  -5   11.21    1.36
  -3   3   5   11.97    1.57
   3   3  -5    8.58    1.64
  -3  -3  -5   12.18    1.41
   3  -3   5   10.00    0.93
   3  -3   5   12.11    1.37
  -3   3   5   13.27    1.47
  -3  -3  -5   11.14    1.22
   3  -3   5   11.09    0.77
  -3   3   5   10.75    1.28
  -3   3  -5   10.28    1.69
  -3  -3   5   10.58    1.17
  -3   3  -5   13.38    1.39
  -3   3  -5   11.92    1.24
   3   3   5    9.24    1.52
   3  -3  -5   12.65    1.53
  -3  -3   5   12.08    1.58
   3  -3  -5   10.69    1.40
   3   3   5   11.60    1.28
  -3   3  -5   12.47    1.14
  -3   3  -5   12.70    1.48
   3   3   5   10.50    1.18
   3  -3  -5   13.34    1.40
   3   3   5   11.03    1.78
   3  -3  -5   12.38    1.33
  -3  -3   5   12.22    0.81
   3  -3  -5   12.63    1.20
   3   3   5   13.92    1.58
   3   3   5   12.92    1.44
  -3  -3   5   12.37    1.45
   3  -3  -5   13.06    1.50
  -3  -3   5   11.45    1.09
   4  -3   5    0.34    0.58
   4   3  -5   -0.93    0.38
  -4   3   5   -0.11    0.43
  -4  -3  -5    0.33    0.52
  -4  -3  -5    0.04    0.42
   4  -3   5   -0.03    0.35
  -4  -3  -5    0.22    0.53
  -4   3   5    0.37    0.50
   4  -3   5    0.58    0.75
  -4  -3  -5   -0.15    0.50
   4   3  -5   -0.17    0.43
   4   3  -5    0.03    0.46
   4   3  -5   -0.08    0.35
  -4   3   5   -0.23    0.42
  -4   3   5   -0.59    0.59
   4   3   5   -0.66    0.39
   4   3   5    0.67    0.62
  -4  -3   5    0.63    0.48
   4   3   5   -0.04    0.45
  -4  -3   5   -1.36    0.58
  -4   3  -5    0.23    0.34
   4  -3  -5   -0.22    0.35
   4  -3  -5   -0.31    0.55
   4  -3  -5   -0.64    0.36
  -4  -3   5    0.63    0.52
   4  -3  -5    0.61    0.45
  -4   3  -5    1.01    0.72
  -4   3  -5    0.33    0.75
   4   3   5    0.53    0.45
  -4  -3   5    1.77    0.66
  -4   3  -5    0.43    0.46
  -4  -3   5    0.23    0.34
   4  -3  -5    0.82    0.57
   4  -3  -5   -0.69    0.48
   4   3   5   -0.10    0.39
   5   3  -5    3.69    1.48
   5   3  -5    2.68    1.35
  -5  -3  -5    1.41    1.00
  -5   3   5    2.40    0.80
  -5  -3  -5    0.55    1.09
   5   3  -5    1.62    1.00
   5   3   5    2.41    1.02
   5  -3  -5    1.36    0.63
  -5   3  -5    1.16    1.08
   5  -3  -5    0.47    1.07
   5   3   5    1.14    1.12
   5  -3  -5    1.94    0.84
   0   4   5    0.52    0.21
   0   4   5    0.48    0.25
   0   4   5    0.44    0.19
   0  -4  -5    0.31    0.22
   0  -4   5    0.67    0.05
   0  -4  -5    0.66    0.23
   0   4  -5    0.37    0.24
   0   4   5    0.44    0.23
   0  -4  -5    0.39    0.17
   0   4   5    0.85    0.23
   0  -4  -5    0.24    0.15
   0   4   5    0.91    0.25
   0   4  -5    0.70    0.19
   0   4  -5    0.64    0.28
   0  -4  -5    0.65    0.20
   0  -4  -5    0.53    0.25
   0  -4  -5    0.74    0.25
   0   4   5    0.44    0.35
  -1  -4  -5   36.09    1.36
  -1  -4  -5   37.35    2.15
  -1  -4  -5   36.65    1.61
   1   4  -5   36.34    1.46
  -1   4   5   34.20    1.70
  -1   4   5   38.14    2.12
  -1  -4  -5   38.86    1.58
  -1   4   5   34.27    1.76
  -1   4   5   35.82    1.43
   1   4  -5   36.03    1.39
   1   4  -5   39.34    2.19
  -1  -4  -5   35.26    1.46
   1  -4   5   35.28    0.92
  -1   4   5   34.43    1.72
   1   4  -5   38.33    1.61
  -1  -4  -5   37.40    1.40
  -1   4   5   37.09    1.75
  -1   4   5   34.86    1.37
  -1   4   5   36.52    1.30
   1  -4   5   36.58    1.22
  -1   4  -5   35.11    1.41
  -1   4  -5   36.98    1.56
   1   4   5   34.79    1.62
  -1  -4   5   34.96    0.67
   1  -4  -5   35.12    1.92
   1   4   5   35.76    1.21
   1   4   5   37.18    2.07
  -1  -4   5   37.61    1.96
   1  -4  -5   36.16    1.40
   1   4   5   34.98    1.37
  -1   4  -5   37.23    0.99
   1   4   5   35.46    1.59
  -1   4  -5   37.12    2.01
   1   4   5   33.37    1.60
  -1  -4   5   35.49    1.50
  -1  -4   5   35.52    1.10
   1   4   5   36.47    1.74
   1  -4  -5   33.86    1.52
   1  -4  -5   37.69    1.75
  -1   4  -5   34.57    0.91
   2   4  -5    0.41    0.32
  -2   4   5    0.27    0.31
  -2  -4  -5    0.55    0.26
  -2   4   5    0.16    0.24
  -2  -4  -5    0.59    0.40
  -2   4   5    0.84    0.35
   2  -4   5    0.59    0.30
  -2  -4  -5    0.52    0.26
   2   4  -5    0.12    0.23
  -2   4   5    0.90    0.44
   2   4  -5    0.13    0.31
  -2   4   5    0.61    0.23
   2   4  -5    0.26    0.25
   2  -4   5    0.46    0.31
   2   4  -5    0.38    0.39
  -2  -4  -5    0.95    0.33
   2   4   5    0.42    0.35
   2  -4  -5    0.17    0.20
   2   4   5    0.46    0.23
  -2  -4   5    0.44    0.25
   2   4   5    0.54    0.34
   2   4   5   -0.12    0.27
  -2   4  -5    1.43    0.42
  -2  -4   5    0.18    0.19
  -2   4  -5    0.41    0.22
  -2   4  -5    0.47    0.16
   2  -4  -5    0.29    0.31
   2   4   5    0.92    0.30
   2  -4  -5    0.60    0.37
  -2   4  -5    0.52    0.24
   2  -4  -5    0.57    0.36
   2   4   5    0.38    0.30
  -2   4  -5    0.40    0.27
  -2  -4   5    0.62    0.44
   2  -4  -5    0.74    0.34
  -2   4  -5   -0.01    0.28
  -2  -4   5    0.70    0.30
   3   4  -5   40.19    2.98
   3  -4   5   38.69    2.28
   3   4  -5   43.51    2.67
   3   4  -5   46.68    2.64
  -3  -4  -5   44.95    2.25
   3  -4   5   40.16    2.23
  -3   4   5   39.88    2.78
   3  -4   5   42.47    1.62
  -3   4   5   41.72    2.92
  -3  -4  -5   40.40    2.34
  -3  -4  -5   44.03    2.70
  -3   4   5   42.31    2.74
  -3   4   5   42.30    2.59
   3   4  -5   45.23    2.83
   3   4  -5   42.01    2.63
  -3  -4  -5   48.99    2.47
  -3   4  -5   40.94    2.36
  -3  -4   5   40.70    2.81
  -3  -4   5   43.66    2.22
  -3  -4   5   42.46    1.15
  -3   4  -5   41.80    2.15
   3   4   5   43.92    2.95
   3   4   5   43.71    2.34
  -3   4  -5   42.36    2.64
  -3  -4   5   42.70    2.65
  -3  -4   5   46.32    2.13
   3  -4  -5   42.65    2.32
   3  -4  -5   42.46    2.04
   3   4   5   45.61    2.89
   3   4   5   45.59    2.58
  -3   4  -5   43.30    2.99
   3   4   5   44.13    2.79
   3  -4  -5   38.88    2.32
  -3   4  -5   39.07    2.30
   3  -4  -5   39.85    2.69
   3   4   5   43.15    2.71
   3  -4  -5   41.01    2.58
  -4   4   5    2.76    1.12
   4  -4   5    1.32    0.67
   4   4  -5    1.55    0.83
  -4  -4  -5    1.42    0.89
  -4   4   5    1.70    0.78
   4   4  -5    1.36    0.78
   4  -4   5    2.81    1.03
  -4   4   5    2.30    0.79
   4   4  -5    1.35    1.05
  -4  -4  -5    1.15    0.58
  -4  -4  -5    3.32    0.99
   4  -4   5    1.41    0.57
  -4   4   5    1.15    0.68
  -4  -4  -5    2.38    0.78
   4  -4  -5    1.70    0.77
  -4  -4   5    2.42    0.93
  -4   4  -5    2.89    0.94
  -4  -4   5    1.38    0.61
  -4  -4   5    2.40    1.02
   4  -4  -5    3.81    0.98
   4   4   5    3.06    0.87
   4   4   5    2.64    0.68
   4  -4  -5    1.80    0.68
  -4  -4   5    2.67    1.03
   4   4   5    1.35    0.76
  -4   4  -5    1.95    0.51
  -4   4  -5    1.42    0.80
  -4   4  -5    2.54    0.86
   4   4   5    0.85    0.68
   4  -4  -5    2.11    0.76
   4   4   5    0.61    0.95
   4  -4  -5    1.09    0.74
   4  -4  -5    1.73    0.78
  -5  -4  -5    3.41    1.15
  -5   4   5    5.82    1.17
   5   4  -5    6.05    2.27
   5   4  -5    6.22    1.50
   5   4  -5    5.60    1.25
  -5  -4  -5    5.06    1.68
  -5   4  -5    5.42    1.58
   5  -4  -5    3.26    1.41
   5  -4  -5    3.51    1.26
   5   4   5    5.72    1.48
  -5   4  -5    3.13    1.30
   5   4   5    2.75    1.05
   0  -5  -5    3.71    0.65
   0   5   5    2.83    0.71
   0  -5  -5    3.51    0.44
   0  -5  -5    3.50    0.77
   0   5  -5    3.81    0.37
   0  -5  -5    2.69    0.43
   0   5   5    3.31    0.54
   0  -5  -5    3.91    0.50
   0  -5  -5    3.58    0.63
   0   5  -5    3.26    0.36
   0   5  -5    3.15    0.16
   0   5   5    2.92    0.57
   0   5   5    3.96    0.46
   0   5   5    3.42    0.45
   0   5  -5    3.39    0.21
   0  -5   5    3.37    0.18
   0  -5  -5    4.05    0.47
   0   5   5    2.69    0.52
   0  -5  -5    4.13    0.36
   0   5   5    3.86    0.46
   0   5  -5    4.03    0.65
   0   5  -5    3.23    0.16
   0   5  -5    3.29    0.63
   1   5  -5   16.01    0.39
  -1   5   5   17.86    1.01
  -1   5   5   16.10    1.28
  -1  -5  -5   17.05    0.95
  -1  -5  -5   17.45    1.17
   1   5  -5   15.28    0.96
  -1   5   5   16.89    1.23
  -1   5   5   13.75    1.10
  -1   5   5   16.41    0.91
  -1  -5  -5   16.62    1.54
  -1  -5  -5   16.84    0.94
  -1   5   5   17.19    1.50
  -1  -5  -5   16.57    1.04
   1   5  -5   15.05    0.92
  -1  -5  -5   15.62    1.00
   1   5  -5   14.67    1.40
  -1   5   5   16.64    1.24
   1   5   5   15.87    1.20
   1  -5  -5   13.61    1.28
  -1   5  -5   15.33    0.43
   1  -5  -5   17.77    0.99
   1   5   5   15.58    1.14
  -1   5  -5   15.16    0.99
  -1  -5   5   16.19    0.79
   1   5   5   14.48    1.10
  -1   5  -5   14.35    1.01
   1  -5  -5   14.96    1.04
   1  -5  -5   15.48    0.99
  -1   5  -5   15.38    0.62
   1   5   5   15.87    0.95
   1  -5  -5   14.46    1.16
  -1   5  -5   15.33    0.60
  -1   5  -5   15.58    1.34
   1   5   5   15.01    1.39
  -1  -5   5   15.61    0.93
   2   5  -5   19.09    1.54
  -2  -5  -5   21.97    1.58
  -2  -5  -5   18.83    1.17
  -2   5   5   18.50    1.66
  -2   5   5   20.38    1.62
   2   5  -5   19.31    1.49
  -2  -5  -5   18.90    1.27
  -2   5   5   19.64    1.58
   2  -5   5   19.08    1.21
  -2   5   5   20.63    1.89
   2  -5   5   19.19    1.15
   2   5  -5   21.08    2.00
  -2   5   5   21.85    1.40
  -2  -5  -5   19.26    1.26
  -2  -5  -5   17.24    1.31
  -2  -5   5   21.35    1.54
   2  -5  -5   19.66    1.75
  -2   5  -5   18.39    1.33
   2   5   5   19.43    1.51
   2  -5  -5   21.39    1.48
  -2  -5   5   19.19    1.04
   2   5   5   21.15    1.64
   2  -5  -5   19.91    1.33
  -2   5  -5   18.84    1.22
  -2   5  -5   18.35    1.22
   2   5   5   22.98    1.67
   2   5   5   19.01    1.67
  -2  -5   5   20.73    1.02
  -2  -5   5   21.87    1.82
   2   5   5   18.69    1.76
   2  -5  -5   19.72    1.28
   2   5   5   16.68    1.12
  -2   5  -5   19.69    1.51
  -2   5  -5   20.54    1.83
   2   5   5   19.73    1.28
   2   5   5   20.58    1.62
  -3  -5  -5   34.03    2.04
  -3   5   5   34.10    2.72
   3   5  -5   32.31    2.40
   3   5  -5   35.15    2.48
   3  -5   5   31.32    1.94
   3  -5   5   33.83    2.00
   3   5  -5   30.46    2.71
   3  -5   5   31.12    1.05
  -3   5   5   31.06    2.30
  -3  -5  -5   31.50    1.86
   3  -5   5   30.47    1.09
   3   5  -5   32.14    2.23
   3   5  -5   30.77    2.20
  -3  -5  -5   32.78    2.15
  -3  -5  -5   36.30    2.47
  -3   5   5   30.30    2.45
  -3   5   5   32.47    2.42
   3  -5  -5   34.70    2.06
  -3  -5   5   33.58    2.57
  -3   5  -5   32.08    1.98
   3   5   5   33.90    2.42
   3  -5  -5   31.20    2.04
   3  -5  -5   34.52    2.53
  -3  -5   5   33.86    1.82
   3   5   5   34.77    2.74
   3   5   5   33.93    2.50
   3   5   5   33.14    1.99
  -3   5  -5   34.23    2.05
   3  -5  -5   33.48    1.69
  -3   5  -5   32.77    2.34
  -3   5  -5   30.44    2.02
  -3  -5   5   33.26    1.77
   3  -5  -5   34.15    2.35
  -3   5  -5   37.74    2.84
   3   5   5   34.37    2.52
   3   5   5   34.73    2.61
  -3  -5   5   29.83    2.19
  -4   5   5    0.89    0.66
  -4  -5  -5    0.73    0.49
   4   5  -5    1.63    0.61
  -4  -5  -5    1.18    0.61
   4   5  -5    0.15    0.79
  -4  -5  -5   -0.02    0.50
  -4   5   5   -0.84    0.70
   4   5  -5   -0.02    0.35
  -4   5   5    0.94    0.64
   4  -5   5    0.37    0.65
  -4   5   5   -1.02    0.72
   4   5   5    0.46    0.46
  -4  -5   5    1.35    0.60
  -4  -5   5    0.35    0.57
   4  -5  -5   -0.17    0.41
   4   5   5    0.48    0.45
   4   5   5   -0.14    0.58
   4  -5  -5    0.75    0.74
   4   5   5   -0.07    0.49
   4  -5  -5    0.93    0.43
  -4  -5   5   -0.72    0.49
   4   5   5   -0.26    0.50
  -4   5  -5    0.07    0.58
  -4   5  -5    0.79    0.66
  -4  -5   5    1.37    0.55
  -4   5  -5   -0.36    0.65
  -5  -5  -5   -0.06    0.88
  -5   5   5    2.07    0.81
   5   5  -5    1.28    1.70
   5   5  -5    1.39    0.88
   5   5  -5    2.33    1.17
   5  -5  -5    3.29    0.99
   5  -5  -5    2.01    1.05
  -5   5  -5    0.75    1.06
   5   5   5    2.00    1.63
  -5   5  -5    1.60    0.96
   5   5   5    2.67    0.87
   0   6   5    3.37    0.56
   0   6  -5    2.45    0.61
   0  -6  -5    2.17    0.43
   0  -6  -5    2.48    0.53
   0   6  -5    2.64    0.44
   0  -6  -5    2.65    0.31
   0  -6  -5    2.92    0.50
   0   6  -5    2.58    0.21
   0   6   5    2.44    0.50
   0   6   5    1.87    0.41
   0   6   5    1.81    0.41
   0   6  -5    1.43    0.45
   0   6  -5    2.95    0.21
   0   6   5    3.01    0.60
   0   6   5    2.65    0.48
   0  -6  -5    2.48    0.68
   0  -6  -5    2.61    0.50
   0   6  -5    2.46    0.28
   0   6  -5    2.65    0.32
   0   6   5    3.09    0.72
   0  -6  -5    1.78    0.52
  -1  -6  -5   20.00    1.10
   1   6  -5   20.61    0.65
  -1   6   5   23.13    1.22
  -1   6   5   21.83    1.15
  -1  -6  -5   19.94    1.37
  -1  -6  -5   22.43    1.21
   1   6  -5   20.53    1.12
   1   6  -5   22.42    1.22
   1   6  -5   23.53    1.35
  -1   6   5   21.26    1.11
  -1  -6  -5   19.48    1.04
  -1   6   5   21.95    1.45
  -1   6   5   22.00    1.50
  -1   6   5   21.51    1.55
   1  -6   5   21.52    0.58
  -1   6   5   22.62    1.50
  -1  -6  -5   19.94    1.19
   1   6  -5   21.80    1.24
  -1   6  -5   22.32    1.27
   1   6   5   18.64    1.27
   1   6   5   21.26    1.17
   1  -6  -5   21.96    1.18
  -1   6  -5   20.41    0.77
   1   6   5   20.12    1.40
  -1   6  -5   24.48    1.76
   1   6   5   21.58    1.42
  -1   6  -5   23.17    1.21
  -1   6  -5   21.41    0.80
  -1   6  -5   22.17    0.59
  -1   6  -5   21.44    1.22
   1   6   5   22.58    1.82
   1  -6  -5   21.65    1.13
  -1  -6   5   21.86    1.08
   1   6   5   22.54    1.52
  -1  -6   5   22.37    1.04
   1  -6  -5   22.89    1.54
   1  -6  -5   24.66    1.41
   1  -6  -5   19.48    1.60
  -2   6   5   25.65    1.49
  -2   6   5   24.43    1.87
   2   6  -5   23.79    1.70
   2   6  -5   22.96    2.15
  -2   6   5   24.11    1.51
  -2  -6  -5   23.67    1.48
  -2  -6  -5   24.50    1.65
  -2   6   5   23.40    1.39
   2   6  -5   21.29    1.71
  -2  -6  -5   26.04    1.40
  -2   6   5   23.69    1.81
  -2   6   5   25.02    2.15
   2  -6   5   23.89    1.30
  -2  -6  -5   24.00    1.40
  -2   6   5   24.91    1.94
   2   6  -5   25.58    1.67
   2   6  -5   19.20    1.48
  -2  -6  -5   24.41    1.58
   2   6   5   22.16    2.00
  -2   6  -5   24.79    2.08
   2  -6  -5   23.21    1.44
   2  -6  -5   24.38    1.41
   2  -6  -5   24.37    2.02
  -2   6  -5   25.41    1.72
   2  -6  -5   26.43    1.54
  -2  -6   5   23.62    0.96
   2   6   5   21.85    1.85
   2   6   5   22.23    1.26
   2   6   5   24.74    1.87
   2   6   5   24.75    1.46
  -2  -6   5   23.34    1.60
   2   6   5   23.66    1.70
   2  -6  -5   23.48    1.66
   2   6   5   26.22    1.99
   2   6   5   23.78    1.79
  -2   6  -5   23.31    1.40
  -2  -6   5   22.09    1.15
  -2   6  -5   22.65    1.35
  -3   6   5    1.06    0.63
  -3  -6  -5    1.21    0.56
  -3  -6  -5    0.92    0.40
  -3  -6  -5    0.28    0.56
   3   6  -5    1.99    0.83
  -3   6   5    1.34    0.54
  -3   6   5    1.44    0.60
   3  -6   5    0.20    0.46
   3   6  -5    2.06    0.70
   3  -6   5    0.82    0.52
   3   6  -5    0.58    0.58
  -3  -6  -5    0.75    0.37
  -3  -6  -5    2.18    0.48
   3   6  -5    1.53    0.81
  -3   6   5    0.67    0.67
   3   6  -5    2.04    0.63
  -3  -6   5    1.02    0.56
  -3   6  -5    0.88    0.38
   3   6   5    1.31    0.65
   3  -6  -5   -0.06    0.61
  -3  -6   5    0.90    0.39
  -3   6  -5    1.53    0.65
  -3   6  -5    0.72    0.49
  -3  -6   5    0.98    0.41
   3   6   5    0.56    0.83
   3  -6  -5    0.98    0.36
   3  -6  -5    0.78    0.44
   3   6   5    0.49    0.52
  -3   6  -5    0.99    0.52
   3   6   5    0.86    0.43
   3   6   5    1.15    0.76
   3  -6  -5   -0.36    0.55
  -3  -6   5    1.77    0.68
   3   6   5    0.90    0.51
   3  -6  -5    1.19    0.51
  -4   6   5    3.14    1.31
  -4   6   5    6.72    1.62
   4   6  -5    4.71    1.37
   4   6  -5    6.08    1.29
   4   6  -5    3.99    1.23
   4   6  -5    6.80    1.49
   4   6  -5    4.80    1.66
   4  -6   5    5.03    1.20
  -4  -6  -5    5.56    1.31
  -4   6   5    8.01    1.53
  -4  -6  -5    4.82    1.12
  -4  -6  -5    5.42    1.36
  -4   6  -5    6.11    1.55
   4  -6  -5    5.77    1.14
   4   6   5    5.27    1.36
  -4  -6   5    7.62    0.95
   4   6   5    9.32    1.83
   4   6   5    4.46    1.56
  -4   6  -5    5.79    1.36
  -4   6  -5    4.43    1.16
   4  -6  -5    6.43    1.15
   4  -6  -5    6.46    1.33
  -4  -6   5    4.64    0.96
   4   6   5    6.43    1.13
   4   6   5    6.46    1.53
   4   6   5    6.22    1.76
  -5   6   5    0.25    0.62
   5   6  -5    0.77    1.22
  -5  -6  -5   -0.69    0.84
   5   6  -5    0.38    0.64
   5   6  -5    0.08    1.09
  -5   6  -5   -0.10    0.62
   5   6   5    0.19    1.30
   5  -6  -5   -1.29    0.84
   5   6   5    1.25    0.73
   0   7   5    1.07    0.33
   0   7   5    0.64    0.25
   0   7   5    0.71    0.38
   0   7  -5    0.96    0.26
   0   7   5    0.56    0.34
   0  -7  -5    0.86    0.36
   0   7  -5    0.69    0.37
   0   7   5    1.13    0.32
   0   7  -5    0.84    0.29
   0   7  -5    1.01    0.18
   0  -7  -5    0.82    0.41
   0  -7  -5    1.05    0.35
   0   7  -5    0.92    0.36
   0  -7  -5    0.69    0.35
   0   7   5    0.36    0.28
   0   7   5    0.77    0.42
   0  -7  -5    1.30    0.41
   0   7  -5    0.76    0.23
   0   7  -5    1.13    0.20
   0  -7  -5    0.78    0.24
  -1  -7  -5   36.91    1.55
  -1   7   5   34.45    1.98
  -1   7   5   37.00    2.15
   1   7  -5   36.40    1.61
  -1   7   5   38.58    1.62
  -1  -7  -5   38.31    1.55
  -1  -7  -5   36.44    1.59
   1   7  -5   39.14    1.79
  -1   7   5   39.51    1.69
  -1   7   5   36.12    2.00
  -1   7   5   36.01    1.55
  -1   7   5   34.98    1.99
   1   7  -5   37.41    1.61
   1   7  -5   35.33    1.05
  -1  -7  -5   35.33    1.65
   1   7  -5   37.43    1.28
   1   7  -5   37.83    1.83
   1  -7   5   37.04    0.91
   1   7  -5   37.23    2.55
  -1  -7  -5   30.51    1.83
   1   7   5   40.71    2.07
   1  -7  -5   37.26    1.56
  -1   7  -5   35.99    1.57
   1   7   5   36.31    2.06
  -1   7  -5   35.38    2.18
  -1   7  -5   34.25    1.72
   1  -7  -5   34.33    2.08
   1  -7  -5   38.25    2.45
   1   7   5   37.45    1.98
  -1  -7   5   36.64    1.39
   1  -7  -5   36.53    1.50
  -1   7  -5   35.94    1.14
   1   7   5   35.96    1.87
  -1  -7   5   36.78    1.50
   1  -7  -5   38.38    1.87
   1   7   5   34.92    1.56
  -1   7  -5   37.90    0.94
  -1   7  -5   35.82    1.21
  -1   7  -5   36.20    1.64
   1   7   5   35.99    2.46
  -2  -7  -5    0.75    0.38
  -2   7   5    0.78    0.55
  -2   7   5    0.41    0.54
  -2  -7  -5    1.56    0.47
  -2   7   5    1.34    0.43
  -2   7   5    1.34    0.46
  -2   7   5    1.46    0.49
   2   7  -5    2.90    0.88
   2   7  -5    2.03    0.68
  -2  -7  -5    1.24    0.44
   2  -7   5    1.60    0.42
  -2  -7  -5    2.32    0.55
  -2   7   5    1.50    0.58
   2   7  -5    0.85    0.43
   2   7  -5    1.66    0.47
  -2  -7  -5    0.67    0.46
  -2   7   5    1.76    0.49
   2   7  -5    2.27    0.50
   2   7   5    0.83    0.54
   2  -7  -5    2.72    0.69
  -2  -7   5    1.29    0.25
   2  -7  -5    1.55    0.53
   2   7   5    0.84    0.44
   2   7   5    2.32    0.76
   2   7   5    1.73    0.72
  -2   7  -5    1.39    0.64
  -2   7  -5    1.88    0.40
   2   7   5    1.43    0.45
   2  -7  -5    1.59    0.50
  -2  -7   5    1.37    0.39
  -2   7  -5    1.76    0.33
  -2   7  -5    1.18    0.43
   2  -7  -5    1.15    0.42
   2   7   5    1.44    0.35
  -2  -7   5    1.62    0.56
   2   7   5    1.60    0.67
   2   7   5    0.89    0.54
  -2   7  -5    2.15    0.53
   2  -7  -5    2.43    0.56
  -3  -7  -5    7.11    1.22
   3   7  -5    9.17    1.55
   3   7  -5    7.71    1.56
   3   7  -5    7.04    1.34
  -3  -7  -5    5.92    0.99
  -3  -7  -5    7.62    1.15
  -3   7   5    5.88    1.42
  -3   7   5    9.30    1.61
   3   7  -5    9.45    1.94
   3   7  -5    8.34    1.52
  -3  -7  -5    6.15    1.16
  -3   7   5    8.78    1.63
   3  -7   5    9.44    0.98
  -3  -7  -5    7.29    0.89
  -3   7   5    7.24    1.51
   3   7   5    8.35    1.63
   3   7   5    6.75    1.67
   3   7   5    6.53    1.21
  -3   7  -5    8.57    1.04
   3  -7  -5    5.92    0.87
  -3   7  -5    7.72    1.58
   3   7   5    6.48    1.53
   3   7   5    7.37    0.96
   3   7   5    9.86    1.78
   3  -7  -5    6.52    1.42
   3   7   5    7.04    1.08
   3  -7  -5    5.11    1.24
  -3  -7   5    7.44    0.72
  -3   7  -5    7.27    1.19
   3   7   5    6.64    1.49
   3  -7  -5    7.13    1.14
   3  -7  -5    8.30    1.10
  -3   7  -5    9.65    1.59
  -3  -7   5    6.47    0.96
  -3  -7   5    8.41    1.41
   4   7  -5    1.13    0.74
   4   7  -5    1.54    1.12
   4   7  -5    1.16    0.64
   4   7  -5    3.26    0.80
   4   7  -5    1.98    0.75
  -4  -7  -5    0.94    0.70
   4  -7   5    0.53    0.94
  -4   7   5    1.30    0.61
   4   7   5    0.94    0.78
   4  -7  -5    1.64    0.63
   4   7   5    1.86    0.89
   4   7   5    0.96    0.58
   4  -7  -5    0.35    0.51
  -4   7  -5    0.59    0.92
   4   7   5    2.96    0.85
  -4   7  -5    1.40    0.62
  -4   7  -5    0.41    0.62
   4  -7  -5    0.86    1.02
   0   8   5    9.22    0.95
   0   8   5    8.44    0.84
   0   8  -5    7.96    0.82
   0   8  -5    8.52    0.52
   0  -8  -5    8.94    0.88
   0   8   5    8.23    0.81
   0   8  -5    8.53    0.78
   0   8  -5    8.76    0.62
   0  -8  -5    8.57    1.35
   0   8  -5    8.58    0.68
   0   8  -5    9.41    0.73
   0  -8  -5    9.25    0.46
   0   8  -5    8.64    0.56
   0   8   5    9.34    1.21
   0   8  -5    8.15    1.35
   0   8   5   10.50    0.94
   0   8   5    9.33    1.02
   0   8   5    9.15    1.05
   0  -8  -5    8.25    0.85
   0  -8  -5    9.68    0.93
  -1   8   5   11.19    1.21
  -1   8   5   12.64    1.29
  -1   8   5   13.64    0.99
  -1   8   5   13.98    1.08
   1   8  -5   14.67    1.77
  -1   8   5   13.06    1.30
  -1  -8  -5   14.34    0.99
   1   8  -5   11.98    1.05
   1   8  -5   12.51    0.70
   1   8  -5   14.06    0.99
  -1  -8  -5   13.83    1.04
   1   8  -5   12.93    1.12
  -1  -8  -5   12.74    0.86
   1   8  -5   14.14    1.03
  -1   8   5   13.79    1.02
  -1   8   5   13.81    1.27
  -1  -8  -5   12.75    1.04
   1   8  -5   13.62    0.75
  -1  -8  -5   11.73    1.22
   1   8   5   14.50    1.59
  -1  -8   5   13.15    0.81
   1  -8  -5   12.50    0.84
   1   8   5   14.34    1.38
  -1   8  -5   12.83    1.39
   1   8   5   14.30    1.32
   1   8   5   13.19    1.20
   1  -8  -5   13.11    1.54
   1  -8  -5   13.91    1.13
  -1   8  -5   13.95    1.01
  -1   8  -5   14.82    0.85
   1  -8  -5   11.92    0.91
   1   8   5   12.46    0.98
  -1   8  -5   13.26    0.61
  -1   8  -5   15.82    1.04
   1   8   5   12.55    1.24
  -1  -8   5   11.95    0.94
  -1   8  -5   13.76    0.74
  -2  -8  -5   35.44    1.80
  -2   8   5   30.61    1.82
  -2   8   5   34.41    2.42
   2   8  -5   30.69    2.76
   2  -8   5   29.74    1.32
  -2   8   5   31.63    1.67
   2   8  -5   29.48    1.98
  -2   8   5   31.95    1.70
  -2   8   5   24.23    1.93
  -2  -8  -5   28.50    1.51
  -2  -8  -5   28.00    1.73
  -2   8   5   32.65    1.70
   2   8  -5   28.14    2.05
   2   8  -5   34.79    2.22
  -2  -8  -5   31.82    1.87
  -2  -8  -5   29.02    1.63
  -2   8   5   25.28    2.36
   2   8  -5   28.41    1.72
  -2   8   5   28.17    2.18
   2   8   5   30.45    2.19
   2   8   5   29.29    1.27
   2   8   5   29.72    2.01
   2  -8  -5   28.56    2.44
  -2   8  -5   27.58    1.44
  -2   8  -5   29.94    1.05
   2   8   5   26.67    2.44
   2  -8  -5   28.96    1.74
  -2  -8   5   29.63    1.72
   2  -8  -5   30.56    1.61
  -2  -8   5   27.14    0.76
   2   8   5   30.81    2.29
   2   8   5   31.38    2.41
   2  -8  -5   27.90    1.71
   2   8   5   28.42    1.63
  -2   8  -5   29.34    1.61
   2   8   5   33.20    2.54
  -2   8  -5   29.45    2.43
  -2   8  -5   30.24    1.75
  -2  -8   5   27.14    1.42
   2  -8  -5   30.73    1.84
  -2   8  -5   29.57    1.84
   3   8  -5    0.30    0.45
  -3   8   5    0.92    0.62
  -3  -8  -5    0.51    0.44
   3  -8   5   -0.86    0.49
   3   8  -5    1.86    0.71
  -3  -8  -5    0.53    0.59
  -3   8   5   -0.27    0.72
  -3  -8  -5    1.03    0.45
   3   8  -5    0.83    0.68
  -3   8   5    0.14    0.27
  -3   8   5    0.34    0.44
  -3  -8  -5    0.93    0.72
  -3   8   5    0.40    0.42
  -3  -8  -5   -0.11    0.39
   3   8  -5    1.07    0.57
   3   8  -5    0.07    0.44
   3  -8  -5    0.68    0.71
   3   8   5    1.39    0.76
   3   8   5    0.68    0.38
   3  -8  -5    0.21    0.49
  -3  -8   5    0.56    0.38
   3  -8  -5    0.95    0.45
  -3   8  -5    1.25    0.72
   3   8   5   -1.13    0.62
  -3   8  -5    1.34    0.45
   3   8   5   -0.28    0.30
   3   8   5   -0.08    0.56
  -3  -8   5    1.04    0.70
   3   8   5   -0.41    0.35
   3  -8  -5    0.03    0.65
   3   8   5   -0.12    0.85
  -3   8  -5    0.80    0.39
   3   8   5    0.43    0.60
   4   8  -5    2.93    1.17
  -4   8   5    2.39    1.11
   4   8  -5    1.74    1.67
  -4  -8  -5    1.16    0.92
   4   8  -5    1.73    0.93
  -4   8  -5    0.59    0.92
   4  -8  -5    3.56    0.74
   4   8   5    2.31    0.85
   4   8   5    4.00    1.44
   4   8   5   -0.09    0.92
   4   8   5    4.99    1.32
   0   9  -5    3.07    0.54
   0   9  -5    2.15    0.48
   0   9  -5    3.32    0.42
   0  -9  -5    2.92    0.66
   0   9   5    1.34    0.79
   0   9   5    2.56    0.60
   0  -9  -5    2.80    0.69
   0   9   5    5.26    1.02
   0   9  -5    2.53    0.64
   0   9  -5    3.17    0.39
   0   9  -5    2.78    0.33
   0   9  -5    2.37    0.54
   0   9   5    2.18    0.53
   0   9   5    2.56    0.62
   0   9   5    3.29    0.68
   0  -9  -5    2.79    0.62
   0   9   5    2.89    0.74
   0  -9  -5    2.56    0.82
   0   9  -5    2.73    0.31
   0   9  -5    3.02    0.93
   1   9  -5   11.69    0.84
  -1   9   5   12.22    1.36
  -1  -9  -5   11.53    1.05
  -1   9   5   11.33    1.04
   1   9  -5   12.86    1.21
  -1   9   5    9.98    1.26
  -1   9   5   11.65    0.99
   1   9  -5   14.55    1.25
  -1  -9  -5   11.24    0.64
  -1  -9  -5   11.94    1.01
   1   9  -5   12.12    1.64
  -1   9   5   12.04    1.16
  -1  -9  -5   10.74    0.92
  -1   9   5   12.58    1.38
   1   9  -5   11.74    0.73
  -1  -9  -5    9.31    1.28
   1   9  -5   11.73    1.00
   1   9  -5   11.60    0.70
  -1   9   5   12.33    1.04
   1  -9  -5   11.25    1.19
   1   9   5   12.24    1.03
   1  -9  -5   10.25    0.93
   1  -9  -5   11.92    0.48
  -1   9  -5   10.61    1.31
   1   9   5   12.92    1.34
   1  -9  -5    9.78    1.76
  -1   9  -5   10.73    0.83
  -1   9  -5   10.42    0.82
  -1   9  -5   10.67    0.92
   1   9   5   12.32    1.69
  -1  -9   5   10.62    1.00
  -1   9  -5   10.31    0.68
   1   9   5    9.55    1.19
   1  -9  -5   12.10    0.63
   1   9   5   13.23    1.26
  -1  -9   5   11.59    0.77
  -1   9  -5   11.71    0.69
   1   9   5    9.56    1.19
   2   9  -5    6.46    1.27
  -2  -9  -5    7.73    0.83
   2   9  -5    6.18    1.50
  -2  -9  -5    7.75    0.91
  -2   9   5    7.91    1.44
  -2   9   5    8.32    1.47
  -2  -9  -5    6.58    1.05
  -2   9   5    6.34    0.96
   2   9  -5    6.28    1.22
  -2   9   5    7.63    1.50
  -2   9   5    6.52    0.80
  -2  -9  -5    5.73    0.93
  -2   9   5    6.27    1.18
   2   9  -5    4.46    0.90
   2   9  -5    6.52    1.15
  -2  -9  -5    6.23    1.08
  -2   9   5    7.56    0.88
   2   9   5    7.48    1.56
  -2   9  -5    6.62    0.53
  -2   9  -5    7.24    1.10
  -2  -9   5    6.38    0.82
   2   9   5    6.70    1.26
  -2   9  -5    6.33    1.32
   2  -9  -5    7.32    0.77
   2   9   5    6.82    1.49
   2  -9  -5    5.57    1.40
   2   9   5    6.91    1.40
   2  -9  -5    6.79    0.92
  -2  -9   5    6.54    0.95
  -2   9  -5    8.21    0.85
   2   9   5    7.26    1.46
   2   9   5    6.33    0.81
  -3   9   5    2.92    0.92
  -3  -9  -5    4.04    0.67
  -3   9   5    4.35    0.89
   3   9  -5    6.60    1.45
   3   9  -5    2.93    0.97
  -3   9   5    6.48    2.22
  -3   9   5    4.01    0.89
   3   9  -5    5.30    1.68
   3   9  -5    2.93    0.97
  -3  -9   5    3.56    0.69
   3   9   5    2.45    0.75
  -3   9  -5    4.72    0.66
  -3   9  -5    2.97    1.21
  -3   9  -5    3.61    0.85
   3  -9  -5    3.00    0.89
   3  -9  -5    3.12    0.75
  -3   9  -5    3.38    0.83
   3   9   5    4.01    1.15
   3   9   5    5.17    1.40
   3   9   5    4.36    1.31
   3   9   5    4.75    1.41
  -4   9   5    0.36    0.61
   4   9  -5    0.77    0.60
  -4   9   5   -0.01    0.78
  -4   9   5    0.68    0.45
   4   9  -5    0.18    1.76
   4   9   5    1.91    0.96
   4   9   5    0.06    0.96
  -4   9  -5    0.61    0.52
   4   9   5    1.19    0.84
   0  10   5   -0.67    0.28
   0  10  -5    0.36    0.15
   0  10  -5    0.01    0.28
   0  10   5    0.33    0.28
   0 -10  -5   -0.30    0.20
   0 -10  -5    0.00    0.34
   0 -10  -5   -0.64    0.42
   0  10  -5    0.31    0.46
   0  10   5   -0.07    0.36
   0  10   5    0.36    0.37
   0  10   5    0.41    0.31
   0  10   5    0.19    0.38
   0  10  -5   -0.35    0.22
   0  10  -5   -0.12    0.27
  -1  10   5    2.17    0.80
  -1  10   5    2.14    0.79
  -1 -10  -5    2.07    0.55
  -1  10   5    1.52    0.63
  -1  10   5    2.66    0.80
   1  10  -5    2.82    0.75
  -1  10   5    2.07    0.59
   1  10  -5    2.22    0.67
  -1  10   5    2.03    0.56
  -1  10   5    3.19    0.70
   1  10  -5    2.60    0.86
   1  10  -5    1.91    0.47
  -1 -10  -5    1.97    0.87
  -1 -10  -5    2.75    0.63
  -1 -10   5    3.51    0.78
  -1  10  -5    1.92    0.49
   1 -10  -5    3.13    0.97
   1  10   5    3.14    0.94
  -1  10  -5    3.04    0.47
   1  10   5    3.40    0.77
   1  10   5    1.99    0.86
  -1  10  -5    3.06    0.37
  -1  10  -5    3.79    0.98
   1  10   5    0.96    0.51
   1  10   5    2.59    0.64
   1 -10  -5    2.42    0.58
   1  10   5    1.54    0.66
  -2  10   5    3.90    0.80
  -2  10   5    3.38    1.03
   2  10  -5    3.75    1.06
  -2  10   5    3.68    0.81
  -2  10   5    3.30    0.76
  -2 -10  -5    2.00    0.55
   2  10  -5    3.78    1.30
   2  10  -5    4.25    0.98
   2  10  -5    2.69    0.79
  -2  10   5    3.18    0.70
   2  10   5    4.16    1.06
   2  10   5    2.59    0.70
   2  10   5    4.18    1.09
  -2  10  -5    3.85    0.80
   2  10   5    2.93    1.13
   2 -10  -5    3.03    0.70
  -2 -10   5    2.81    0.64
   2 -10  -5    2.50    0.70
  -2  10  -5    3.92    1.02
  -2  10  -5    3.52    0.39
  -2 -10   5    3.18    0.79
   2 -10  -5    2.34    1.16
   2  10   5    4.00    1.12
   2  10   5    2.86    0.73
   2  10   5    4.37    1.28
   3  10  -5    3.84    1.00
  -3  10   5    3.44    0.81
  -3  10   5    2.51    1.09
  -3  10   5    3.39    0.88
   3  10  -5    2.74    1.06
   3  10  -5    3.63    1.04
  -3  10  -5    3.27    0.43
  -3  10  -5    3.33    0.83
   3  10   5    3.93    1.05
   3  10   5    4.20    1.62
  -3  10  -5    2.53    1.12
   3  10   5    5.05    1.39
   3  10   5    3.12    1.28
   0  11   5    4.59    1.20
   0  11  -5    7.14    1.63
   0 -11  -5    5.54    1.51
   0  11   5    5.00    0.99
   0  11  -5    3.45    0.80
   0  11  -5    3.05    1.06
   0  11  -5    5.47    0.93
   0  11   5    5.75    0.99
   0  11  -5    5.80    0.61
   0  11   5    5.01    1.10
   0  11   5    5.09    1.06
   0  11  -5    5.92    0.65
   0  11   5    5.30    1.14
   1  11  -5    4.18    0.76
  -1  11   5    2.95    0.80
  -1  11   5    3.22    0.76
  -1  11   5    2.38    1.03
  -1  11   5    3.42    0.76
  -1 -11  -5    0.89    1.24
   1  11  -5    2.22    0.64
   1  11  -5    3.28    1.14
  -1  11   5    4.48    1.02
   1  11  -5    3.64    0.89
   1  11   5    2.65    1.20
   1  11   5    2.86    0.87
  -1  11  -5    2.59    0.86
   1 -11  -5    1.52    1.16
   1  11   5    2.56    0.78
   1  11   5    1.77    0.66
   1  11   5    4.49    1.13
  -1 -11   5    2.26    0.51
  -1  11  -5    3.69    0.79
  -1 -11   5    3.09    0.80
   2  11  -5    2.66    0.94
  -2  11   5    2.91    0.65
   2  11  -5    3.70    0.67
  -2  11   5    2.01    0.62
  -2  11   5    3.15    0.79
   2  11  -5    0.11    1.03
  -2  11   5    3.51    1.11
   2  11  -5    1.44    0.90
  -2 -11   5    1.65    0.62
   2  11   5    2.61    1.02
   2  11   5    3.09    1.22
  -2  11  -5    2.78    0.87
   2  11   5    2.94    0.91
   2  11   5    2.46    1.17
  -3  11   5    0.37    0.41
  -3  11   5    1.18    0.37
   3  11  -5    1.95    1.10
   3  11  -5   -0.30    0.78
  -3  11   5    1.26    0.57
   3  11  -5    0.43    0.93
  -3  11   5    0.31    0.40
  -3  11  -5    1.40    0.53
  -3  11  -5    0.78    0.49
   3  11   5   -0.98    1.48
   3  11   5    0.08    0.73
   3  11   5    2.04    0.78
   0  12  -5    0.85    0.82
   0  12   5    2.26    0.75
   0  12   5    3.34    0.77
   0  12   5    1.12    0.51
   0  12  -5    1.81    0.64
   0 -12  -5    4.47    1.02
   0  12   5    2.23    0.92
  -1  12   5    4.23    1.09
  -1  12   5    2.51    0.63
  -1  12   5    3.48    0.79
   1  12  -5    3.24    1.27
   1  12  -5    3.20    1.50
   1  12  -5    2.57    0.67
  -1  12   5    3.97    1.08
  -1  12  -5    3.27    0.72
   1  12   5    3.80    1.16
   1  12   5    2.24    0.94
   1  12   5    5.03    1.21
  -2  12   5    3.90    1.00
  -2  12   5    5.68    0.97
  -2  12   5    4.28    1.50
  -2  12   5    3.90    0.89
   2  12  -5    0.90    1.42
   2  12  -5    3.82    1.12
   2  12   5    3.93    1.15
   2  12   5    4.31    1.67
   2  12   5    3.47    0.89
  -2  12  -5    2.55    0.69
   0  13   5    1.31    0.45
   0  13   5   -0.34    0.60
   0  13  -5    0.68    0.45
   0  13   5    0.07    0.46
   0  13  -5    0.42    0.94
  -1  13   5    2.78    0.57
  -1  13   5    1.79    1.10
   1  13  -5    3.99    0.95
  -1  13   5    5.82    1.10
  -1  13   5    5.39    0.98
   1  13   5    5.06    1.20
  -1  13  -5    3.31    0.69
   1  13   5    5.02    1.25
   1  13   5    2.86    1.01
   0   0   6    8.65    0.38
   0   0  -6   10.33    0.71
   0   0   6    9.39    0.83
   0   0   6    7.81    0.65
   0   0   6    9.15    0.59
   0   0  -6    8.70    0.80
   0   0  -6    8.15    0.44
   0   0   6    8.76    0.46
   0   0   6    8.07    0.48
   0   0  -6    7.84    0.44
   0   0  -6    7.58    0.49
   0   0   6    8.57    0.48
   0   0  -6    9.32    0.59
   0   0  -6    8.58    0.27
  -1   0  -6  111.62    2.86
   1   0   6  102.32    2.56
   1   0   6  116.13    2.35
  -1   0  -6  117.42    2.68
  -1   0   6  115.72    3.42
  -1   0  -6  111.43    2.76
  -1   0  -6  116.76    2.57
   1   0   6  112.68    3.12
  -1   0   6  105.53    2.97
  -1   0  -6  118.29    3.16
  -1   0  -6  115.33    2.45
  -1   0   6  115.83    2.53
  -1   0   6  112.01    2.96
   1   0  -6  114.31    2.64
   1   0   6  116.91    2.78
   1   0  -6  119.22    2.81
   1   0  -6  113.47    2.93
   1   0  -6  111.52    3.35
   1   0   6  118.40    2.36
  -1   0   6  113.16    3.49
   1   0   6  111.11    2.52
   1   0  -6  115.27    3.53
  -2   0   6   52.14    2.79
   2   0   6   50.77    2.08
   2   0  -6   54.89    2.54
  -2   0  -6   51.01    2.08
   2   0   6   50.01    1.34
   2   0   6   51.11    2.17
   2   0  -6   48.93    2.32
  -2   0  -6   48.78    2.04
  -2   0  -6   51.94    2.28
   2   0   6   53.81    2.44
   2   0  -6   47.03    2.26
   2   0   6   49.91    1.87
  -2   0   6   49.47    2.50
   2   0  -6   50.00    2.04
   2   0  -6   52.80    2.38
   2   0   6   53.02    2.22
  -2   0   6   49.18    2.32
  -2   0  -6   54.20    2.38
  -2   0   6   53.80    1.93
  -2   0   6   51.99    2.04
   3   0   6   26.78    1.40
  -3   0  -6   24.64    1.28
  -3   0   6   23.54    2.14
  -3   0  -6   21.68    1.80
   3   0   6   26.15    2.05
   3   0  -6   22.38    2.08
  -3   0  -6   23.64    2.00
   3   0  -6   25.42    1.99
   3   0   6   22.49    1.72
   3   0  -6   23.11    1.65
  -3   0   6   23.47    1.50
   3   0  -6   22.16    1.86
  -3   0   6   22.10    1.65
  -3   0  -6   23.23    1.73
  -3   0   6   22.53    2.04
   3   0   6   24.26    1.65
  -3   0  -6   24.08    1.74
   3   0   6   22.71    1.72
  -3   0   6   21.26    1.84
   3   0  -6   24.95    1.94
   3   0  -6   24.03    1.89
  -4   0  -6    5.39    1.14
   4   0  -6    6.64    1.40
   4   0  -6    3.60    1.03
   4   0  -6    4.63    1.37
  -4   0   6    5.36    1.49
  -4   0  -6    2.97    0.71
  -4   0  -6    4.56    1.08
  -4   0   6    4.36    0.98
  -4   0  -6    3.25    1.02
  -4   0  -6    3.29    1.04
   4   0  -6    5.11    1.21
  -4   0   6    5.57    1.29
   4   0  -6    5.17    1.04
   4   0   6    5.11    1.29
   4   0   6    5.72    1.21
   4   0   6    4.33    0.96
   4   0   6    4.36    1.01
  -4   0  -6    5.30    1.21
  -4   0   6    3.98    1.17
   4   0  -6    3.55    1.04
  -4   0   6    4.45    1.28
  -5   0   6    3.56    1.11
  -5   0   6    4.39    1.59
   5   0  -6    4.51    1.45
   5   0   6    6.37    1.55
  -5   0  -6    3.81    1.60
   5   0  -6    5.50    1.68
   5   0  -6    5.55    1.28
   5   0  -6    3.43    1.13
   5   0   6    3.66    0.87
  -5   0  -6    5.27    1.68
   0  -1   6   18.09    0.56
   0   1  -6   18.54    0.61
   0  -1  -6   18.97    0.54
   0  -1  -6   18.47    0.81
   0   1   6   18.00    0.90
   0  -1  -6   19.35    1.22
   0   1   6   20.24    1.26
   0   1  -6   18.24    1.17
   0   1   6   19.23    0.80
   0   1  -6   19.53    0.60
   0   1  -6   16.92    0.74
   0  -1   6   18.82    0.70
   0  -1  -6   18.45    0.90
   0  -1  -6   19.41    0.78
   0  -1   6   18.26    0.62
   0  -1   6   19.26    0.99
   0   1  -6   20.66    1.04
   0   1   6   18.07    0.65
   0   1   6   19.03    0.76
   0   1   6   18.35    0.79
   0  -1   6   19.35    1.22
   0   1   6   17.08    1.01
   0  -1  -6   17.44    0.95
   0  -1  -6   19.55    0.76
   1  -1   6   15.32    0.61
  -1  -1  -6   12.86    1.04
   1  -1   6   15.70    0.89
   1   1  -6   15.20    1.23
   1   1  -6   15.54    0.92
   1  -1   6   14.63    1.02
   1  -1   6   14.42    0.81
   1  -1   6   15.85    0.69
  -1   1   6   14.98    0.76
  -1   1   6   16.31    1.18
  -1  -1  -6   15.19    0.84
  -1  -1  -6   16.38    1.00
   1   1  -6   15.55    0.78
  -1   1   6   15.01    1.04
  -1  -1  -6   14.94    0.88
  -1   1   6   17.62    1.13
   1   1  -6   14.97    0.99
  -1  -1  -6   15.33    0.98
   1  -1   6   15.85    0.74
   1   1  -6   16.06    1.25
  -1   1   6   15.96    0.93
  -1  -1  -6   14.57    0.80
  -1   1   6   15.13    1.23
   1  -1  -6   14.62    0.88
   1   1   6   15.32    0.78
   1   1   6   15.23    0.96
  -1  -1   6   14.63    0.58
   1   1   6   16.35    1.03
  -1   1  -6   12.69    0.93
   1   1   6   12.53    0.85
   1   1   6   14.06    0.79
  -1   1  -6   14.42    0.78
  -1  -1   6   14.71    1.18
   1  -1  -6   14.63    0.96
  -1   1  -6   14.67    0.96
   1  -1  -6   14.13    0.96
   1   1   6   14.81    0.84
   1  -1  -6   14.52    1.12
  -1  -1   6   14.57    0.72
   1   1   6   14.72    1.11
  -1   1  -6   13.84    0.76
  -1  -1   6   15.27    1.04
   1  -1  -6   14.88    1.18
  -1  -1   6   15.56    0.95
   2   1  -6  187.89    5.21
  -2   1   6  188.84    5.58
   2   1  -6  187.46    4.85
  -2  -1  -6  186.77    4.65
   2  -1   6  186.80    4.19
  -2  -1  -6  192.70    4.44
  -2   1   6  191.95    5.25
  -2  -1  -6  182.46    4.33
   2   1  -6  185.37    4.83
   2   1  -6  186.72    4.04
   2  -1   6  190.63    4.38
   2  -1   6  187.42    3.72
   2  -1   6  189.34    4.76
  -2   1   6  185.38    4.93
  -2   1   6  184.32    4.21
   2  -1   6  193.41    4.28
  -2   1  -6  187.34    2.84
   2   1   6  192.29    5.01
   2   1   6  182.84    4.62
   2  -1  -6  189.03    4.87
  -2  -1   6  181.79    5.07
  -2  -1   6  186.58    3.67
  -2   1  -6  189.80    4.38
   2  -1  -6  184.81    4.82
   2   1   6  188.45    4.24
  -2  -1   6  192.02    4.78
  -2  -1   6  189.18    4.11
  -2   1  -6  186.69    4.85
  -2   1  -6  183.03    4.25
   2  -1  -6  179.97    4.64
  -2  -1   6  182.41    5.46
   2   1   6  186.96    3.66
   2   1   6  181.43    4.28
  -2   1  -6  183.16    4.34
   2  -1  -6  190.21    4.69
   2   1   6  183.08    4.70
  -3  -1  -6    1.49    0.63
   3  -1   6    1.40    0.42
  -3   1   6    0.69    0.58
   3  -1   6    0.23    0.40
  -3   1   6    1.46    0.76
   3   1  -6    0.94    0.53
   3  -1   6    1.17    0.57
  -3  -1  -6    0.69    0.38
  -3   1   6    0.68    0.56
  -3  -1  -6    0.61    0.31
   3   1  -6    1.59    0.63
   3   1  -6    1.51    0.57
   3   1  -6    1.13    0.58
  -3   1   6    0.59    0.30
  -3   1   6    2.42    0.64
   3  -1   6    0.83    0.48
  -3  -1  -6    0.70    0.51
   3  -1   6    0.77    0.45
   3  -1  -6    1.52    0.59
   3   1   6    1.37    0.54
   3   1   6    1.28    0.68
  -3   1  -6    1.39    0.53
   3   1   6    0.80    0.54
  -3  -1   6    1.05    0.65
   3  -1  -6    0.33    0.42
   3  -1  -6    0.50    0.57
  -3   1  -6    1.57    0.38
   3  -1  -6    0.80    0.48
  -3   1  -6    1.53    0.49
  -3   1  -6    1.65    0.51
   3   1   6    1.67    0.60
  -3   1  -6    0.27    0.51
  -3  -1   6    1.42    0.64
  -3  -1   6    1.43    0.60
   3  -1  -6    1.54    0.67
  -3  -1   6    1.07    0.60
   3   1   6    1.31    0.48
   3  -1  -6    1.50    0.65
  -3   1  -6    0.62    0.57
  -3  -1   6    0.92    0.44
   4   1  -6    3.97    1.16
   4  -1   6    4.26    1.01
   4  -1   6    2.93    1.14
  -4  -1  -6    3.12    0.96
   4   1  -6    3.85    0.96
  -4  -1  -6    1.68    0.81
  -4  -1  -6    2.44    0.76
  -4   1   6    3.34    1.12
   4   1  -6    3.92    1.15
  -4   1   6    1.08    0.75
  -4  -1  -6    2.91    0.78
  -4  -1  -6    3.99    1.21
   4   1  -6    2.73    0.72
  -4   1   6    2.79    0.78
   4  -1   6    3.33    0.66
  -4   1   6    1.93    0.75
   4  -1   6    2.45    0.68
   4  -1  -6    2.26    0.80
   4  -1  -6    2.34    0.80
  -4   1  -6    3.83    0.94
   4   1   6    1.24    0.76
  -4   1  -6    3.53    1.09
  -4   1  -6    2.67    0.89
   4  -1  -6    2.14    0.86
  -4   1  -6    2.63    0.81
   4  -1  -6    2.58    0.80
  -4  -1   6    2.71    0.92
  -4   1  -6    2.02    0.55
   4   1   6    2.75    0.85
   4   1   6    3.09    0.84
  -4   1  -6    2.38    0.89
   4   1   6    2.44    0.57
  -4  -1   6    2.99    0.88
   4   1   6    2.09    0.68
  -4  -1   6    2.85    0.73
  -4  -1   6    2.78    0.99
  -4  -1   6    3.76    1.04
   4  -1  -6    1.09    0.90
   5  -1   6    3.27    0.99
  -5   1   6    4.63    1.04
  -5  -1  -6    2.75    1.16
   5   1  -6    3.06    1.49
   5   1  -6    2.14    1.28
  -5  -1  -6    4.28    1.36
   5  -1   6    3.92    1.69
  -5  -1  -6    1.71    0.98
   5   1  -6    4.68    1.23
   5  -1  -6    3.59    1.25
   5  -1  -6    3.62    1.51
  -5   1  -6    2.77    1.13
  -5  -1   6    5.18    1.49
   5  -1  -6    4.70    1.22
  -5   1  -6    3.95    1.24
   5   1   6    2.78    1.30
   5   1   6    3.75    1.56
   0   2   6    1.40    0.28
   0  -2  -6    1.35    0.35
   0   2  -6    1.40    0.14
   0   2   6    1.15    0.25
   0  -2  -6    1.75    0.47
   0  -2  -6    1.51    0.27
   0   2  -6    1.54    0.20
   0   2   6    1.37    0.33
   0  -2  -6    1.51    0.19
   0  -2   6    1.42    0.22
   0  -2  -6    1.13    0.25
   0   2   6    1.17    0.22
   0  -2   6    1.24    0.30
   0  -2  -6    1.49    0.30
   0   2  -6    1.61    0.14
   0   2  -6    1.51    0.15
   0   2   6    1.22    0.43
   0   2  -6    1.92    0.46
   0   2   6    1.04    0.31
   0   2   6    1.86    0.35
   0  -2   6    1.69    0.42
   0  -2  -6    1.48    0.32
  -1  -2  -6   34.26    1.48
  -1   2   6   32.74    1.58
  -1  -2  -6   31.90    1.29
   1   2  -6   31.56    1.83
  -1  -2  -6   31.76    1.25
   1  -2   6   33.43    1.49
  -1   2   6   32.53    1.49
  -1  -2  -6   30.38    1.49
  -1   2   6   31.92    1.21
  -1  -2  -6   30.91    1.75
  -1   2   6   34.72    1.74
   1   2  -6   31.18    1.82
   1  -2   6   30.42    1.19
   1   2  -6   32.24    1.12
  -1  -2  -6   31.81    1.29
  -1   2   6   32.41    1.59
   1   2  -6   32.43    1.44
  -1   2   6   32.53    1.86
   1   2  -6   32.39    1.39
  -1   2   6   33.09    1.05
   1   2  -6   31.20    0.99
  -1   2  -6   31.98    1.45
   1   2   6   33.66    1.82
   1   2   6   32.24    1.22
   1   2   6   32.35    1.40
  -1  -2   6   32.86    1.21
   1  -2  -6   33.15    1.37
   1   2   6   33.53    1.24
  -1  -2   6   33.63    1.83
  -1   2  -6   32.34    0.96
   1   2   6   32.77    1.45
   1   2   6   34.20    1.54
  -1   2  -6   33.92    1.08
   1  -2  -6   33.61    1.71
  -1   2  -6   31.99    0.97
  -1  -2   6   34.09    1.56
   1  -2  -6   31.80    1.48
   1  -2  -6   35.42    1.87
  -1  -2   6   32.78    0.85
   1  -2  -6   33.78    1.61
   1   2   6   32.50    1.49
  -1   2  -6   31.55    1.13
  -2  -2  -6   19.56    1.50
   2  -2   6   22.60    0.97
   2   2  -6   21.96    1.58
  -2   2   6   21.11    1.39
   2  -2   6   22.98    1.24
   2   2  -6   22.49    1.07
  -2  -2  -6   22.41    1.43
  -2  -2  -6   22.05    1.37
   2  -2   6   21.57    1.31
  -2   2   6   20.92    1.63
   2  -2   6   22.99    1.12
   2   2  -6   21.88    1.54
  -2  -2  -6   21.74    1.68
   2   2  -6   22.28    1.89
   2  -2   6   23.05    1.48
   2   2  -6   24.92    1.63
  -2   2   6   21.59    1.85
  -2  -2  -6   23.02    1.36
  -2   2   6   21.45    1.60
  -2   2  -6   22.27    1.29
   2   2   6   19.49    1.25
  -2  -2   6   21.64    0.87
   2  -2  -6   20.41    1.46
   2  -2  -6   21.91    1.54
  -2   2  -6   17.70    1.44
   2   2   6   19.73    1.18
   2   2   6   21.56    1.60
  -2  -2   6   21.27    1.38
  -2  -2   6   19.80    1.54
  -2   2  -6   20.89    1.20
   2   2   6   20.52    1.55
  -2  -2   6   22.68    1.19
   2   2   6   20.55    1.47
   2  -2  -6   21.41    1.51
   2  -2  -6   21.67    1.74
   2   2   6   20.79    1.58
  -2  -2   6   23.23    1.84
   2  -2  -6   23.29    1.53
  -2   2  -6   21.59    0.90
  -2   2  -6   22.32    1.36
   2   2   6   22.94    1.40
  -3   2   6   13.15    1.52
   3  -2   6   12.84    1.46
  -3  -2  -6   16.74    1.47
   3  -2   6   14.12    1.36
   3   2  -6   15.45    1.56
  -3  -2  -6   13.87    1.41
  -3  -2  -6   16.43    1.70
   3   2  -6   13.01    1.47
   3   2  -6   14.94    1.78
  -3   2   6   16.68    1.90
   3  -2   6   15.13    1.22
   3   2  -6   11.86    1.49
  -3   2   6   15.05    1.70
   3  -2   6   15.29    1.16
  -3  -2  -6   14.58    1.31
  -3   2   6   15.49    1.38
   3   2   6   15.28    1.34
   3  -2  -6   16.10    1.42
  -3  -2   6   16.04    1.45
  -3   2  -6   13.82    1.53
   3  -2  -6   13.66    1.60
  -3   2  -6   13.67    0.99
  -3   2  -6   13.90    1.68
  -3   2  -6   12.92    1.30
  -3  -2   6   15.49    1.32
   3   2   6   15.48    1.54
  -3   2  -6   13.54    1.34
  -3  -2   6   14.98    1.66
   3  -2  -6   11.56    1.37
   3  -2  -6   12.59    1.44
   3  -2  -6   13.95    1.44
  -3  -2   6   13.58    1.57
   3   2   6   11.13    1.37
  -3  -2   6   14.63    1.01
  -3   2  -6   13.16    1.47
   3   2   6   14.01    1.44
   3   2   6   13.03    1.32
   3  -2  -6   13.03    1.34
  -4  -2  -6    3.31    1.07
  -4   2   6    3.03    1.02
   4   2  -6    2.90    0.96
   4  -2   6    2.61    0.85
   4  -2   6    3.04    0.82
  -4   2   6    3.30    0.81
  -4   2   6    3.12    1.09
  -4  -2  -6    2.55    0.71
  -4  -2  -6    2.12    0.91
   4   2  -6    3.89    1.25
   4   2  -6    4.10    0.90
  -4  -2  -6    2.98    0.99
   4   2  -6    3.64    1.02
  -4   2   6    2.84    0.81
   4  -2   6    5.38    1.11
  -4   2   6    3.16    1.03
   4  -2   6    3.02    0.84
  -4  -2  -6    2.31    0.93
  -4   2  -6    1.69    0.98
  -4   2  -6    2.23    0.81
  -4   2  -6    2.65    0.77
   4  -2  -6    2.91    1.02
   4   2   6    1.93    0.94
   4  -2  -6    2.08    0.71
  -4   2  -6    3.42    1.17
  -4  -2   6    2.34    0.98
   4   2   6    2.08    0.90
   4  -2  -6    2.70    0.86
  -4   2  -6    5.48    1.19
   4   2   6    1.70    0.84
   4  -2  -6    2.09    0.91
   4   2   6    2.82    0.57
  -4  -2   6    2.99    0.62
   4   2   6    1.57    0.98
  -4   2  -6    3.23    0.70
  -4  -2   6    3.05    0.89
  -4  -2   6    3.29    0.79
  -4  -2   6    2.72    0.92
   4  -2  -6    0.86    0.74
   4  -2  -6    3.29    1.08
   5   2  -6    3.84    1.32
  -5  -2  -6    2.28    1.19
  -5  -2  -6    2.70    1.32
  -5  -2  -6    3.62    1.19
   5   2  -6    8.03    1.95
   5  -2   6    3.34    1.12
   5   2  -6    3.88    1.32
  -5   2   6    5.15    0.98
   5  -2  -6    5.55    1.43
   5   2   6    1.50    1.24
  -5   2  -6    4.10    1.36
   5  -2  -6    2.12    1.12
  -5   2  -6    5.31    1.58
   5   2   6    3.64    1.08
   0  -3  -6   35.45    1.25
   0  -3  -6   36.74    1.11
   0   3   6   35.34    1.32
   0   3   6   35.42    1.49
   0  -3  -6   36.34    1.84
   0   3   6   33.14    1.25
   0  -3  -6   36.38    1.50
   0   3  -6   35.50    1.77
   0  -3  -6   34.67    1.57
   0   3   6   35.48    1.57
   0   3   6   35.73    1.83
   0  -3   6   35.72    0.65
   0   3  -6   35.56    0.60
   0   3   6   37.76    1.18
   0   3  -6   34.38    1.61
   0  -3  -6   35.15    1.32
   0   3   6   38.76    1.30
   0   3  -6   36.76    0.94
   0  -3  -6   38.00    1.31
   0  -3   6   35.74    0.87
  -1  -3  -6   28.75    1.23
  -1   3   6   28.06    1.18
   1  -3   6   27.00    1.00
   1   3  -6   28.06    1.31
  -1  -3  -6   27.92    1.25
   1  -3   6   27.75    1.36
   1  -3   6   27.81    1.11
   1   3  -6   27.37    1.78
  -1   3   6   26.93    1.24
  -1  -3  -6   27.26    1.34
  -1   3   6   27.66    1.51
  -1   3   6   27.92    1.58
  -1   3   6   28.31    1.03
  -1  -3  -6   27.56    1.42
   1   3  -6   28.14    1.11
   1   3  -6   27.87    1.32
   1   3  -6   26.59    0.75
  -1   3   6   28.93    1.49
  -1  -3  -6   27.87    1.77
  -1   3   6   27.19    1.51
  -1   3   6   25.31    1.71
  -1  -3  -6   28.85    1.20
   1   3   6   25.65    1.41
   1   3   6   30.09    1.43
  -1   3  -6   27.37    0.93
   1   3   6   28.42    1.19
  -1  -3   6   27.29    0.82
  -1   3  -6   27.69    0.85
  -1   3  -6   29.16    1.40
  -1   3  -6   28.58    0.79
  -1  -3   6   27.45    1.70
   1  -3  -6   26.72    1.36
   1  -3  -6   27.29    1.22
   1   3   6   26.24    1.70
  -1  -3   6   26.97    1.36
   1   3   6   25.73    1.05
  -1  -3   6   26.13    0.68
   1   3   6   27.08    1.39
   1   3   6   26.07    1.32
   1  -3  -6   27.93    1.57
  -1   3  -6   29.71    1.37
   1  -3  -6   24.65    1.48
  -1   3  -6   26.18    1.08
  -1  -3   6   26.76    0.80
   2   3  -6    2.63    0.65
  -2   3   6    4.53    0.90
   2   3  -6    3.70    0.71
  -2  -3  -6    4.22    0.81
  -2  -3  -6    3.42    0.65
  -2   3   6    2.89    0.83
   2  -3   6    4.11    0.50
   2  -3   6    2.93    0.57
   2   3  -6    4.21    0.83
   2   3  -6    3.21    0.88
  -2   3   6    3.33    0.81
   2   3  -6    4.92    0.91
   2  -3   6    3.27    0.26
  -2  -3  -6    3.05    0.60
  -2   3   6    2.77    0.66
   2  -3   6    3.81    0.29
   2  -3   6    3.83    0.68
  -2  -3  -6    3.24    0.60
  -2   3   6    3.10    0.70
  -2   3  -6    3.62    0.48
   2   3   6    4.03    0.81
  -2   3  -6    3.70    0.67
   2  -3  -6    3.09    0.75
  -2   3  -6    3.51    0.89
  -2  -3   6    4.39    0.95
   2   3   6    3.40    0.77
   2   3   6    3.78    0.65
  -2  -3   6    3.69    0.57
  -2   3  -6    4.01    0.65
   2   3   6    4.87    0.98
   2  -3  -6    3.79    0.71
  -2   3  -6    4.91    0.90
  -2  -3   6    4.06    0.82
   2   3   6    3.78    0.69
  -2  -3   6    3.92    0.65
   2  -3  -6    4.25    0.85
   2  -3  -6    3.84    0.74
   2  -3  -6    4.42    0.93
  -2   3  -6    3.90    0.46
   2  -3  -6    4.11    0.79
   2   3   6    3.13    0.78
   2   3   6    3.40    0.69
   3  -3   6   40.62    1.62
  -3   3   6   42.89    2.45
   3  -3   6   36.22    1.68
   3  -3   6   38.83    1.64
  -3  -3  -6   41.75    2.24
  -3  -3  -6   42.89    2.38
   3   3  -6   39.24    2.55
  -3  -3  -6   39.22    2.58
  -3  -3  -6   37.07    2.20
  -3   3   6   42.84    3.02
   3   3  -6   41.45    2.69
  -3   3   6   41.54    2.69
   3   3  -6   42.14    3.05
   3  -3   6   40.84    2.40
  -3   3   6   36.65    2.64
   3   3  -6   33.90    2.33
   3  -3   6   42.09    2.28
   3  -3  -6   38.94    2.31
   3   3   6   37.02    2.52
   3  -3  -6   38.37    2.57
  -3  -3   6   36.98    1.94
   3   3   6   37.82    2.24
   3  -3  -6   38.41    2.50
   3   3   6   40.34    2.24
   3  -3  -6   38.30    2.16
   3  -3  -6   41.01    2.77
   3   3   6   39.74    2.77
  -3  -3   6   40.39    2.80
  -3  -3   6   40.52    2.16
  -3  -3   6   38.11    1.35
  -3  -3   6   40.20    2.66
  -3   3  -6   42.25    2.38
   3   3   6   38.11    2.51
  -3   3  -6   37.13    2.17
   3  -3  -6   40.60    2.40
  -3   3  -6   39.83    2.85
   3   3   6   40.93    2.70
  -3   3  -6   40.33    1.82
  -3   3  -6   37.22    2.52
   3   3   6   42.35    2.34
  -4  -3  -6   10.66    1.35
  -4   3   6    9.50    1.28
  -4   3   6   12.45    1.64
  -4   3   6    8.43    1.81
   4  -3   6   10.09    1.76
  -4  -3  -6    8.79    1.49
   4   3  -6   11.96    1.99
  -4  -3  -6   10.03    1.61
   4   3  -6    8.57    1.76
  -4  -3  -6   10.57    1.86
  -4   3   6    9.32    1.56
   4  -3   6    9.78    1.28
   4   3  -6   12.25    2.31
   4  -3   6    9.45    1.06
   4   3  -6    9.94    1.83
   4   3   6   11.19    2.02
   4  -3  -6    8.73    1.61
   4   3   6    9.28    1.75
   4  -3  -6    9.03    1.67
  -4  -3   6    6.94    1.55
   4  -3  -6   10.90    1.51
  -4  -3   6    7.66    1.35
   4   3   6    9.44    1.22
  -4  -3   6    9.88    1.84
   4  -3  -6   10.94    1.43
  -4   3  -6   13.42    1.62
  -4   3  -6   11.93    2.04
  -4  -3   6    7.89    1.32
   4   3   6    7.43    1.48
  -4   3  -6    8.78    1.77
  -4   3  -6    7.71    1.48
  -4  -3   6    9.67    0.93
   4   3   6   12.43    1.29
   4  -3  -6   11.17    1.22
   4  -3  -6    8.71    1.61
  -4   3  -6    8.61    1.47
   5   3  -6    8.68    2.01
  -5  -3  -6    4.76    1.48
  -5  -3  -6    7.25    1.60
  -5   3   6    7.27    1.42
   5   3  -6    7.09    1.25
   5  -3  -6    5.26    1.50
   5  -3  -6    7.66    1.58
   5   3   6    4.71    1.63
   5   3   6    4.05    1.22
  -5   3  -6    4.80    1.46
  -5   3  -6    4.92    1.57
   5  -3  -6    4.91    1.63
   0   4   6   45.92    1.81
   0  -4  -6   42.88    1.78
   0   4  -6   45.79    2.11
   0   4   6   42.53    2.09
   0  -4  -6   39.97    1.52
   0   4   6   42.27    1.39
   0  -4  -6   44.76    1.54
   0   4   6   41.35    1.80
   0   4   6   41.17    1.45
   0  -4  -6   43.61    1.50
   0  -4  -6   44.52    1.94
   0   4   6   44.88    1.56
   0   4  -6   45.66    1.22
   0  -4  -6   42.42    1.35
   0   4   6   42.93    1.59
   0   4  -6   42.21    1.74
   0  -4  -6   41.24    2.10
   0   4  -6   41.61    1.94
  -1  -4  -6   33.91    1.36
   1   4  -6   33.91    1.49
   1   4  -6   38.42    1.54
  -1  -4  -6   34.92    1.48
  -1   4   6   34.28    1.79
  -1   4   6   34.30    1.75
   1  -4   6   31.44    0.84
  -1   4   6   33.67    1.23
  -1  -4  -6   37.20    1.59
  -1  -4  -6   36.36    1.37
  -1   4   6   36.10    1.48
  -1   4   6   33.61    2.03
  -1  -4  -6   32.48    2.07
  -1  -4  -6   35.98    1.68
   1   4  -6   36.65    1.39
   1   4  -6   34.02    0.72
  -1   4   6   36.16    1.86
   1   4  -6   33.77    2.10
   1   4  -6   33.31    0.82
  -1   4   6   34.59    1.38
  -1   4   6   37.01    1.83
  -1   4  -6   35.77    0.73
   1  -4  -6   34.88    1.84
   1   4   6   35.10    1.41
  -1   4  -6   35.47    1.56
  -1  -4   6   35.00    1.97
  -1  -4   6   34.91    1.53
   1  -4  -6   35.29    1.95
   1   4   6   33.85    2.05
   1   4   6   34.44    1.61
  -1   4  -6   35.28    1.58
  -1  -4   6   36.36    1.08
   1   4   6   39.39    1.75
   1   4   6   37.33    1.81
   1   4   6   34.66    1.67
   1  -4  -6   36.96    1.66
   2   4  -6   56.56    2.57
  -2   4   6   55.97    2.42
   2  -4   6   57.38    2.15
  -2   4   6   57.15    2.84
   2   4  -6   55.15    2.52
  -2  -4  -6   55.11    2.22
   2  -4   6   54.30    2.09
  -2   4   6   53.76    3.01
   2   4  -6   56.80    3.18
  -2  -4  -6   53.52    2.10
  -2   4   6   55.19    2.55
  -2   4   6   53.71    2.65
  -2  -4  -6   52.53    2.23
   2   4   6   56.06    2.12
   2   4   6   59.02    2.88
  -2   4  -6   55.53    2.03
   2   4   6   54.93    2.13
  -2  -4   6   56.14    1.93
   2  -4  -6   54.85    2.86
  -2   4  -6   55.41    2.13
  -2   4  -6   58.89    3.09
  -2   4  -6   58.16    2.64
  -2   4  -6   55.88    1.68
   2   4   6   56.61    2.61
  -2   4  -6   55.37    2.02
  -2  -4   6   57.13    2.63
   2   4   6   56.78    2.92
   2  -4  -6   52.78    2.45
   2   4   6   56.19    2.46
   2  -4  -6   54.93    2.25
   2   4   6   49.86    2.53
  -2  -4   6   56.27    1.81
  -2  -4   6   50.27    2.83
   2  -4  -6   57.19    2.36
   3   4  -6   25.01    2.11
  -3   4   6   23.60    2.06
   3   4  -6   22.61    2.32
  -3   4   6   24.61    2.26
  -3   4   6   26.58    2.01
   3  -4   6   24.97    1.77
   3  -4   6   23.22    1.06
  -3  -4  -6   23.72    2.06
  -3  -4  -6   25.09    1.78
  -3  -4  -6   20.67    1.63
   3  -4   6   23.61    0.89
   3   4  -6   22.28    1.89
   3  -4   6   23.47    1.07
  -3  -4  -6   22.91    1.65
   3   4  -6   24.82    2.03
   3  -4   6   24.25    1.85
   3   4  -6   25.00    1.90
  -3   4   6   26.55    2.36
  -3  -4   6   22.78    1.95
   3  -4  -6   25.31    1.87
  -3  -4   6   26.19    1.56
   3   4   6   20.69    1.71
  -3   4  -6   22.96    1.74
   3   4   6   23.23    1.88
  -3   4  -6   22.26    1.95
   3  -4  -6   24.73    1.65
   3   4   6   21.78    1.92
  -3  -4   6   23.32    1.59
   3   4   6   26.70    2.32
   3  -4  -6   25.55    1.84
  -3  -4   6   23.93    0.66
  -3   4  -6   24.10    1.57
  -3  -4   6   23.51    2.16
   3  -4  -6   25.65    2.10
   3   4   6   22.61    1.66
   3   4   6   25.07    2.12
  -3   4  -6   23.20    1.72
  -3   4  -6   22.59    2.20
   3   4   6   26.39    2.21
   3  -4  -6   25.33    2.10
  -4   4   6    1.60    0.79
   4  -4   6    1.11    0.78
   4   4  -6    0.20    0.49
  -4   4   6    0.56    0.49
  -4  -4  -6    0.99    0.87
  -4  -4  -6    0.71    0.46
   4   4  -6   -0.37    0.37
  -4  -4  -6    0.53    0.33
   4   4  -6   -0.01    0.80
  -4   4   6   -0.03    0.60
   4   4  -6    1.37    0.79
  -4   4   6   -0.18    0.56
  -4  -4  -6    1.08    0.62
   4  -4   6    0.00    0.40
   4  -4   6    0.74    0.67
   4  -4  -6   -0.53    0.41
  -4  -4   6    0.39    0.47
  -4  -4   6   -0.53    0.54
   4  -4  -6    1.12    0.47
   4   4   6    0.74    0.67
   4  -4  -6    0.53    0.61
   4   4   6    0.01    0.46
  -4  -4   6   -0.09    0.71
   4   4   6    0.47    0.87
  -4   4  -6    0.56    0.54
  -4  -4   6    0.34    0.54
   4   4   6    0.12    0.52
  -4   4  -6    0.36    0.61
   4  -4  -6    0.18    0.44
   4  -4  -6   -0.01    0.55
   4  -4  -6    0.55    0.49
  -5   4   6    1.37    0.69
   5   4  -6    1.20    0.89
  -5  -4  -6    1.57    0.88
   5   4  -6    1.08    1.27
  -5  -4  -6    1.15    0.89
   5   4  -6    2.57    0.99
   5  -4  -6    1.89    0.74
   5  -4  -6    1.03    0.98
   5   4   6    1.61    1.03
   5   4   6    1.65    0.76
  -5   4  -6    0.38    0.62
  -5   4  -6    0.07    0.85
   0  -5  -6    8.19    0.53
   0   5  -6    8.07    0.56
   0  -5  -6    7.64    0.64
   0   5   6    7.91    0.79
   0   5   6    7.42    0.64
   0  -5  -6    8.41    0.82
   0   5   6    8.61    0.73
   0  -5  -6    6.88    0.65
   0   5   6    6.32    0.75
   0  -5  -6    7.97    0.68
   0   5  -6    8.28    0.56
   0   5   6    7.44    0.68
   0  -5  -6    7.36    0.85
   0   5   6    7.50    0.62
   0  -5  -6    7.93    0.62
   0   5  -6    9.21    0.83
   0   5   6    8.35    0.97
   0  -5  -6    9.24    1.09
   1   5  -6    6.16    0.28
   1   5  -6    6.22    0.63
   1   5  -6    6.42    0.61
  -1  -5  -6    5.80    0.67
   1   5  -6    6.34    0.67
  -1  -5  -6    6.44    0.78
  -1  -5  -6    6.84    0.64
  -1   5   6    6.55    0.81
  -1   5   6    6.71    0.63
  -1   5   6    4.74    0.88
  -1  -5  -6    6.85    0.60
   1   5  -6    4.91    0.98
  -1   5   6    6.85    0.85
  -1   5   6    6.66    0.56
  -1  -5  -6    6.47    1.18
  -1   5   6    5.95    0.78
  -1   5   6    5.28    0.61
   1  -5   6    6.49    0.19
  -1  -5  -6    5.87    0.61
  -1   5   6    7.23    0.88
  -1  -5   6    5.60    0.47
  -1   5  -6    6.69    0.70
  -1  -5   6    6.07    0.61
   1  -5  -6    5.42    0.89
  -1   5  -6    6.82    0.35
   1  -5  -6    6.74    0.65
   1  -5  -6    6.12    0.83
   1   5   6    8.00    0.91
   1  -5  -6    7.09    0.77
   1   5   6    5.41    0.70
  -1   5  -6    7.48    0.94
   1   5   6    4.78    0.87
   1   5   6    5.83    0.73
   1   5   6    6.49    0.74
   1   5   6    7.00    0.65
  -1   5  -6    5.79    0.68
   2   5  -6    0.97    0.44
  -2   5   6    1.42    0.48
   2   5  -6    2.09    0.60
  -2  -5  -6    1.08    0.44
  -2   5   6    1.17    0.67
  -2   5   6    1.90    0.50
  -2   5   6    1.12    0.49
  -2  -5  -6    1.27    0.47
   2   5  -6    0.74    0.45
  -2   5   6    2.22    0.72
  -2  -5  -6    2.45    0.60
   2   5  -6    1.33    0.50
   2  -5   6    2.04    0.49
  -2   5   6    2.61    0.69
  -2  -5  -6    1.31    0.51
   2   5  -6    1.24    0.52
  -2  -5  -6    1.56    0.42
  -2  -5   6    1.90    0.59
  -2  -5   6    1.35    0.43
   2   5   6    1.20    0.36
   2  -5  -6    1.41    0.59
  -2  -5   6    0.99    0.32
  -2   5  -6    1.94    0.70
  -2  -5   6    1.72    0.36
   2   5   6    1.73    0.65
  -2   5  -6    1.42    0.43
   2  -5  -6    1.44    0.48
  -2   5  -6    1.34    0.40
   2   5   6    2.20    0.72
   2   5   6    1.69    0.65
   2  -5  -6    0.41    0.40
  -2   5  -6    1.25    0.37
   2  -5  -6    1.62    0.51
  -2   5  -6    1.38    0.26
   2   5   6    1.10    0.44
   2   5   6    0.65    0.36
  -2   5  -6    1.53    0.56
   2  -5  -6    1.70    0.50
   2   5   6    1.77    0.56
  -3  -5  -6    4.43    0.86
  -3   5   6    4.18    1.14
   3   5  -6    3.40    0.96
  -3  -5  -6    4.00    1.00
  -3   5   6    2.66    0.80
   3  -5   6    2.65    0.73
  -3   5   6    6.71    1.31
   3  -5   6    5.69    0.98
   3   5  -6    3.73    0.98
   3   5  -6    4.33    1.14
  -3  -5  -6    4.09    0.91
   3   5  -6    3.44    0.90
  -3  -5  -6    5.73    1.07
   3   5  -6    3.02    0.84
  -3   5   6    4.02    1.10
   3  -5  -6    5.82    1.25
  -3   5  -6    2.84    0.75
  -3   5  -6    3.40    0.73
   3   5   6    3.34    1.05
   3   5   6    4.55    1.28
  -3   5  -6    3.23    1.00
   3  -5  -6    3.67    0.83
   3  -5  -6    3.98    0.84
  -3  -5   6    3.00    0.70
   3   5   6    5.28    1.18
  -3  -5   6    3.15    1.02
   3   5   6    3.29    0.80
  -3   5  -6    4.84    1.08
   3  -5  -6    4.14    0.86
   3   5   6    2.46    0.77
   3   5   6    4.12    1.07
   3  -5  -6    4.79    0.99
  -3  -5   6    4.12    0.76
   3   5   6    3.54    1.00
  -3   5  -6    4.89    0.97
  -3  -5   6    3.55    0.95
  -4   5   6    5.72    1.30
   4   5  -6    1.69    1.02
   4   5  -6    3.03    1.22
  -4   5   6    3.84    1.06
   4   5  -6    4.83    1.27
  -4   5   6    4.57    1.41
  -4   5   6    4.90    1.20
   4   5  -6    5.34    1.41
  -4  -5  -6    2.57    0.80
  -4  -5  -6    5.60    1.16
  -4  -5  -6    5.43    1.31
  -4  -5  -6    6.69    1.10
  -4  -5   6    2.90    1.12
   4   5   6    3.47    0.96
   4   5   6    4.63    1.09
   4  -5  -6    5.06    1.25
   4  -5  -6    5.25    1.17
  -4  -5   6    4.14    1.07
   4  -5  -6    4.73    1.24
  -4   5  -6    5.21    1.34
   4   5   6    4.35    1.29
  -4  -5   6    3.68    1.20
   4   5   6    6.18    1.47
  -4   5  -6    4.19    1.37
   4   5   6    4.84    1.38
  -4   5  -6    4.01    0.97
   4  -5  -6    2.22    1.11
   4   5   6    6.58    1.67
   4   5   6    5.76    1.08
  -5   5   6    3.46    0.99
   5   5  -6    3.72    2.14
  -5  -5  -6    2.22    1.26
   5   5  -6    2.04    0.88
   5   5  -6    2.87    1.07
  -5   5  -6    5.90    1.24
   5   5   6    6.88    1.79
   5   5   6    7.32    1.76
  -5   5  -6    5.11    1.45
   5  -5  -6    5.25    1.40
   0  -6  -6    2.03    0.57
   0   6  -6    2.26    0.55
   0   6  -6    2.16    0.17
   0  -6  -6    2.48    0.49
   0   6   6    2.58    0.57
   0   6   6    1.86    0.50
   0  -6  -6    1.35    0.46
   0   6   6    2.13    0.45
   0  -6  -6    2.46    0.50
   0  -6  -6    2.12    0.34
   0   6   6    2.11    0.48
   0  -6  -6    1.84    0.66
   0  -6  -6    1.49    0.30
   0  -6  -6    2.68    0.53
   0   6  -6    1.23    0.36
   0   6  -6    1.85    0.34
   0   6   6    1.90    0.55
   0   6   6    2.43    0.52
   0   6  -6    1.84    0.38
  -1   6   6   18.85    1.10
  -1  -6  -6   16.58    1.26
  -1  -6  -6   18.28    1.14
  -1  -6  -6   16.40    1.09
   1   6  -6   20.36    1.23
  -1   6   6   17.69    1.36
  -1   6   6   19.48    1.44
   1   6  -6   19.38    1.17
  -1   6   6   20.51    1.55
  -1  -6  -6   17.48    1.03
   1   6  -6   20.24    1.83
   1   6  -6   19.28    1.11
  -1   6   6   19.42    1.73
  -1   6   6   19.90    1.50
   1   6  -6   17.54    0.58
  -1   6   6   16.27    1.05
  -1  -6  -6   20.15    1.12
   1   6   6   17.26    1.62
   1   6   6   17.60    1.38
  -1  -6   6   17.39    0.96
   1   6   6   15.62    1.20
   1  -6  -6   18.48    1.46
   1   6   6   19.70    1.37
  -1   6  -6   17.22    0.65
  -1   6  -6   16.57    1.01
   1  -6  -6   17.11    1.05
   1  -6  -6   16.68    1.54
  -1   6  -6   16.12    1.44
   1  -6  -6   17.99    1.15
   1   6   6   17.76    1.35
   1  -6  -6   17.33    1.22
  -1   6  -6   16.81    1.15
   1   6   6   17.59    1.07
  -1  -6   6   17.10    0.91
  -1   6  -6   16.88    1.18
   2  -6   6   27.91    1.41
  -2   6   6   27.94    2.04
   2   6  -6   28.09    1.92
   2   6  -6   23.82    1.71
   2   6  -6   27.59    1.87
  -2   6   6   28.50    1.58
  -2  -6  -6   25.30    1.43
  -2   6   6   26.08    1.95
  -2   6   6   26.91    1.71
  -2   6   6   23.14    2.04
  -2  -6  -6   27.23    1.67
  -2   6   6   27.42    1.46
  -2  -6  -6   27.91    1.65
  -2  -6  -6   25.72    1.46
   2   6  -6   26.54    1.73
  -2  -6  -6   26.33    1.76
   2   6  -6   26.66    2.38
  -2   6   6   21.21    1.83
   2  -6  -6   25.69    1.60
   2   6   6   26.84    1.95
   2   6   6   30.61    2.41
  -2   6  -6   27.98    1.49
  -2  -6   6   27.23    1.76
  -2  -6   6   25.97    1.22
  -2   6  -6   29.49    2.29
   2   6   6   25.12    1.94
   2   6   6   28.18    2.02
   2  -6  -6   28.71    1.80
  -2   6  -6   26.83    1.78
   2   6   6   27.96    1.39
  -2   6  -6   26.66    0.86
   2   6   6   28.71    1.89
  -2  -6   6   26.56    0.95
   2   6   6   28.27    2.16
   2  -6  -6   27.52    1.53
  -2   6  -6   27.10    1.35
   2   6   6   27.08    1.54
   2  -6  -6   25.82    2.15
   2  -6  -6   27.58    1.62
  -3   6   6    5.09    1.16
  -3  -6  -6    5.76    0.99
  -3  -6  -6    5.67    1.25
   3  -6   6    5.59    1.03
   3   6  -6    5.87    1.13
  -3  -6  -6    5.79    1.06
  -3  -6  -6    4.07    0.78
   3  -6   6    5.47    0.96
   3   6  -6    6.44    1.30
  -3   6   6    5.80    1.36
   3   6  -6    4.03    1.10
  -3   6   6    4.41    1.04
  -3   6   6    4.08    1.18
   3   6  -6    6.28    1.26
   3   6  -6    3.99    1.31
  -3  -6  -6    5.42    0.99
   3   6   6    5.75    1.39
   3   6   6    3.36    0.94
   3   6   6    4.82    1.20
  -3  -6   6    4.57    1.01
   3  -6  -6    5.65    1.02
  -3  -6   6    5.34    0.85
  -3   6  -6    6.29    1.26
   3   6   6    4.57    0.86
  -3   6  -6    4.42    0.91
   3  -6  -6    3.46    1.17
  -3   6  -6    6.14    1.56
  -3  -6   6    4.31    1.07
  -3  -6   6    5.34    0.66
   3   6   6    3.25    1.12
  -3   6  -6    4.86    0.87
   3   6   6    3.83    0.80
   3  -6  -6    5.16    1.13
   3   6   6    6.51    1.37
   3  -6  -6    5.95    1.08
  -3   6  -6    3.95    0.82
   3  -6  -6    4.26    0.81
   3   6   6    5.00    1.20
   4   6  -6    1.35    0.73
  -4   6   6    1.61    0.97
   4   6  -6    2.33    1.01
  -4   6   6    0.84    0.82
   4  -6   6    2.99    0.54
   4   6  -6    1.18    0.78
  -4  -6  -6   -0.36    0.71
   4   6  -6    1.68    0.88
   4   6   6    1.66    0.55
  -4   6  -6    1.93    0.76
  -4   6  -6    2.62    0.93
   4   6   6    1.47    1.05
   4  -6  -6    0.54    0.45
  -4  -6   6    1.98    0.60
   4   6   6    1.09    0.68
   4   6   6    0.49    0.75
  -4   6  -6    1.39    0.85
   4  -6  -6    0.81    0.64
  -5   6   6    4.34    1.19
   5   6  -6    3.85    1.54
  -5  -6  -6    4.73    1.05
   5   6  -6    5.96    1.26
   5   6  -6    4.47    1.16
   5  -6  -6    4.32    1.05
   5   6   6    6.45    1.68
  -5   6  -6    3.07    1.33
   5   6   6    3.98    1.16
   0   7   6    5.52    0.67
   0  -7  -6    4.72    0.45
   0   7   6    4.96    0.77
   0   7  -6    4.52    0.77
   0   7  -6    4.76    0.32
   0  -7  -6    4.79    0.97
   0   7  -6    3.90    0.46
   0   7   6    6.25    1.03
   0  -7  -6    4.96    0.76
   0   7   6    6.12    1.14
   0  -7  -6    4.90    0.88
   0  -7  -6    4.36    0.70
   0   7  -6    5.25    0.98
   0   7  -6    4.33    0.50
   0   7   6    3.04    0.67
   0   7   6    4.28    0.73
   0   7   6    4.25    0.68
  -1   7   6    8.97    0.79
  -1  -7  -6    9.90    1.10
  -1   7   6    8.14    1.05
  -1   7   6    8.76    0.81
   1   7  -6    9.42    0.61
   1   7  -6    9.19    0.89
  -1   7   6    9.46    1.05
  -1  -7  -6    9.38    0.85
  -1   7   6    8.47    1.05
   1   7  -6    9.11    0.86
  -1  -7  -6    8.68    0.82
   1   7  -6   13.44    1.62
   1   7  -6    9.07    0.48
  -1   7   6    9.64    0.82
  -1  -7  -6    9.07    0.81
  -1  -7  -6    9.18    0.79
   1   7  -6    8.42    0.82
   1   7  -6    8.49    0.77
  -1   7   6    9.00    1.06
   1   7   6   10.33    1.10
   1   7   6    9.32    1.01
   1   7   6    9.68    0.99
   1  -7  -6    9.24    1.13
   1   7   6   10.37    1.12
   1   7   6    9.26    1.52
  -1   7  -6    8.26    0.85
   1  -7  -6    8.15    1.41
  -1   7  -6    9.93    0.82
  -1   7  -6    9.32    1.19
  -1   7  -6    8.89    0.54
   1  -7  -6    9.37    0.83
  -1  -7   6    8.90    0.67
  -1   7  -6    9.66    0.88
   1  -7  -6    8.76    0.95
   1   7   6    7.93    0.76
   1  -7  -6    8.83    0.80
  -2   7   6    5.37    1.12
  -2   7   6    5.97    0.75
   2  -7   6    4.26    0.67
   2   7  -6    5.55    1.08
   2   7  -6    5.19    0.88
  -2  -7  -6    6.02    1.02
  -2   7   6    5.34    1.14
  -2  -7  -6    6.13    0.95
  -2   7   6    4.97    0.91
  -2   7   6    4.60    1.04
  -2   7   6    5.26    0.69
  -2   7   6    4.77    1.11
   2   7  -6    5.52    1.02
   2   7  -6    4.10    0.88
   2   7  -6    5.18    1.36
  -2  -7  -6    5.70    0.88
  -2  -7  -6    5.33    0.66
   2  -7   6    5.13    0.46
  -2   7   6    5.00    0.79
  -2  -7  -6    5.57    0.92
   2  -7  -6    6.59    1.38
   2  -7  -6    6.56    0.76
   2   7   6    6.45    1.30
   2   7   6    5.00    1.06
  -2  -7   6    6.84    0.68
   2   7   6    6.39    1.20
   2   7   6    5.64    0.75
  -2  -7   6    5.68    0.96
   2   7   6    4.99    1.00
  -2   7  -6    4.56    0.74
   2  -7  -6    4.74    0.85
  -2   7  -6    5.64    1.27
   2   7   6    7.60    1.33
  -2   7  -6    4.93    0.61
   2  -7  -6    5.84    1.05
  -2   7  -6    5.58    0.43
   2  -7  -6    3.71    0.82
  -2   7  -6    6.08    1.03
   2   7   6    7.82    1.54
  -2  -7   6    5.49    0.31
   2   7   6    6.90    0.67
  -2   7  -6    4.76    0.34
   3   7  -6    5.40    1.20
  -3   7   6    5.59    0.98
   3   7  -6    5.96    1.20
   3  -7   6    5.47    0.99
  -3  -7  -6    6.14    1.11
   3   7  -6    6.32    1.60
  -3  -7  -6    7.48    0.89
  -3   7   6    6.55    1.53
  -3  -7  -6    5.74    0.95
  -3   7   6    6.57    1.10
  -3  -7  -6    6.53    1.40
   3   7  -6    5.60    1.28
  -3   7   6    5.94    1.29
  -3  -7  -6    6.52    1.08
  -3   7   6    6.13    1.40
   3   7  -6    5.90    1.31
  -3   7   6    7.80    1.53
  -3   7  -6    6.99    0.87
   3  -7  -6    5.60    0.92
   3   7   6    4.58    1.20
   3  -7  -6    6.51    1.55
  -3  -7   6    4.43    0.87
   3   7   6   10.60    2.01
  -3  -7   6    4.54    1.02
  -3   7  -6    7.83    1.01
   3   7   6    6.73    1.44
   3   7   6    6.41    0.81
   3   7   6    6.35    1.66
  -3  -7   6    6.61    0.93
  -3   7  -6    5.90    1.47
  -3   7  -6    7.02    1.28
   3   7   6    4.00    1.03
   3   7   6    5.45    1.42
   3  -7  -6    7.31    1.20
   3   7   6    6.20    1.08
   3  -7  -6    5.78    1.05
   4   7  -6   -0.39    0.60
   4   7  -6    0.22    1.25
   4   7  -6   -0.23    0.59
   4   7  -6   -0.19    0.66
  -4   7   6   -0.41    0.77
   4   7  -6    0.39    0.77
  -4  -7  -6   -0.68    0.76
   4   7   6   -0.35    0.39
   4   7   6    1.06    0.58
  -4  -7   6    0.18    0.59
  -4   7  -6    0.06    0.51
   4  -7  -6    0.28    0.59
   4  -7  -6   -0.39    0.50
  -4   7  -6    1.09    0.62
   4  -7  -6   -1.12    0.82
   0   8   6    4.70    0.93
   0  -8  -6    5.57    0.87
   0   8  -6    4.03    0.31
   0   8   6    4.11    0.85
   0   8  -6    3.74    0.97
   0   8   6    5.15    0.80
   0   8   6    5.54    0.84
   0  -8  -6    3.83    0.95
   0   8  -6    4.25    0.53
   0   8   6    5.51    0.72
   0   8  -6    4.87    0.60
   0  -8  -6    5.04    0.83
   0   8  -6    4.76    0.29
   0  -8  -6    5.15    0.47
   0   8   6    6.33    1.23
   0   8  -6    5.04    0.39
   0  -8  -6    4.50    0.77
   0   8  -6    4.21    0.48
   0   8   6    6.17    0.80
   1   8  -6    3.10    0.36
  -1  -8  -6    4.99    0.77
   1   8  -6    4.81    0.83
  -1  -8  -6    5.82    0.66
   1   8  -6    4.05    0.71
   1   8  -6    3.77    1.04
  -1  -8  -6    4.70    0.68
  -1   8   6    4.22    0.69
  -1  -8  -6    4.43    0.91
  -1   8   6    3.77    0.89
  -1   8   6    2.91    0.69
   1   8  -6    3.70    0.36
  -1   8   6    3.89    0.84
  -1  -8  -6    3.87    0.72
   1   8  -6    4.03    0.67
  -1   8   6    3.94    0.69
  -1   8   6    5.69    1.00
  -1   8   6    4.52    0.75
   1   8   6    4.46    0.93
  -1   8  -6    4.99    0.45
   1  -8  -6    4.61    1.19
   1  -8  -6    4.61    0.88
   1   8   6    4.36    1.04
  -1   8  -6    4.51    0.73
  -1   8  -6    5.58    1.14
  -1  -8   6    5.06    0.62
   1   8   6    4.34    0.69
   1  -8  -6    3.82    0.65
   1   8   6    5.02    1.01
  -1   8  -6    3.24    0.71
   1   8   6    3.07    0.81
   1  -8  -6    3.15    0.85
  -1  -8   6    4.54    0.49
   1  -8  -6    4.32    0.56
   1   8   6    3.79    0.82
  -1   8  -6    3.69    0.64
  -2  -8  -6    2.04    0.65
   2   8  -6    2.46    0.56
   2   8  -6    1.65    0.78
  -2   8   6    0.45    0.76
  -2  -8  -6    2.83    0.60
  -2   8   6    2.18    0.55
  -2   8   6    3.02    0.69
  -2  -8  -6    3.59    0.80
  -2   8   6    2.87    0.70
  -2   8   6    2.48    0.85
  -2   8   6    1.44    0.71
  -2   8   6    1.72    0.53
   2   8  -6    2.96    0.78
   2   8  -6    2.95    0.69
   2   8  -6    1.34    0.86
  -2   8  -6    2.00    0.20
   2   8   6    2.66    0.94
  -2  -8   6    1.78    0.58
   2   8   6    2.10    0.81
  -2  -8   6    1.77    0.49
   2   8   6    1.58    0.64
   2  -8  -6    2.66    0.64
  -2   8  -6    2.20    0.20
   2   8   6    2.16    0.55
  -2   8  -6    2.56    0.59
  -2   8  -6    1.73    0.51
   2   8   6    1.64    0.81
   2  -8  -6    0.72    0.63
   2   8   6    2.22    0.76
  -2   8  -6    2.04    0.27
  -2   8  -6    2.57    0.69
  -2   8  -6    1.91    0.74
   2  -8  -6    2.58    0.70
   2  -8  -6    2.32    0.72
   2   8   6    2.05    0.66
   2  -8  -6    2.81    0.67
  -2   8  -6    1.82    0.45
   3   8  -6    1.92    0.78
  -3  -8  -6    2.57    0.72
  -3   8   6    4.31    1.03
  -3  -8  -6    3.88    0.71
   3   8  -6    1.72    0.49
   3   8  -6    4.15    0.91
  -3   8   6    1.46    1.11
  -3   8   6    3.04    0.67
  -3  -8  -6    2.93    0.83
   3   8  -6    2.98    1.20
   3  -8   6    2.72    0.68
  -3   8   6    2.38    0.64
   3   8  -6    4.77    1.19
  -3   8   6    4.24    1.18
  -3  -8  -6    2.98    0.73
  -3  -8  -6    2.20    1.02
  -3   8   6    4.26    1.12
   3   8   6    3.46    1.14
   3   8   6    3.62    0.83
   3   8   6    0.71    0.71
   3   8   6    2.60    0.97
   3   8   6    2.80    1.00
   3  -8  -6    1.93    0.70
   3   8   6    1.80    0.51
  -3   8  -6    2.44    1.07
  -3   8  -6    3.04    0.77
   3   8   6    2.17    1.00
  -3  -8   6    2.24    0.78
  -3   8  -6    3.31    1.10
   3  -8  -6    0.10    1.07
   3  -8  -6    3.13    0.69
  -4   8   6    4.49    1.06
   4   8  -6    6.35    1.69
  -4  -8  -6    7.98    1.58
   4   8  -6    6.04    1.58
  -4   8   6    6.88    1.13
  -4   8   6    5.67    1.31
   4   8  -6    7.73    1.52
  -4   8  -6    6.46    1.57
   4   8   6    4.99    1.80
  -4   8  -6    6.59    1.37
   4  -8  -6    4.19    1.16
   4   8   6    6.23    1.64
   4   8   6    9.39    2.08
   4   8   6    4.80    1.28
   0   9   6   -0.05    0.26
   0   9  -6   -0.12    0.15
   0  -9  -6    0.27    0.10
   0   9  -6   -0.47    0.40
   0   9   6   -0.68    0.36
   0   9   6    0.03    0.24
   0  -9  -6    0.22    0.32
   0   9  -6    0.09    0.16
   0   9  -6   -0.05    0.10
   0   9   6    0.00    0.27
   0   9  -6    0.00    0.27
   0   9   6    0.10    0.33
   0  -9  -6   -0.22    0.24
   0   9  -6   -0.23    0.18
   0   9  -6   -0.18    0.11
   0  -9  -6    0.32    0.25
   0   9   6    0.07    0.20
   0  -9  -6   -0.41    0.50
  -1  -9  -6   18.39    1.26
  -1   9   6   15.64    1.60
  -1   9   6   18.71    1.30
  -1   9   6   14.55    1.52
   1   9  -6   16.04    1.07
  -1   9   6   19.56    1.69
  -1  -9  -6   18.54    1.69
   1   9  -6   17.87    1.98
  -1  -9  -6   18.19    1.04
  -1  -9  -6   18.94    1.33
   1   9  -6   16.38    0.83
   1   9  -6   15.34    0.77
   1   9  -6   16.39    1.36
   1   9  -6   17.86    1.30
  -1   9   6   18.20    1.24
  -1   9   6   17.73    1.47
  -1  -9  -6   15.45    1.24
  -1   9   6   17.61    1.31
   1   9  -6   18.07    1.23
  -1   9  -6   17.14    1.56
   1  -9  -6   16.23    0.96
   1   9   6   17.42    1.27
   1  -9  -6   18.58    2.05
   1   9   6   18.27    1.54
   1   9   6   17.54    1.63
  -1   9  -6   17.16    1.17
  -1  -9   6   16.98    0.86
  -1  -9   6   17.07    1.22
   1   9   6   19.29    1.97
   1   9   6   19.07    1.62
   1  -9  -6   17.38    1.46
  -1   9  -6   18.06    0.82
   1   9   6   14.56    1.43
  -1   9  -6   16.95    0.93
  -1   9  -6   17.41    1.46
  -1   9  -6   16.96    1.12
   1  -9  -6   16.47    1.20
  -2   9   6    7.13    0.84
  -2  -9  -6    8.84    1.19
   2   9  -6    8.71    1.36
  -2   9   6    6.59    0.80
  -2   9   6    6.09    1.08
  -2   9   6    7.58    0.92
  -2  -9  -6    6.56    0.84
  -2  -9  -6    4.89    0.96
  -2   9   6    6.85    1.44
  -2  -9  -6    5.65    0.76
   2   9  -6    8.28    1.07
  -2   9   6    4.59    1.25
  -2   9   6    5.80    1.44
  -2  -9  -6    7.08    1.05
   2   9  -6    9.17    1.93
   2   9  -6    7.48    1.32
   2   9   6    7.07    1.30
   2   9   6    7.05    1.61
   2   9   6    8.47    0.96
   2   9   6    7.19    1.47
  -2  -9   6    6.95    0.83
   2  -9  -6    6.86    0.82
  -2   9  -6    7.62    1.51
  -2   9  -6    5.94    0.92
   2  -9  -6    4.97    1.38
   2   9   6    5.25    1.22
   2   9   6    9.02    1.49
   2   9   6    7.26    1.47
  -2   9  -6    7.72    0.46
  -2   9  -6    6.58    0.86
  -2  -9   6    6.74    0.85
   2  -9  -6    4.54    0.92
   3   9  -6    4.09    1.07
   3   9  -6    4.90    1.19
  -3   9   6    4.28    0.92
  -3   9   6    3.35    0.84
  -3   9   6    4.06    0.85
   3   9  -6    5.39    1.18
  -3  -9  -6    2.54    0.74
   3   9  -6    3.57    1.02
  -3   9   6    1.94    0.91
  -3   9  -6    3.95    0.93
   3  -9  -6    3.67    0.89
   3   9   6    2.87    0.81
  -3   9  -6    2.72    1.14
   3   9   6    2.93    0.79
   3   9   6    3.47    1.32
   3   9   6    3.45    1.02
  -3   9  -6    3.04    0.51
  -3   9  -6    3.30    0.88
   3   9   6    2.55    0.74
   3  -9  -6    3.38    0.82
  -3  -9   6    3.43    0.73
  -4   9   6    0.58    0.39
   4   9  -6    1.20    1.17
   4   9   6    0.24    0.56
   4   9   6    2.66    1.56
  -4   9  -6   -0.38    0.38
   0  10  -6   -0.03    0.11
   0  10  -6   -0.64    0.43
   0  10  -6    0.45    0.16
   0  10   6    0.21    0.44
   0  10  -6   -0.42    0.26
   0 -10  -6    0.26    0.28
   0  10   6    0.09    0.44
   0 -10  -6   -0.10    0.34
   0  10   6    0.21    0.30
   0 -10  -6    0.51    0.51
   0  10   6    0.04    0.43
   0  10   6    0.21    0.34
   0  10  -6    0.09    0.30
   0  10   6   -0.02    0.17
   0 -10  -6    0.20    0.33
   1  10  -6    4.29    0.78
   1  10  -6    6.47    1.08
   1  10  -6    9.28    1.94
  -1 -10  -6    6.88    0.79
  -1 -10  -6    5.89    0.93
  -1  10   6    3.80    1.01
  -1 -10  -6    4.87    0.82
  -1  10   6    6.93    0.84
  -1  10   6    5.55    0.88
  -1  10   6    7.43    1.15
  -1  10   6    5.08    1.16
  -1  10   6    5.19    1.08
  -1  10   6    6.74    1.39
   1  10  -6    6.04    0.93
  -1 -10  -6    5.18    1.31
   1  10   6    5.48    1.33
   1  10   6    6.11    0.79
  -1 -10   6    5.02    0.58
  -1 -10   6    4.01    0.88
  -1  10  -6    7.13    0.77
   1 -10  -6    5.03    1.41
   1  10   6    5.84    1.13
  -1  10  -6    4.69    0.45
   1 -10  -6    4.51    0.84
  -1  10  -6    5.78    1.18
   1  10   6    6.01    1.07
   1  10   6    5.67    1.20
   1  10   6    5.91    1.17
   2  10  -6    3.94    1.38
   2  10  -6    2.41    0.83
  -2  10   6    2.09    0.77
  -2  10   6    4.61    1.20
  -2  10   6    3.17    0.76
  -2 -10  -6    2.53    0.66
  -2  10   6    4.12    0.86
  -2  10   6    3.43    0.76
   2  10  -6    4.22    0.97
   2  10  -6    3.61    0.90
   2  10   6    1.64    0.49
   2  10   6    5.22    1.48
  -2  10  -6    4.15    0.98
   2  10   6    2.56    1.05
   2 -10  -6    3.16    0.74
  -2  10  -6    2.47    0.67
  -2 -10   6    1.36    0.63
   2  10   6    4.07    1.05
   2  10   6    1.66    0.86
   2 -10  -6    2.24    0.77
   3  10  -6    2.04    0.99
  -3  10   6    2.14    0.95
   3  10  -6    0.37    1.36
  -3  10   6    4.86    0.90
   3  10  -6    3.30    0.80
  -3  10   6    4.25    0.87
  -3  10   6    2.64    0.80
   3  10   6    3.71    1.18
  -3  10  -6    2.58    0.94
  -3  10  -6    2.05    0.71
   3  10   6    4.03    1.44
   3  10   6    4.87    1.33
   0  11  -6    1.04    0.51
   0  11   6    0.63    0.54
   0  11   6    1.21    0.56
   0  11   6    1.76    0.66
   0  11  -6    1.81    0.61
   0  11   6    1.80    0.74
   0  11   6    2.19    0.65
   0  11  -6    1.41    0.96
   0 -11  -6    1.30    0.87
   0  11   6    2.50    0.70
  -1  11   6    3.41    0.82
   1  11  -6    3.13    0.86
   1  11  -6    5.86    1.07
   1  11  -6    2.94    1.40
  -1  11   6    5.78    1.37
  -1  11   6    2.91    0.79
  -1 -11  -6    2.84    1.05
  -1  11   6    3.57    0.98
  -1  11   6    3.43    0.81
   1  11   6    2.90    0.91
   1  11   6    4.34    1.13
   1  11   6    2.89    0.87
   1 -11  -6    0.00    1.20
  -1  11  -6    2.96    0.91
  -1  11  -6    2.40    0.60
   1  11   6    4.29    1.12
  -2  11   6    2.74    1.05
  -2  11   6    2.01    0.68
   2  11  -6    2.69    0.89
  -2  11   6    2.99    0.76
  -2  11   6    2.74    0.75
   2  11  -6    0.26    1.04
   2  11  -6    3.14    0.80
   2  11   6    3.30    1.06
  -2  11  -6    2.74    0.93
   2  11   6    4.11    0.93
   2  11   6    1.87    0.93
  -2 -11   6    2.65    0.66
   2  11   6    3.50    1.38
  -2 -11   6    1.57    0.82
  -2  11  -6    1.97    0.40
   3  11  -6    0.84    0.53
  -3  11   6    0.63    0.60
   3  11  -6   -0.02    0.57
  -3  11   6    0.15    0.55
   3  11  -6   -0.40    0.98
  -3  11   6   -0.61    0.46
  -3  11   6   -0.07    0.81
  -3  11  -6    0.35    0.57
   3  11   6    0.93    0.71
   3  11   6    2.37    0.97
   3  11   6    2.13    0.97
  -3  11  -6   -0.62    0.56
   3  11   6    0.83    1.51
   0  12   6    7.10    1.36
   0  12  -6    9.45    1.75
   0 -12  -6    7.08    1.57
   0  12  -6    5.25    0.96
   0  12   6    6.30    1.19
   0  12   6    5.86    1.34
   0  12   6    4.96    1.06
  -1  12   6   -0.67    0.52
  -1  12   6    0.90    0.44
  -1  12   6   -0.35    0.26
   1  12  -6   -0.18    0.30
   1  12  -6   -0.36    0.84
  -1  12  -6   -0.54    0.29
  -1  12  -6    0.19    0.39
   1  12   6    0.09    0.27
   1  12   6   -0.41    0.70
   1  12   6    0.62    0.54
  -1  12  -6   -0.80    0.44
  -2  12   6    1.12    0.41
   2  12  -6   -1.50    1.25
   2  12  -6    1.93    0.64
  -2  12   6    1.27    0.56
   2  12  -6    2.43    0.82
  -2  12   6    2.12    0.87
   2  12   6   -1.11    1.25
   2  12   6    1.76    0.79
   2  12   6   -0.32    0.68
   2  12   6    1.75    0.84
  -2  12  -6    0.55    0.37
   0  13   6    2.58    0.48
   0  13  -6    4.67    1.12
   0  13   6    1.09    0.53
   0  13   6    1.30    0.77
   0  13  -6    1.71    0.46
   0  13   6    2.96    0.75
   1  13  -6    0.48    1.28
   1  13  -6    0.42    0.47
  -1  13   6    0.83    0.50
  -1  13   6   -0.82    0.68
  -1  13   6    0.98    0.70
   1  13   6   -0.56    0.74
   1  13   6    0.73    0.71
   1  13   6    0.69    0.69
  -1  13  -6    0.20    0.38
  -1  13  -6   -0.98    0.72
   0   0   7    0.26    0.19
   0   0  -7    0.21    0.12
   0   0   7   -0.06    0.08
   0   0   7    0.11    0.09
   0   0   7    0.17    0.13
   0   0  -7    0.00    0.11
   0   0   7    0.01    0.08
   0   0   7    0.07    0.09
   0   0  -7    0.09    0.13
   0   0  -7    0.39    0.26
   1   0  -7  117.63    2.83
   1   0   7  126.97    2.87
   1   0  -7  123.13    2.91
  -1   0  -7  118.99    2.89
   1   0   7  124.94    1.89
  -1   0   7  126.51    2.47
  -1   0  -7  116.14    3.03
   1   0   7  123.50    2.96
  -1   0   7  122.87    3.22
  -1   0  -7  127.79    2.90
   1   0  -7  122.89    3.75
   1   0   7  124.23    2.53
   1   0   7  125.10    2.46
   1   0  -7  123.48    3.18
   1   0   7  122.75    2.70
  -1   0   7  124.46    3.82
  -1   0   7  121.03    2.78
   1   0   7  122.80    3.50
   1   0  -7  124.21    3.72
  -1   0   7  120.43    3.74
  -1   0  -7  122.78    3.51
  -1   0  -7  126.47    2.70
  -1   0   7  118.52    3.26
  -1   0  -7  118.33    2.50
   2   0   7   64.14    2.47
  -2   0  -7   66.95    2.82
   2   0  -7   63.21    3.12
   2   0   7   65.38    2.38
  -2   0  -7   65.95    2.41
  -2   0   7   61.90    2.88
  -2   0   7   64.38    2.26
  -2   0   7   65.77    2.17
  -2   0   7   68.07    2.80
   2   0   7   66.71    2.14
   2   0   7   70.97    2.85
  -2   0  -7   67.98    2.73
   2   0  -7   70.70    3.07
   2   0  -7   64.80    2.73
   2   0   7   67.14    2.62
  -2   0  -7   64.85    2.31
   2   0  -7   65.50    2.43
  -2   0   7   68.03    3.30
   2   0  -7   68.54    2.76
   2   0  -7   63.73    2.63
  -2   0  -7   66.41    2.69
  -3   0   7   31.37    1.96
   3   0   7   32.12    2.04
  -3   0  -7   30.84    1.97
  -3   0   7   29.55    2.34
   3   0  -7   30.50    2.25
  -3   0  -7   28.78    2.23
   3   0   7   30.90    2.27
   3   0  -7   32.41    2.27
  -3   0   7   31.92    1.72
  -3   0  -7   32.26    2.02
  -3   0  -7   33.30    2.25
   3   0  -7   30.52    2.49
   3   0  -7   31.50    2.23
  -3   0   7   31.88    2.50
   3   0   7   29.73    1.91
   3   0  -7   29.93    2.18
   3   0  -7   30.59    1.95
   3   0   7   31.70    2.03
   3   0   7   26.62    1.62
   3   0   7   31.41    1.38
  -3   0   7   32.49    2.29
  -4   0  -7    7.11    1.31
   4   0   7    9.32    0.93
   4   0   7    8.70    1.55
   4   0   7    8.01    1.43
   4   0  -7    7.45    1.54
  -4   0  -7    6.93    1.27
   4   0   7    4.77    1.05
   4   0  -7    5.89    1.35
  -4   0  -7    9.19    1.65
   4   0   7   10.17    1.64
   4   0   7    5.10    1.39
  -4   0   7    5.51    1.03
  -4   0   7    8.44    1.53
  -4   0   7    9.10    1.61
   4   0  -7    5.16    1.44
   4   0  -7    7.49    1.28
  -4   0  -7    7.55    1.35
   4   0  -7    7.22    1.45
  -4   0   7    6.99    1.33
   4   0  -7    8.64    1.58
  -4   0  -7    7.26    1.64
  -5   0  -7   10.76    2.20
   5   0  -7   14.37    1.70
   5   0   7   12.49    1.66
   5   0  -7   12.16    2.11
   5   0   7    8.48    1.78
   5   0  -7   14.44    2.60
   5   0  -7    9.21    2.08
  -5   0  -7   11.88    2.20
   0  -1  -7    9.42    0.74
   0  -1   7   10.68    0.97
   0  -1  -7   10.20    0.59
   0  -1  -7   10.21    0.65
   0  -1   7   10.29    0.56
   0   1   7   12.35    0.68
   0  -1  -7   10.45    0.40
   0  -1   7   10.53    0.51
   0   1   7   11.42    1.02
   0   1  -7   10.38    0.80
   0   1  -7   10.33    0.37
   0   1   7   10.50    0.85
   0   1   7   10.39    0.73
   0   1   7    9.99    0.59
   0  -1   7    9.83    0.77
   0   1   7   10.90    0.53
   0  -1   7   10.68    0.47
   0  -1  -7   10.54    0.60
   0  -1  -7   10.25    0.78
   0  -1  -7   10.46    0.96
   0   1  -7    9.40    0.93
   0   1  -7   11.10    0.64
   0   1  -7   10.25    0.48
   0  -1   7   10.84    0.56
   0   1   7   11.53    0.67
   0  -1  -7   10.51    0.73
   0   1  -7   11.10    0.51
   1  -1   7   41.92    1.52
   1  -1   7   39.72    1.26
   1   1  -7   41.58    1.56
  -1  -1  -7   36.80    1.44
  -1  -1  -7   38.01    1.39
   1   1  -7   40.08    2.14
   1   1  -7   38.85    1.38
  -1   1   7   38.62    1.55
   1  -1   7   37.50    1.77
   1  -1   7   39.86    1.41
  -1   1   7   40.61    2.14
  -1   1   7   38.21    2.00
   1  -1   7   38.32    1.14
  -1  -1  -7   37.56    1.60
  -1  -1  -7   40.15    1.39
   1   1  -7   38.32    1.66
  -1  -1  -7   37.97    1.90
  -1   1   7   39.00    1.31
   1   1  -7   40.64    2.12
  -1   1   7   40.48    1.81
  -1   1   7   38.40    1.78
  -1  -1  -7   40.50    1.67
   1  -1   7   39.61    1.07
   1   1   7   38.13    1.37
   1  -1  -7   41.79    1.74
   1   1   7   40.49    1.64
   1   1   7   42.72    1.71
  -1   1  -7   40.03    1.37
  -1   1  -7   38.74    1.36
  -1   1  -7   41.55    1.69
  -1  -1   7   38.15    0.89
   1  -1  -7   37.31    1.97
   1   1   7   40.21    1.32
   1   1   7   42.92    2.04
  -1  -1   7   38.48    2.02
  -1  -1   7   37.93    1.73
   1   1   7   40.56    1.46
  -1   1  -7   40.64    1.62
  -1   1  -7   41.71    1.84
  -1  -1   7   42.58    1.17
   1  -1  -7   40.72    2.04
  -1  -1   7   39.38    1.59
   1   1   7   39.23    1.57
   1  -1  -7   39.06    1.67
   1  -1  -7   39.11    1.51
  -1   1  -7   37.52    1.18
   2  -1   7  176.88    4.20
   2   1  -7  177.58    4.78
  -2   1   7  176.57    4.90
   2   1  -7  181.99    5.63
  -2  -1  -7  175.19    4.17
  -2  -1  -7  171.49    4.18
   2   1  -7  177.11    5.26
   2  -1   7  179.04    4.67
   2  -1   7  179.91    4.03
   2  -1   7  181.96    3.55
  -2  -1  -7  174.02    4.79
   2   1  -7  175.42    3.97
  -2  -1  -7  174.98    4.92
  -2   1   7  178.40    5.16
   2   1  -7  180.29    4.75
  -2   1   7  176.89    5.59
  -2  -1  -7  171.87    4.47
   2  -1   7  175.93    4.32
  -2   1  -7  178.56    4.88
   2   1   7  174.98    4.03
  -2   1  -7  177.26    4.03
   2   1   7  174.60    3.33
   2   1   7  176.84    4.19
  -2  -1   7  173.44    5.04
   2  -1  -7  174.56    4.77
   2  -1  -7  175.43    5.38
  -2   1  -7  176.41    4.40
   2   1   7  175.33    4.54
  -2  -1   7  177.32    5.50
  -2   1  -7  180.56    4.75
   2  -1  -7  168.60    4.46
   2   1   7  187.11    4.96
   2   1   7  182.05    4.90
  -2  -1   7  178.08    4.65
   2  -1  -7  176.84    4.56
  -2  -1   7  173.38    3.82
  -2  -1   7  175.06    3.50
  -2   1  -7  170.01    4.16
   2  -1  -7  184.95    4.78
   2  -1  -7  181.52    4.95
   3  -1   7    0.90    0.63
  -3   1   7    0.86    0.50
  -3  -1  -7    0.93    0.55
   3   1  -7    0.82    0.49
   3   1  -7    0.68    0.54
   3  -1   7    0.85    0.40
  -3   1   7    0.68    0.47
   3   1  -7    0.91    0.66
   3  -1   7    1.07    0.38
   3  -1   7    1.46    0.61
   3   1  -7    1.55    0.49
  -3   1   7    0.87    0.51
   3   1  -7    1.29    0.62
   3   1  -7    0.79    0.38
  -3   1   7    0.96    0.60
  -3  -1  -7    1.39    0.55
   3  -1   7    0.73    0.42
  -3  -1  -7    1.14    0.41
  -3   1   7    0.63    0.45
  -3  -1  -7    0.81    0.44
   3   1   7    1.11    0.51
  -3  -1   7    0.61    0.61
   3   1   7   -0.11    0.51
   3  -1  -7    1.10    0.62
   3   1   7    1.30    0.48
   3   1   7    1.05    0.56
  -3  -1   7    1.11    0.56
   3  -1  -7    1.44    0.60
  -3  -1   7    1.48    0.60
   3  -1  -7    1.15    0.67
  -3   1  -7    0.92    0.58
   3   1   7    0.51    0.34
   3  -1  -7    0.94    0.54
  -3   1  -7    0.41    0.22
  -3  -1   7    0.59    0.49
  -3   1  -7    1.50    0.43
  -3  -1   7    0.84    0.40
   3  -1  -7    1.00    0.36
  -3   1  -7    1.17    0.55
   3   1   7    1.07    0.45
   3  -1  -7    1.41    0.55
  -3   1  -7    0.53    0.38
  -4  -1  -7    3.03    0.79
   4  -1   7    4.82    1.03
  -4  -1  -7    5.04    1.26
  -4   1   7    3.17    1.18
   4  -1   7    4.20    0.80
   4  -1   7    2.77    0.84
   4   1  -7    3.64    1.21
   4  -1   7    2.97    0.67
  -4   1   7    3.31    0.83
  -4  -1  -7    2.14    0.91
  -4  -1  -7    3.07    0.93
   4   1  -7    1.70    1.03
   4   1  -7    4.71    1.20
  -4   1   7    3.92    1.03
   4   1  -7    3.31    1.05
  -4  -1  -7    4.51    1.08
   4   1  -7    4.15    1.17
  -4   1   7    3.39    1.14
  -4   1   7    4.95    1.25
   4  -1   7    4.01    1.09
   4   1   7    3.19    1.01
  -4   1  -7    2.83    0.87
   4   1   7    3.19    0.90
  -4   1  -7    3.59    0.98
   4  -1  -7    1.90    0.78
  -4  -1   7    4.67    0.79
  -4  -1   7    3.66    1.14
   4  -1  -7    3.15    0.97
  -4  -1   7    3.56    1.09
  -4   1  -7    2.30    0.96
   4  -1  -7    2.96    0.90
   4  -1  -7    2.75    0.83
  -4  -1   7    2.60    1.07
   4  -1  -7    3.77    1.13
  -4  -1   7    3.12    0.98
  -4   1  -7    2.73    0.70
  -4   1  -7    2.53    0.89
   4   1   7    1.98    0.84
   4   1   7    2.15    0.64
   4  -1  -7    4.15    1.14
   4   1   7    2.88    0.85
  -5  -1  -7    4.44    1.57
   5   1  -7    6.89    1.80
   5   1  -7    6.02    1.85
   5   1  -7    8.52    1.69
   5  -1   7    8.17    1.51
   5   1  -7    8.38    1.77
  -5  -1  -7    7.03    1.67
   5   1   7    6.96    1.51
   5  -1  -7    4.17    1.63
  -5   1  -7    9.32    2.01
   5   1   7    6.49    1.62
   5  -1  -7    7.25    1.48
  -5  -1   7    5.13    1.45
   5  -1  -7    6.75    1.64
  -5   1  -7    5.25    1.50
   0   2  -7   48.67    1.01
   0   2   7   48.69    1.54
   0  -2  -7   48.51    1.16
   0   2  -7   51.61    2.18
   0  -2  -7   48.21    1.46
   0  -2   7   47.18    2.12
   0   2   7   48.54    2.19
   0   2   7   48.04    1.53
   0   2   7   49.35    1.99
   0  -2   7   50.64    1.31
   0  -2  -7   47.38    1.83
   0   2   7   49.55    1.32
   0   2  -7   50.13    1.05
   0   2  -7   50.89    1.33
   0   2  -7   48.80    0.94
   0  -2  -7   50.00    2.22
   0  -2   7   50.30    1.81
   0   2   7   49.58    1.77
   0  -2  -7   51.47    1.77
   0  -2  -7   49.26    1.48
   0   2  -7   51.55    1.97
   0  -2  -7   49.24    1.58
   0   2   7   50.66    1.51
  -1  -2  -7   31.47    1.85
  -1  -2  -7   35.31    1.34
   1  -2   7   33.78    1.64
  -1  -2  -7   34.60    1.35
   1   2  -7   34.59    1.15
  -1  -2  -7   37.35    1.60
   1   2  -7   34.80    1.41
  -1   2   7   36.08    1.46
  -1   2   7   34.42    1.02
  -1   2   7   33.68    1.67
   1   2  -7   32.62    1.50
  -1   2   7   35.66    2.02
   1  -2   7   33.85    0.96
   1   2  -7   33.72    1.97
   1   2  -7   33.98    1.10
   1   2  -7   31.62    1.89
  -1   2   7   35.58    1.75
  -1   2   7   36.91    1.92
  -1   2   7   33.07    1.54
  -1  -2  -7   35.00    1.35
  -1   2  -7   32.82    1.00
   1  -2  -7   33.76    1.59
  -1  -2   7   32.22    1.56
  -1  -2   7   32.23    1.23
   1   2   7   32.38    1.56
  -1   2  -7   35.24    1.66
   1  -2  -7   36.27    1.89
  -1   2  -7   32.89    1.11
  -1  -2   7   32.74    1.89
  -1   2  -7   32.18    1.51
   1   2   7   32.62    1.26
   1   2   7   34.57    1.91
   1  -2  -7   32.17    1.64
  -1  -2   7   33.99    0.91
  -1   2  -7   33.20    1.18
   1   2   7   32.14    1.48
  -1  -2   7   34.03    0.79
   1  -2  -7   31.18    1.34
   1   2   7   33.53    1.57
   1   2   7   34.44    1.47
  -1   2  -7   34.40    1.00
   2   2  -7   23.87    1.66
  -2   2   7   24.82    1.51
  -2  -2  -7   24.02    1.39
   2   2  -7   25.67    1.92
   2  -2   7   25.32    1.41
   2  -2   7   22.52    1.08
  -2  -2  -7   25.09    1.43
   2  -2   7   23.98    0.94
   2   2  -7   23.27    1.59
   2  -2   7   24.31    1.41
  -2   2   7   25.65    2.00
   2   2  -7   24.97    1.67
   2   2  -7   24.58    1.18
  -2   2   7   21.77    1.72
  -2  -2  -7   25.08    1.85
  -2  -2  -7   24.43    1.51
   2  -2   7   24.56    1.54
   2   2  -7   25.99    2.07
  -2  -2  -7   23.03    1.63
   2  -2  -7   24.92    1.93
   2  -2  -7   25.74    1.71
   2  -2  -7   24.51    1.68
   2   2   7   24.05    1.42
  -2   2  -7   24.71    1.44
  -2   2  -7   26.29    1.74
  -2   2  -7   24.52    1.32
   2  -2  -7   28.94    1.66
  -2   2  -7   25.03    1.43
   2  -2  -7   24.73    1.70
   2   2   7   25.03    1.76
   2  -2  -7   26.30    1.67
  -2  -2   7   24.79    0.99
   2   2   7   25.12    1.31
   2   2   7   25.27    1.42
   2   2   7   24.87    1.76
  -2  -2   7   26.63    1.24
   2   2   7   24.75    1.73
  -2  -2   7   25.27    1.53
  -2  -2   7   21.75    1.79
   2   2   7   26.13    1.68
  -2   2  -7   24.72    0.62
  -2  -2   7   19.69    1.51
   3  -2   7   25.22    2.01
   3  -2   7   22.85    1.47
  -3   2   7   23.32    2.01
  -3  -2  -7   23.17    1.72
  -3   2   7   24.26    1.73
  -3   2   7   26.97    2.30
   3   2  -7   23.11    1.92
  -3  -2  -7   26.42    1.76
   3   2  -7   22.65    1.93
   3   2  -7   25.40    2.40
   3  -2   7   26.01    1.77
   3  -2   7   27.38    1.44
   3   2  -7   26.00    1.50
   3   2  -7   22.16    1.91
  -3  -2  -7   24.61    2.06
  -3  -2  -7   23.12    1.83
   3  -2   7   24.60    1.51
  -3   2   7   25.45    2.33
   3  -2  -7   21.60    1.89
  -3  -2   7   28.76    2.39
  -3   2  -7   27.60    2.15
   3   2   7   24.73    1.60
   3   2   7   22.98    1.67
  -3  -2   7   24.84    2.12
  -3   2  -7   24.68    1.71
   3  -2  -7   25.93    1.95
  -3   2  -7   28.87    2.25
   3  -2  -7   26.10    2.08
  -3  -2   7   25.88    1.64
   3   2   7   23.75    1.72
   3   2   7   25.12    2.00
   3  -2  -7   24.84    2.19
  -3  -2   7   27.64    1.34
   3   2   7   26.13    2.01
   3   2   7   26.12    2.21
  -3  -2   7   24.78    1.87
  -3   2  -7   25.95    1.16
   3  -2  -7   27.00    1.94
  -3   2  -7   25.99    1.83
   3  -2  -7   26.15    1.94
  -3   2  -7   28.59    2.40
  -4   2   7    0.41    0.62
  -4  -2  -7    0.65    0.40
  -4  -2  -7    1.34    0.58
  -4  -2  -7    0.43    0.56
   4  -2   7   -0.25    0.39
  -4   2   7   -0.17    0.39
   4  -2   7    0.41    0.54
   4   2  -7    0.47    0.49
  -4   2   7    0.33    0.66
   4  -2   7    0.71    0.68
   4  -2   7    1.53    0.78
  -4  -2  -7    0.31    0.54
  -4   2   7   -0.33    0.63
   4   2  -7    1.03    0.75
  -4   2   7    0.39    0.86
   4   2  -7    0.37    0.61
  -4   2  -7    0.47    0.52
   4  -2  -7    1.31    0.80
   4   2   7    0.42    0.62
   4   2   7    0.77    0.47
   4   2   7    0.11    0.49
   4   2   7    0.23    0.67
   4  -2  -7   -0.32    0.54
   4  -2  -7    0.38    0.58
   4  -2  -7    0.69    0.42
   4   2   7   -0.14    0.30
   4   2   7    0.60    0.84
  -4  -2   7    2.04    0.63
  -4  -2   7    1.67    0.58
  -4   2  -7    2.66    1.00
   4  -2  -7    0.19    0.73
  -4   2  -7    0.75    0.57
  -4  -2   7    0.29    0.69
   4  -2  -7    0.04    0.57
  -4  -2   7    0.87    0.78
  -4   2  -7    0.09    0.45
  -4  -2   7    0.43    0.62
  -5  -2  -7    3.85    1.46
   5   2  -7    0.49    1.12
   5   2  -7    3.38    1.58
   5   2  -7    3.01    1.31
   5   2  -7    3.75    0.99
  -5   2   7    1.61    0.85
  -5  -2  -7    4.82    1.22
   5   2   7    4.53    1.64
   5  -2  -7    2.51    1.11
   5  -2  -7    3.72    1.33
   5  -2  -7    1.16    1.30
  -5   2  -7    3.37    1.48
   5   2   7    6.42    1.58
  -5   2  -7    3.25    1.13
   0   3  -7   34.22    1.85
   0  -3   7   34.20    0.73
   0  -3  -7   33.95    1.52
   0  -3  -7   31.24    1.25
   0   3  -7   35.31    0.70
   0   3   7   35.82    1.56
   0   3   7   36.64    1.67
   0   3   7   36.06    1.20
   0  -3  -7   36.37    1.67
   0   3  -7   34.95    1.72
   0  -3  -7   36.61    1.12
   0   3  -7   31.92    0.67
   0  -3  -7   34.54    1.38
   0   3   7   37.38    1.98
   0   3  -7   35.24    0.90
   0  -3   7   35.63    1.57
   0  -3   7   35.51    1.00
   0   3  -7   35.70    0.92
   0  -3  -7   37.24    1.34
   0   3   7   33.59    1.34
   0   3   7   32.49    1.72
   0   3   7   36.10    1.40
   1   3  -7   75.37    3.12
  -1   3   7   75.37    2.68
  -1  -3  -7   73.95    2.63
  -1   3   7   74.22    2.84
  -1  -3  -7   74.92    2.54
   1  -3   7   76.89    2.56
   1   3  -7   75.07    1.91
   1   3  -7   74.73    2.31
  -1  -3  -7   72.31    2.17
   1   3  -7   75.80    2.21
  -1   3   7   74.54    3.10
  -1  -3  -7   73.81    2.37
  -1   3   7   71.69    2.61
  -1   3   7   74.97    2.58
   1   3  -7   74.41    3.11
  -1  -3  -7   77.57    2.15
  -1   3   7   72.76    2.05
  -1   3   7   73.32    2.21
  -1  -3  -7   70.12    2.99
  -1  -3  -7   75.11    2.08
   1   3  -7   73.01    1.59
   1  -3   7   74.63    1.38
  -1   3   7   72.86    1.75
   1  -3   7   74.30    1.83
   1  -3  -7   78.18    2.88
   1   3   7   74.24    2.08
  -1  -3   7   73.93    1.42
  -1   3  -7   76.68    1.78
   1  -3  -7   77.72    2.48
   1   3   7   75.10    2.49
  -1   3  -7   76.01    2.01
  -1  -3   7   74.69    2.41
   1   3   7   73.29    2.54
  -1   3  -7   74.12    1.38
  -1  -3   7   77.82    3.00
  -1  -3   7   75.48    1.22
  -1   3  -7   75.98    1.59
   1  -3  -7   74.08    2.16
  -1  -3   7   73.79    1.45
   1   3   7   72.94    3.01
  -1   3  -7   71.34    2.37
  -1   3  -7   74.88    2.48
   1  -3  -7   75.43    2.76
   1   3   7   77.58    2.42
   1   3   7   77.01    2.43
   2   3  -7    1.16    0.42
  -2   3   7   -0.02    0.32
  -2  -3  -7    0.84    0.30
   2  -3   7    0.22    0.26
   2  -3   7    0.27    0.23
  -2   3   7    0.58    0.32
  -2  -3  -7    0.74    0.31
   2   3  -7    0.68    0.40
   2   3  -7    0.27    0.30
  -2   3   7    0.64    0.34
  -2  -3  -7    0.35    0.39
   2  -3   7    0.43    0.24
  -2  -3  -7    0.91    0.28
  -2   3   7    0.80    0.34
  -2  -3  -7    0.52    0.27
   2   3  -7    0.58    0.36
   2   3  -7    0.34    0.15
   2   3  -7    0.32    0.28
  -2   3  -7    0.22    0.17
   2  -3  -7    0.60    0.35
   2   3   7    0.60    0.45
   2  -3  -7    0.74    0.32
  -2  -3   7    0.27    0.16
   2   3   7    0.37    0.27
  -2  -3   7    0.55    0.34
  -2  -3   7   -0.11    0.26
  -2   3  -7    0.10    0.28
   2  -3  -7   -0.01    0.26
  -2   3  -7    0.58    0.28
  -2   3  -7    0.46    0.24
   2   3   7    0.29    0.22
   2   3   7    0.39    0.19
  -2   3  -7    0.23    0.21
  -2   3  -7    1.05    0.35
   2   3   7    0.22    0.29
   2   3   7    0.72    0.39
   2   3   7    0.20    0.16
  -2  -3   7    0.85    0.31
   2   3   7   -0.16    0.28
   2  -3  -7    0.46    0.27
   2  -3  -7    0.45    0.32
   2  -3  -7    0.41    0.43
   3  -3   7    4.13    0.67
   3   3  -7    6.73    1.24
  -3  -3  -7    4.76    0.95
   3  -3   7    3.37    0.79
  -3   3   7    5.08    1.05
  -3   3   7    5.35    1.19
   3   3  -7    5.87    1.21
   3   3  -7    4.08    1.15
   3  -3   7    4.89    1.04
   3  -3   7    5.14    0.59
  -3  -3  -7    6.46    1.28
   3   3  -7    5.68    1.23
  -3   3   7    5.08    1.42
  -3   3   7    5.13    1.20
  -3  -3  -7    4.64    0.97
  -3  -3  -7    5.31    0.95
  -3  -3   7    5.06    1.21
   3   3   7    4.70    1.13
   3   3   7    4.84    1.15
   3   3   7    3.61    0.85
   3  -3  -7    5.17    0.98
  -3   3  -7    5.60    0.66
  -3  -3   7    4.44    1.06
  -3  -3   7    5.30    0.47
   3   3   7    3.66    0.99
  -3   3  -7    5.87    1.40
   3  -3  -7    3.55    1.00
   3  -3  -7    5.66    1.12
  -3  -3   7    5.49    0.95
  -3   3  -7    4.79    0.89
  -3   3  -7    5.64    1.06
  -3   3  -7    3.98    1.02
   3  -3  -7    7.07    1.42
   3   3   7    3.19    0.79
   3  -3  -7    4.74    0.96
   3   3   7    4.58    1.18
  -3  -3   7    4.54    0.58
   3  -3  -7    5.99    1.24
   4  -3   7    2.86    1.00
  -4  -3  -7    2.02    0.75
   4  -3   7    2.39    0.66
   4  -3   7    1.72    0.63
  -4   3   7    2.58    0.89
  -4  -3  -7    2.12    0.84
  -4   3   7    4.41    1.28
  -4  -3  -7    2.10    0.96
   4   3  -7    0.49    0.64
   4   3  -7    2.53    1.19
  -4   3   7    0.95    0.80
  -4   3   7    1.21    0.60
   4   3  -7    1.88    0.93
  -4  -3  -7    1.80    0.76
   4  -3  -7    1.00    0.78
   4  -3  -7    2.48    0.89
  -4  -3   7    1.87    0.69
   4   3   7    1.82    0.78
   4   3   7    0.97    0.55
  -4  -3   7    1.49    0.78
  -4  -3   7    1.89    0.90
   4  -3  -7    3.42    1.03
   4  -3  -7    2.03    0.86
   4   3   7    1.69    0.81
   4  -3  -7    3.38    1.14
   4   3   7    0.46    0.52
   4   3   7    3.27    1.36
  -4  -3   7    2.59    1.05
  -4   3  -7    1.27    0.77
  -4   3  -7    1.45    0.68
   4  -3  -7    2.24    0.83
  -4   3  -7    4.68    1.24
   4   3   7    1.68    0.85
  -4   3  -7    4.39    1.39
  -5   3   7    3.26    1.19
   5   3  -7    6.53    1.92
  -5  -3  -7    2.55    1.26
   5   3  -7    2.03    1.14
  -5  -3  -7    4.24    1.41
   5   3  -7    5.12    1.20
   5  -3  -7    4.77    1.12
   5   3   7    4.41    1.61
  -5   3  -7    2.55    1.27
   5  -3  -7    6.02    1.83
  -5   3  -7    4.41    1.38
   5   3   7    2.28    1.18
   5  -3  -7    3.17    1.01
   0  -4  -7   -0.18    0.11
   0  -4  -7   -0.07    0.08
   0   4  -7   -0.04    0.12
   0   4   7    0.18    0.17
   0  -4  -7    0.06    0.14
   0   4   7   -0.01    0.12
   0   4   7    0.12    0.25
   0   4  -7    0.20    0.24
   0   4   7    0.12    0.14
   0   4   7    0.24    0.18
   0  -4  -7    0.37    0.27
   0  -4  -7    0.01    0.12
   0   4   7    0.04    0.13
   0   4  -7    0.01    0.05
   0   4   7   -0.13    0.15
   0  -4  -7    0.27    0.18
   0   4  -7    0.21    0.30
   1   4  -7   22.65    0.71
   1   4  -7   24.19    1.26
  -1   4   7   22.42    1.57
   1   4  -7   25.04    1.82
   1  -4   7   22.51    0.68
   1   4  -7   23.74    1.09
  -1  -4  -7   22.42    1.28
  -1  -4  -7   23.48    1.22
  -1   4   7   22.84    1.46
  -1  -4  -7   23.37    1.79
  -1   4   7   22.59    0.98
   1  -4   7   22.79    0.50
   1   4  -7   22.39    1.17
  -1   4   7   24.17    1.49
  -1  -4  -7   24.27    1.44
  -1   4   7   23.65    1.16
   1   4  -7   22.35    0.84
  -1   4   7   21.77    1.46
  -1  -4  -7   24.07    1.12
  -1   4   7   21.71    1.72
  -1  -4  -7   22.74    1.14
  -1   4  -7   24.02    1.25
   1  -4  -7   20.67    1.50
  -1  -4   7   22.51    1.65
  -1   4  -7   21.62    1.31
  -1   4  -7   22.41    0.44
   1  -4  -7   24.33    1.21
   1   4   7   23.62    1.80
   1   4   7   22.21    1.37
  -1  -4   7   24.19    1.28
  -1   4  -7   22.85    0.75
  -1  -4   7   23.75    0.84
  -1   4  -7   23.51    0.69
   1   4   7   24.86    1.51
  -1   4  -7   23.72    1.68
   1   4   7   23.08    1.16
   1  -4  -7   19.88    1.45
   1   4   7   23.03    1.38
   1   4   7   23.10    1.35
   1  -4  -7   20.14    1.27
   2   4  -7   44.86    2.90
  -2   4   7   46.45    2.35
   2   4  -7   45.26    2.08
   2   4  -7   42.48    2.23
  -2   4   7   46.53    2.89
  -2  -4  -7   46.13    2.01
  -2   4   7   46.69    2.34
  -2   4   7   47.81    2.65
   2  -4   7   46.13    1.91
  -2   4   7   44.52    2.47
  -2  -4  -7   47.04    2.11
  -2  -4  -7   47.01    1.96
  -2  -4  -7   44.57    2.35
  -2   4  -7   42.79    1.89
  -2  -4   7   47.80    2.43
   2  -4  -7   47.11    2.11
   2   4   7   42.47    2.58
   2   4   7   45.00    2.35
  -2   4  -7   44.00    1.70
  -2  -4   7   45.71    1.54
  -2  -4   7   43.70    2.67
   2  -4  -7   43.55    2.27
  -2   4  -7   44.47    1.68
  -2   4  -7   45.40    2.76
   2  -4  -7   45.52    2.26
   2   4   7   44.33    1.94
   2   4   7   42.06    2.13
   2   4   7   46.07    1.90
  -2  -4   7   47.62    1.73
   2   4   7   47.31    2.52
   2  -4  -7   44.82    2.59
  -2   4  -7   45.08    2.40
   2  -4  -7   49.77    2.28
  -2   4  -7   42.03    1.62
   3   4  -7   16.57    1.71
   3  -4   7   17.09    0.89
   3   4  -7   12.30    2.05
   3  -4   7   15.94    1.51
  -3   4   7   17.64    1.84
   3   4  -7   14.03    1.54
   3  -4   7   14.93    0.70
  -3  -4  -7   16.28    1.38
  -3   4   7   14.32    1.95
   3  -4   7   15.63    0.67
   3  -4   7   15.89    1.39
  -3   4   7   16.46    1.63
  -3  -4  -7   15.59    1.66
  -3  -4  -7   15.08    1.39
  -3   4   7   15.44    1.77
   3   4  -7   18.53    1.78
  -3  -4  -7   16.02    1.37
  -3  -4   7   18.87    1.77
   3  -4  -7   17.91    1.61
  -3   4  -7   17.37    2.00
   3  -4  -7   15.65    1.42
  -3   4  -7   18.93    1.54
   3   4   7   15.85    1.40
   3   4   7   16.76    1.52
  -3  -4   7   18.02    1.26
   3   4   7   14.41    1.69
  -3  -4   7   15.73    1.30
   3   4   7   17.88    1.91
   3   4   7   16.41    1.40
   3   4   7   18.92    1.89
   3  -4  -7   16.52    1.80
  -3  -4   7   15.84    1.89
   3   4   7   16.60    1.72
  -3   4  -7   15.29    1.34
   3  -4  -7   16.61    1.56
   3  -4  -7   13.27    1.61
   3  -4  -7   16.81    1.81
  -3   4  -7   18.27    1.85
  -3   4  -7   18.92    1.23
   4   4  -7    2.04    0.76
   4   4  -7    0.84    0.53
  -4   4   7    0.01    0.54
  -4  -4  -7    1.08    0.81
  -4  -4  -7    1.79    0.69
  -4  -4  -7    1.94    0.48
   4   4  -7   -0.10    0.62
  -4   4   7    0.29    0.65
   4  -4   7   -0.36    0.55
  -4   4   7    0.98    0.61
  -4   4   7    0.14    0.58
  -4   4  -7    0.20    0.54
   4  -4  -7    0.67    0.66
   4  -4  -7    0.19    0.51
  -4  -4   7    1.08    0.48
   4   4   7   -0.45    0.93
   4   4   7    0.11    0.59
   4   4   7    1.51    0.61
   4  -4  -7    0.08    0.83
  -4   4  -7    1.21    0.72
   4   4   7    0.18    0.66
  -4  -4   7    0.90    0.51
   4  -4  -7    1.68    0.61
   4  -4  -7    0.08    0.46
   4  -4  -7    0.91    0.66
  -4   4  -7    0.47    0.61
  -4  -4   7    1.44    0.59
   4   4   7    1.79    0.72
  -5  -4  -7    2.74    1.27
  -5   4   7    1.21    0.97
   5   4  -7    3.97    1.39
   5   4  -7    4.90    1.30
   5   4  -7    2.00    1.76
  -5  -4  -7    1.44    1.14
  -5   4  -7    0.85    0.87
   5   4   7    3.46    1.18
   5   4   7    2.64    1.41
   5  -4  -7    2.56    0.89
  -5   4  -7    1.32    1.15
   5  -4  -7    2.15    0.99
   0   5   7   22.99    1.20
   0   5   7   23.40    1.26
   0   5  -7   22.85    1.60
   0   5   7   23.50    1.28
   0  -5  -7   23.50    0.99
   0   5  -7   23.91    1.40
   0  -5  -7   24.41    1.13
   0  -5  -7   22.43    1.17
   0  -5  -7   24.44    1.29
   0  -5  -7   24.73    1.58
   0  -5  -7   24.62    1.24
   0   5   7   24.67    1.53
   0   5   7   27.73    1.25
   0   5   7   23.51    1.71
   0   5  -7   24.50    1.69
   0  -5  -7   23.40    1.44
   0   5  -7   24.61    0.97
  -1  -5  -7   33.43    1.38
   1   5  -7   31.28    1.37
  -1   5   7   28.46    1.34
  -1   5   7   32.42    2.20
  -1   5   7   30.37    1.79
  -1  -5  -7   31.66    1.74
  -1   5   7   32.35    1.97
  -1  -5  -7   32.87    1.58
   1   5  -7   31.19    0.89
  -1   5   7   33.37    1.85
  -1   5   7   30.60    1.78
   1   5  -7   34.60    2.27
  -1  -5  -7   29.82    1.35
   1   5  -7   33.81    1.49
  -1   5   7   31.35    1.26
  -1  -5  -7   31.93    1.50
   1   5  -7   31.99    1.43
   1  -5  -7   31.02    1.88
  -1  -5   7   31.36    1.39
   1   5   7   32.95    1.69
  -1   5  -7   32.64    2.07
   1   5   7   31.62    1.71
   1   5   7   33.67    1.77
   1   5   7   34.35    1.87
   1   5   7   30.29    2.09
   1  -5  -7   32.25    2.04
  -1   5  -7   33.42    1.66
   1   5   7   34.59    1.48
   1  -5  -7   32.47    1.67
  -1   5  -7   31.81    0.76
  -1   5  -7   30.96    1.63
  -1  -5   7   32.60    1.13
  -2  -5  -7   17.71    1.30
  -2   5   7   16.44    1.55
  -2   5   7   17.65    1.89
  -2   5   7   21.11    1.85
   2   5  -7   20.78    2.04
  -2   5   7   18.81    1.50
  -2   5   7   18.31    1.14
   2  -5   7   16.89    1.12
  -2  -5  -7   17.92    1.22
   2   5  -7   18.97    1.51
   2   5  -7   19.82    1.56
  -2  -5  -7   20.64    1.31
  -2  -5  -7   20.31    1.61
   2   5  -7   18.07    1.50
  -2  -5  -7   20.70    1.48
  -2   5   7   19.55    1.34
   2   5  -7   19.64    1.40
  -2   5   7   19.68    1.62
  -2   5  -7   18.00    1.53
   2  -5  -7   16.94    1.67
   2  -5  -7   19.45    1.41
  -2   5  -7   19.96    1.06
   2   5   7   19.65    1.28
  -2   5  -7   17.88    1.77
   2   5   7   20.04    1.84
   2   5   7   19.70    1.64
  -2  -5   7   17.58    0.86
  -2   5  -7   19.84    1.24
  -2   5  -7   18.83    1.00
   2   5   7   20.82    1.54
  -2  -5   7   20.00    1.00
   2   5   7   17.44    1.65
  -2  -5   7   19.49    1.54
   2   5   7   19.28    1.53
  -2   5  -7   17.22    1.19
   2   5   7   21.93    1.69
   2  -5  -7   21.86    1.63
  -2  -5   7   19.55    1.87
   2  -5  -7   18.31    1.43
   2   5   7   19.71    1.19
   2  -5  -7   15.68    1.18
  -3  -5  -7   21.60    1.99
   3  -5   7   23.54    1.65
   3   5  -7   24.43    2.07
  -3   5   7   22.56    2.30
  -3   5   7   25.78    2.08
  -3  -5  -7   24.11    1.74
   3   5  -7   25.29    1.92
  -3   5   7   28.47    2.36
   3  -5   7   23.15    1.66
   3   5  -7   25.12    2.03
   3   5  -7   22.62    2.42
  -3  -5  -7   22.51    1.61
   3   5  -7   21.65    1.94
  -3   5   7   23.85    2.47
  -3  -5  -7   24.94    1.86
  -3   5  -7   26.12    1.69
  -3  -5   7   24.86    1.47
   3   5   7   24.54    1.69
  -3  -5   7   23.67    2.36
  -3   5  -7   24.74    1.86
  -3   5  -7   26.99    2.24
   3   5   7   22.11    1.62
   3  -5  -7   23.61    2.06
  -3  -5   7   22.40    1.96
   3   5   7   22.80    1.85
   3  -5  -7   27.51    1.93
   3  -5  -7   23.64    2.23
  -3  -5   7   26.77    1.56
   3   5   7   23.14    2.19
  -3   5  -7   23.92    1.60
   3   5   7   24.54    2.21
   3  -5  -7   25.19    1.70
  -3   5  -7   21.62    2.26
   3   5   7   22.61    2.10
   3   5   7   22.70    2.20
   3  -5  -7   25.07    1.80
   3   5   7   26.27    2.05
   4  -5   7    7.28    1.35
  -4   5   7    5.84    1.44
  -4  -5  -7    5.13    1.15
  -4   5   7    8.29    1.61
   4   5  -7    8.51    1.57
   4   5  -7   10.07    2.39
   4   5  -7    8.11    1.64
  -4   5   7    6.08    1.38
   4   5  -7    6.15    1.36
  -4  -5  -7    6.33    1.38
   4   5   7    8.97    1.91
   4   5   7    5.59    1.57
   4  -5  -7    8.50    1.26
   4  -5  -7    7.74    1.34
   4   5   7    6.59    1.66
  -4   5  -7    7.62    1.39
  -4  -5   7    7.77    1.22
   4   5   7    7.28    1.57
   4   5   7    7.70    1.78
   4   5   7    7.79    1.52
   4  -5  -7    6.87    1.48
  -4   5  -7    4.81    1.54
  -4  -5   7    6.02    1.16
   4   5   7    7.89    1.40
  -4   5  -7    6.27    1.39
   5   5  -7    3.30    1.09
   5   5  -7    1.89    1.35
  -5   5   7    2.34    0.97
  -5  -5  -7    1.21    1.31
   5   5  -7    5.61    1.31
   5   5   7    2.09    1.25
  -5   5  -7    2.80    1.01
  -5   5  -7    3.06    1.01
   0   6   7    0.60    0.25
   0   6   7    0.50    0.25
   0   6   7    0.75    0.29
   0   6  -7    0.30    0.29
   0   6  -7    0.71    0.32
   0  -6  -7    0.12    0.29
   0   6   7    0.54    0.23
   0  -6  -7    0.46    0.23
   0   6  -7    0.36    0.08
   0   6  -7    0.36    0.37
   0   6   7    0.44    0.31
   0  -6  -7    0.30    0.23
   0  -6  -7    0.52    0.21
   0   6  -7    0.42    0.22
   0   6  -7    0.53    0.21
   0   6   7    0.71    0.27
   0  -6  -7    0.79    0.35
   0  -6  -7    0.26    0.17
   0  -6  -7   -0.28    0.38
   0  -6  -7    0.26    0.29
   0   6   7    0.62    0.38
  -1   6   7   10.74    1.09
   1   6  -7    9.20    0.80
  -1   6   7    9.62    0.80
   1   6  -7   10.16    1.30
  -1  -6  -7    8.38    0.74
  -1  -6  -7    9.44    1.26
   1   6  -7    8.68    0.78
  -1  -6  -7    9.42    0.77
  -1   6   7    7.19    0.87
   1   6  -7    8.43    0.42
  -1  -6  -7    9.92    0.88
  -1   6   7    8.12    1.02
  -1  -6  -7    9.59    1.01
  -1  -6  -7    9.49    0.88
  -1   6   7    7.15    0.94
   1   6  -7    9.09    0.80
  -1   6   7    9.53    1.30
  -1   6   7    8.71    0.80
  -1  -6   7    9.68    0.68
   1   6   7   10.07    0.84
   1   6   7    9.54    0.98
  -1   6  -7    9.75    1.17
  -1   6  -7    9.35    1.02
   1   6   7    8.10    0.91
   1   6   7    8.27    1.38
   1  -6  -7    7.58    1.04
   1   6   7    9.47    1.04
   1  -6  -7    8.10    0.90
  -1  -6   7    7.63    0.67
  -1   6  -7   10.03    0.79
   1   6   7    8.02    0.88
   1  -6  -7    8.63    0.76
  -1   6  -7    9.35    0.92
  -1   6  -7    8.70    0.40
  -1   6  -7    7.53    0.79
   1  -6  -7    8.78    1.13
  -2   6   7   21.38    1.91
  -2  -6  -7   23.97    1.73
  -2   6   7   19.82    2.03
  -2   6   7   26.82    1.43
   2  -6   7   25.13    1.06
   2  -6   7   24.13    1.31
  -2   6   7   23.20    1.71
  -2  -6  -7   23.29    1.51
   2   6  -7   24.83    1.75
  -2   6   7   25.85    1.54
  -2  -6  -7   24.08    1.43
   2   6  -7   24.27    2.33
  -2   6   7   22.54    1.40
  -2   6   7   25.42    1.94
  -2   6   7   23.32    1.94
  -2  -6  -7   23.97    1.59
   2   6  -7   26.45    1.82
   2   6  -7   24.49    1.77
  -2  -6  -7   25.42    1.46
   2   6  -7   24.46    1.66
  -2   6  -7   23.80    1.38
   2  -6  -7   26.30    1.67
   2  -6  -7   25.35    1.69
   2  -6  -7   25.54    1.50
  -2   6  -7   23.90    1.08
  -2  -6   7   24.89    2.14
  -2   6  -7   27.43    2.24
  -2  -6   7   22.81    1.63
   2   6   7   25.35    1.31
   2   6   7   24.35    2.19
   2   6   7   22.69    1.81
   2  -6  -7   22.16    1.61
   2  -6  -7   23.43    2.10
   2   6   7   23.09    2.01
  -2  -6   7   22.94    0.76
  -2  -6   7   23.06    1.13
   2   6   7   21.20    1.82
   2   6   7   22.73    1.80
   2   6   7   22.68    1.41
  -2   6  -7   21.84    1.07
   2   6   7   26.06    1.83
  -2   6  -7   21.03    1.64
  -3  -6  -7    1.18    0.47
  -3   6   7    0.92    0.69
  -3   6   7    0.33    0.65
  -3  -6  -7    0.67    0.52
  -3  -6  -7    0.43    0.32
   3   6  -7    0.82    0.52
  -3   6   7    1.37    0.64
   3   6  -7    0.79    0.69
   3   6  -7    0.20    0.44
  -3  -6  -7    0.39    0.48
   3  -6   7   -0.02    0.33
  -3   6   7    0.10    0.41
   3   6  -7    1.11    0.61
   3   6  -7    1.23    0.54
  -3  -6  -7    0.66    0.41
   3   6   7    0.56    0.57
   3  -6  -7    0.07    0.33
  -3   6  -7    1.01    0.37
   3  -6  -7   -0.21    0.29
  -3  -6   7    0.12    0.36
   3   6   7   -0.50    0.65
  -3   6  -7   -0.53    0.38
  -3   6  -7   -0.34    0.35
   3   6   7    0.47    0.20
   3   6   7    0.86    0.51
   3  -6  -7    0.63    0.62
   3   6   7    0.69    0.54
  -3  -6   7    0.02    0.47
   3   6   7    1.21    0.54
  -3  -6   7    0.61    0.44
  -3   6  -7   -0.33    0.47
  -3  -6   7    0.46    0.36
   3  -6  -7    1.19    0.54
   3   6   7    0.25    0.32
   3  -6  -7    1.30    0.71
   3   6   7    1.00    0.43
   4   6  -7    1.08    0.93
  -4   6   7    2.94    1.16
   4   6  -7    2.70    1.03
  -4  -6  -7    1.56    0.86
   4   6  -7    2.29    0.95
  -4   6   7    0.67    0.78
   4  -6   7    2.79    0.72
   4   6  -7    3.41    1.09
  -4   6  -7    0.91    0.51
   4  -6  -7    0.26    0.66
  -4   6  -7    1.43    0.73
   4   6   7    2.36    0.74
   4   6   7    0.64    0.96
   4  -6  -7    0.35    0.54
  -4  -6   7    1.48    0.65
   4   6   7    0.90    0.76
   4   6   7    1.92    0.80
  -4   6  -7    2.28    0.74
   4   6   7    1.21    0.66
   5   6  -7    3.09    1.20
  -5  -6  -7    4.50    1.19
   5   6  -7   -1.00    1.89
  -5   6   7    2.99    1.15
   5   6  -7    5.51    1.26
  -5   6  -7    2.35    0.96
  -5   6  -7    1.29    0.82
   5   6   7   -0.08    1.12
   5  -6  -7    2.84    0.92
   5  -6  -7    2.45    1.11
   0  -7  -7    0.17    0.35
   0   7   7    0.23    0.25
   0   7   7    0.18    0.22
   0   7   7   -0.05    0.31
   0  -7  -7    0.02    0.19
   0   7   7    0.27    0.33
   0  -7  -7    0.28    0.29
   0   7   7    0.13    0.16
   0   7  -7    0.01    0.07
   0   7   7    0.26    0.20
   0  -7  -7    0.24    0.36
   0   7  -7    0.10    0.16
   0   7  -7    0.26    0.38
   0   7  -7    0.33    0.25
   0  -7  -7   -0.06    0.22
   0  -7  -7    0.15    0.23
  -1   7   7    4.02    0.85
   1   7  -7    3.52    0.61
  -1  -7  -7    4.48    0.68
  -1  -7  -7    4.51    0.60
  -1   7   7    3.69    0.66
  -1  -7  -7    2.55    0.71
   1   7  -7    4.70    0.43
  -1  -7  -7    4.24    0.72
  -1   7   7    5.30    0.61
   1   7  -7    3.74    1.02
  -1   7   7    3.75    0.86
   1   7  -7    5.21    0.68
  -1   7   7    3.95    1.02
  -1   7   7    3.85    0.91
  -1   7   7    4.58    0.58
   1   7  -7    4.10    0.67
  -1  -7  -7    4.44    0.74
   1   7   7    5.36    0.91
   1  -7  -7    4.45    0.57
  -1   7  -7    4.01    0.32
   1   7   7    4.88    0.85
  -1   7  -7    4.04    0.63
   1  -7  -7    4.39    0.73
   1   7   7    4.67    0.90
  -1   7  -7    4.45    0.85
  -1   7  -7    4.32    0.94
   1   7   7    5.64    0.81
   1  -7  -7    4.20    1.03
   1  -7  -7    3.94    0.77
   1   7   7    3.97    0.83
  -1  -7   7    4.29    0.54
  -1  -7   7    4.14    0.47
   1   7   7    3.78    0.96
  -1   7  -7    4.45    0.72
   1  -7  -7    4.68    0.97
  -2  -7  -7    5.67    0.72
  -2   7   7    4.43    1.05
  -2   7   7    5.61    0.85
  -2  -7  -7    6.82    0.84
  -2  -7  -7    4.98    0.96
   2  -7   7    5.32    0.42
  -2   7   7    5.58    1.35
   2   7  -7    6.62    1.15
  -2  -7  -7    4.12    0.72
   2   7  -7    4.32    1.18
  -2   7   7    3.73    0.67
  -2  -7  -7    5.64    1.05
  -2   7   7    5.99    1.19
   2   7  -7    4.97    0.93
  -2   7   7    6.06    0.77
  -2   7   7    5.76    1.08
   2   7  -7    3.17    0.87
  -2   7   7    7.17    1.24
   2   7  -7    4.55    0.84
  -2   7  -7    5.18    0.50
   2  -7  -7    6.40    1.03
   2   7   7    3.98    0.95
  -2   7  -7    6.44    1.12
   2   7   7    4.49    1.12
   2   7   7    6.54    1.27
   2   7   7    5.83    0.62
   2  -7  -7    5.20    0.83
   2   7   7    5.14    1.19
  -2   7  -7    5.60    1.26
   2  -7  -7    5.42    1.27
   2   7   7    6.55    0.76
  -2   7  -7    5.58    0.51
   2  -7  -7    5.98    0.97
   2   7   7    5.41    1.06
  -2   7  -7    5.84    0.73
   2   7   7    5.27    1.09
  -2  -7   7    6.06    0.79
  -2  -7   7    6.15    0.63
  -3   7   7    1.95    0.91
   3   7  -7    1.48    0.79
  -3  -7  -7    1.10    0.59
  -3   7   7    2.27    0.67
  -3  -7  -7    0.40    0.68
   3   7  -7    2.28    0.68
   3   7  -7    1.32    0.94
  -3  -7  -7    2.05    0.62
   3   7  -7    0.34    0.42
   3  -7   7    1.41    0.48
  -3   7   7    0.85    0.72
   3   7  -7    1.56    0.63
  -3  -7  -7    1.66    0.46
  -3   7   7    1.73    0.69
  -3   7   7    1.21    0.45
  -3  -7   7    1.08    0.64
   3  -7  -7    1.31    0.87
  -3   7  -7    1.56    0.39
   3   7   7    0.76    0.40
   3   7   7    0.99    0.50
  -3  -7   7    1.19    0.45
   3  -7  -7    1.57    0.62
   3   7   7    1.62    0.82
   3  -7  -7    1.20    0.62
   3   7   7    2.59    0.69
   3  -7  -7    1.20    0.62
   3   7   7    1.83    0.99
   3  -7  -7    1.72    0.75
  -3   7  -7    1.87    0.74
   3   7   7    2.07    0.82
   3   7   7    1.59    0.81
  -3   7  -7    2.44    0.51
  -3   7  -7    2.17    0.84
   3   7   7    1.76    0.62
  -4   7   7    1.07    0.88
   4   7  -7    6.24    1.13
   4   7  -7    4.23    0.98
   4   7  -7    3.15    1.11
   4   7  -7    4.64    1.77
   4   7  -7    5.61    1.38
   4  -7   7    2.23    0.89
  -4  -7  -7    4.45    1.09
   4   7   7    2.71    1.26
   4  -7  -7    3.98    0.80
   4   7   7    2.04    1.42
   4  -7  -7    2.36    0.98
   4   7   7    4.38    1.13
  -4   7  -7    3.88    1.20
   4   7   7    1.97    0.94
  -4   7  -7    2.22    1.08
   0  -8  -7    3.82    0.49
   0   8  -7    4.47    1.10
   0  -8  -7    3.98    0.76
   0  -8  -7    5.63    1.34
   0   8  -7    5.46    0.63
   0   8  -7    5.09    0.39
   0   8   7    5.70    0.95
   0  -8  -7    3.68    0.82
   0   8  -7    4.36    0.76
   0   8   7    4.11    1.03
   0   8   7    4.04    0.73
   0   8   7    4.83    0.97
   0  -8  -7    4.81    0.79
   0  -8  -7    5.82    1.17
   0   8   7    5.86    1.05
   0  -8  -7    3.97    0.78
   0   8   7    4.15    0.74
   0   8   7    5.56    0.72
   0   8  -7    4.24    0.53
  -1   8   7   15.13    1.59
   1   8  -7   14.74    0.65
  -1   8   7   14.52    1.46
   1   8  -7   13.86    0.68
  -1  -8  -7   14.56    1.10
   1   8  -7   16.90    1.09
  -1  -8  -7   16.11    1.15
  -1   8   7   13.71    1.35
  -1  -8  -7   14.53    1.48
  -1   8   7   14.36    1.09
   1   8  -7   14.42    1.18
   1   8  -7   16.42    1.14
   1   8  -7   13.68    1.08
  -1  -8  -7   13.45    1.11
  -1   8   7   14.40    1.46
  -1   8   7   14.55    1.14
  -1   8   7   14.91    1.10
   1   8  -7   12.39    1.74
  -1  -8  -7   14.49    1.13
  -1   8   7   16.10    1.53
[truncated: 403,567 more chars]
