# Supplementary material for: 2-Methyl-4-thio­cyanato­aniline
Source: IUCrdata. 2025 Mar 14;10(Pt 3):x250216. doi: 10.1107/S2414314625002160 (PMC11969395; doi:10.1107/S2414314625002160)
Supplement: Supplementary file 2 [file x-10-x250216-Isup2.hkl]

data_I                                                                          
_shelx_title ' bq053_a.res in P2(1)2(1)2(1)'                                    
_shelx_refln_list_code          4                                               
_shelx_F_calc_maximum      110.02                                               
_exptl_crystal_F_000       344.00                                               
_reflns_d_resolution_high  0.7498                                               
                                                                                
loop_                                                                           
 _space_group_symop_operation_xyz                                               
 'x, y, z'                                                                      
 '-x+1/2, -y, z+1/2'                                                            
 '-x, y+1/2, -z+1/2'                                                            
 'x+1/2, -y+1/2, -z'                                                            
                                                                                
_cell_length_a     4.4380                                                       
_cell_length_b    10.5115                                                       
_cell_length_c    17.3105                                                       
_cell_angle_alpha  90.000                                                       
_cell_angle_beta   90.000                                                       
_cell_angle_gamma  90.000                                                       
                                                                                
_shelx_F_squared_multiplier     1.000                                           
                                                                                
loop_                                                                           
 _refln_index_h                                                                 
 _refln_index_k                                                                 
 _refln_index_l                                                                 
 _refln_F_squared_calc                                                          
 _refln_F_squared_meas                                                          
 _refln_F_squared_sigma                                                         
 _refln_observed_status                                                         
   2   0   0          2.25          1.60         1.09 o                         
   4   0   0         43.32         39.61         3.66 o                         
   1   1   0        320.44        349.00         3.49 o                         
   2   1   0        353.35        313.48         4.20 o                         
   3   1   0       1345.54       1318.95        11.50 o                         
   4   1   0         72.56         62.56         3.23 o                         
   5   1   0        264.99        286.97         7.65 o                         
   1   2   0       1677.85       1607.95         8.02 o                         
   2   2   0         24.31         25.23         1.43 o                         
   3   2   0         19.38         16.51         1.46 o                         
   4   2   0         19.95         15.13         1.75 o                         
   5   2   0          0.72          3.28         2.20 o                         
   1   3   0       2164.62       2161.43         9.41 o                         
   2   3   0        158.26        132.55         2.59 o                         
   3   3   0         12.58         11.73         1.18 o                         
   4   3   0        468.43        450.52         6.64 o                         
   5   3   0         24.26         26.35         4.79 o                         
   0   4   0         12.22         12.61         0.84 o                         
   1   4   0       1661.83       1694.95         8.26 o                         
   2   4   0         11.68         18.21         1.39 o                         
   3   4   0          0.04         -0.79         0.79 o                         
   4   4   0         72.24         78.30         3.78 o                         
   5   4   0          2.31          9.53         2.86 o                         
   1   5   0       1005.26       1045.59         5.83 o                         
   2   5   0        209.18        211.68         3.62 o                         
   3   5   0        275.97        278.25         5.23 o                         
   4   5   0        320.75        322.64         6.34 o                         
   5   5   0         46.50         56.29         5.26 o                         
   0   6   0        514.61        474.76         5.40 o                         
   1   6   0          5.65          5.41         0.56 o                         
   2   6   0        171.39        159.55         3.04 o                         
   3   6   0         14.90         17.39         1.54 o                         
   4   6   0         21.27         19.28         2.26 o                         
   5   6   0         26.23         11.99         5.41 o                         
   1   7   0         97.42         97.35         1.82 o                         
   2   7   0         12.16          6.90         0.93 o                         
   3   7   0        228.95        219.43         4.74 o                         
   4   7   0          0.38          3.19         2.94 o                         
   5   7   0          8.55         27.90        11.44 o                         
   0   8   0         30.67         26.63         2.34 o                         
   1   8   0         34.39         34.69         1.54 o                         
   2   8   0          5.23          5.78         0.82 o                         
   3   8   0          0.11         -1.18         1.18 o                         
   4   8   0          5.78          0.43         3.51 o                         
   1   9   0         16.21         15.38         1.32 o                         
   2   9   0         47.09         48.55         2.10 o                         
   3   9   0         13.41         10.75         2.47 o                         
   4   9   0         63.93         74.52         8.83 o                         
   0  10   0         25.35         26.07         2.54 o                         
   1  10   0        253.80        262.26         4.27 o                         
   2  10   0          0.63         -1.47         1.47 o                         
   3  10   0         24.36         17.27         3.18 o                         
   4  10   0          7.09         10.56         5.31 o                         
   1  11   0          0.97          1.44         1.24 o                         
   2  11   0         16.72         17.02         2.21 o                         
   3  11   0         19.93         21.75         4.83 o                         
   0  12   0          0.15          1.07         1.29 o                         
   1  12   0          0.44          0.25         1.94 o                         
   2  12   0         31.18         30.28         4.09 o                         
   3  12   0          1.71          8.11         7.30 o                         
   1  13   0          0.11          9.07         9.85 o                         
   2  13   0          1.90         -4.38         4.38 o                         
   1   0   1         15.70         15.93         0.83 o                         
   2   0   1        445.12        462.89         5.01 o                         
   3   0   1          1.95          1.72         0.78 o                         
   4   0   1        187.29        168.87         4.41 o                         
   5   0   1         51.73         59.53         4.33 o                         
  -5   1   1         20.45         23.48         3.06 o                         
  -4   1   1        253.25        241.24         5.16 o                         
  -3   1   1        305.89        305.83         4.91 o                         
  -2   1   1        323.28        298.81         4.21 o                         
  -1   1   1       2135.85       2078.55        13.13 o                         
   0   1   1        434.25        393.38         8.49 o                         
   1   1   1       2159.69       2113.84        10.68 o                         
   2   1   1        320.09        291.52         4.16 o                         
   3   1   1        307.42        312.49         5.31 o                         
   4   1   1        259.84        240.53         5.20 o                         
   5   1   1         20.59         22.24         2.90 o                         
  -5   2   1         11.39         14.46         2.71 o                         
  -4   2   1         39.71         38.96         2.40 o                         
  -3   2   1        166.06        161.35         3.68 o                         
  -2   2   1        177.00        183.36         3.26 o                         
  -1   2   1       1056.75       1016.59         5.93 o                         
   1   2   1       1034.15        998.95         6.06 o                         
   2   2   1        169.14        175.66         3.12 o                         
   3   2   1        167.50        154.65         3.84 o                         
   4   2   1         40.61         37.62         2.35 o                         
   5   2   1         11.85         15.23         3.06 o                         
  -5   3   1        259.60        244.78         7.96 o                         
  -4   3   1          7.56          3.91         1.26 o                         
  -3   3   1        512.17        482.17         5.97 o                         
  -2   3   1        208.45        199.91         3.50 o                         
  -1   3   1        115.91        106.91         1.79 o                         
   0   3   1       2256.59       2169.40        23.81 o                         
   1   3   1        113.30        103.96         1.72 o                         
   2   3   1        211.82        209.14         3.22 o                         
   3   3   1        515.54        492.05         6.05 o                         
   4   3   1          7.94          4.52         1.33 o                         
   5   3   1        263.92        268.19         9.76 o                         
  -5   4   1        133.02        131.01         8.13 o                         
  -4   4   1         44.33         41.19         2.78 o                         
  -3   4   1         26.09         19.92         1.67 o                         
  -2   4   1        416.11        426.92         5.39 o                         
  -1   4   1        581.00        622.17         4.55 o                         
   0   4   1       1452.75       1437.31         6.67 o                         
   1   4   1        588.16        620.77         4.79 o                         
   2   4   1        426.61        428.04         5.00 o                         
   3   4   1         25.64         22.47         1.58 o                         
   4   4   1         44.52         45.37         2.74 o                         
   5   4   1        136.34        138.27         8.90 o                         
  -5   5   1         76.66         92.01         8.67 o                         
  -4   5   1        296.32        296.14         6.26 o                         
  -3   5   1        185.88        180.33         4.32 o                         
  -2   5   1        156.41        167.50         3.24 o                         
  -1   5   1        104.40        109.73         1.91 o                         
   0   5   1       1036.23       1053.04         5.69 o                         
   1   5   1         99.49        104.17         1.75 o                         
   2   5   1        151.43        159.22         3.19 o                         
   3   5   1        190.35        178.54         3.96 o                         
   4   5   1        296.05        288.19         5.74 o                         
   5   5   1         79.76         77.85         7.72 o                         
  -5   6   1         49.56         72.84        10.39 o                         
  -4   6   1          8.93          6.90         2.38 o                         
  -3   6   1          0.23         -0.88         0.88 o                         
  -2   6   1         28.31         30.27         1.58 o                         
  -1   6   1        706.19        727.71         5.39 o                         
   0   6   1        424.52        443.83         4.05 o                         
   1   6   1        712.34        741.80         4.97 o                         
   2   6   1         28.89         29.10         1.61 o                         
   3   6   1          0.15         -0.81         0.81 o                         
   4   6   1          8.52          9.40         1.72 o                         
   5   6   1         51.61         78.94        14.34 o                         
  -5   7   1          0.74         15.95         6.71 o                         
  -4   7   1        274.04        285.73         8.02 o                         
  -3   7   1          9.43          6.92         1.24 o                         
  -2   7   1        139.66        132.55         2.61 o                         
  -1   7   1          7.32          6.35         0.63 o                         
   0   7   1        129.48        128.85         2.39 o                         
   1   7   1          8.26          6.62         0.62 o                         
   2   7   1        138.51        126.66         2.64 o                         
   3   7   1          9.03          9.13         1.20 o                         
   4   7   1        273.90        287.73         7.72 o                         
   5   7   1          0.81         17.99         4.19 o                         
  -4   8   1         17.61         17.86         4.01 o                         
  -3   8   1          4.27         -0.43         1.89 o                         
  -2   8   1          9.45          7.17         1.02 o                         
  -1   8   1        853.28        841.29         6.75 o                         
   0   8   1        335.47        332.10         4.06 o                         
   1   8   1        862.23        854.95         6.88 o                         
   2   8   1         10.60          6.63         0.96 o                         
   3   8   1          3.95          0.58         1.23 o                         
   4   8   1         18.44         29.22         6.69 o                         
  -4   9   1         60.64         45.24         6.16 o                         
  -3   9   1        132.87        138.94         5.49 o                         
  -2   9   1         19.95         17.69         1.35 o                         
  -1   9   1         73.76         67.14         2.13 o                         
   0   9   1         24.06         24.06         1.45 o                         
   1   9   1         71.94         69.60         2.16 o                         
   2   9   1         19.36         18.16         1.12 o                         
   3   9   1        131.20        128.78         5.12 o                         
   4   9   1         60.07         43.58        10.85 o                         
  -4  10   1          5.35         15.46         5.47 o                         
  -3  10   1          5.00          5.21         4.40 o                         
  -2  10   1         13.14         11.86         1.74 o                         
  -1  10   1         42.32         41.30         2.07 o                         
   0  10   1         35.78         41.31         2.22 o                         
   1  10   1         42.00         39.68         2.14 o                         
   2  10   1         14.19         12.42         2.06 o                         
   3  10   1          5.18          8.18         2.81 o                         
   4  10   1          5.34         -2.32         6.64 o                         
  -3  11   1          9.91          7.81         4.48 o                         
  -2  11   1         17.15         16.47         3.23 o                         
  -1  11   1         15.78         13.12         1.70 o                         
   0  11   1          0.50         -0.66         1.42 o                         
   1  11   1         16.12         15.64         1.78 o                         
   2  11   1         17.40         17.26         2.53 o                         
   3  11   1          9.68          8.54         3.38 o                         
  -3  12   1          6.26          2.95         5.88 o                         
  -2  12   1          6.27         11.68         3.30 o                         
  -1  12   1         18.61         22.45         2.29 o                         
   0  12   1        116.77        132.75         5.07 o                         
   1  12   1         19.31         16.75         3.49 o                         
   2  12   1          5.87         11.34         3.74 o                         
   3  12   1          5.99         20.44         4.47 o                         
  -2  13   1         38.91         36.02         6.94 o                         
  -1  13   1         12.24         14.35         4.36 o                         
   0  13   1          6.40         16.23         5.03 o                         
   1  13   1         11.91         17.82         4.06 o                         
   2  13   1         39.06         34.43         7.51 o                         
   0  14   1          0.33         34.61        10.01 o                         
   0   0   2       2254.93       2181.05        66.38 o                         
   1   0   2        594.99        586.41         4.30 o                         
   2   0   2        104.93        111.47         2.36 o                         
   3   0   2         30.20         23.89         1.61 o                         
   4   0   2         28.35         28.84         2.20 o                         
   5   0   2        128.54        149.74         6.97 o                         
  -5   1   2         43.68         37.47         3.75 o                         
  -4   1   2        120.21        120.43         4.07 o                         
  -3   1   2        679.28        668.61         7.68 o                         
  -2   1   2          7.37          5.78         0.80 o                         
  -1   1   2       1691.92       1668.43         9.37 o                         
   0   1   2        215.40        193.63         1.54 o                         
   1   1   2       1663.63       1650.52         8.37 o                         
   2   1   2          6.78          4.78         0.68 o                         
   3   1   2        674.26        644.69         7.32 o                         
   4   1   2        118.24        117.23         4.17 o                         
   5   1   2         43.15         45.59         4.34 o                         
  -5   2   2         23.30         26.00         3.57 o                         
  -4   2   2        199.44        193.21         4.59 o                         
  -3   2   2         49.81         37.49         2.07 o                         
  -2   2   2        203.54        203.09         3.31 o                         
  -1   2   2        703.83        725.67         4.85 o                         
   0   2   2        186.16        174.94         1.41 o                         
   1   2   2        721.62        749.59         4.67 o                         
   2   2   2        203.16        202.57         3.11 o                         
   3   2   2         49.24         41.06         2.29 o                         
   4   2   2        199.34        198.95         4.59 o                         
   5   2   2         23.72         23.00         3.08 o                         
  -5   3   2         60.48         63.54         4.75 o                         
  -4   3   2        471.02        478.23         7.32 o                         
  -3   3   2         28.80         24.47         1.63 o                         
  -2   3   2        111.52        120.20         2.85 o                         
  -1   3   2        908.16        905.52         5.61 o                         
   0   3   2       1707.17       1699.83        10.91 o                         
   1   3   2        934.90        938.29         5.62 o                         
   2   3   2        102.89        108.01         2.32 o                         
   3   3   2         27.71         27.72         1.68 o                         
   4   3   2        466.25        470.03         7.34 o                         
   5   3   2         60.30         58.77         5.44 o                         
  -5   4   2          1.62         -3.10         3.10 o                         
  -4   4   2        127.13        120.32         4.57 o                         
  -3   4   2         13.20         10.51         1.39 o                         
  -2   4   2        328.87        319.21         4.55 o                         
  -1   4   2       1337.96       1377.61         7.57 o                         
   0   4   2        374.31        394.82         2.56 o                         
   1   4   2       1315.99       1366.12         7.24 o                         
   2   4   2        331.65        326.34         3.95 o                         
   3   4   2         13.24         10.57         1.23 o                         
   4   4   2        125.51        115.51         3.92 o                         
   5   4   2          1.71         -2.39         3.07 o                         
  -5   5   2         37.03         58.74         9.06 o                         
  -4   5   2        174.56        182.97         5.44 o                         
  -3   5   2         67.88         64.48         3.07 o                         
  -2   5   2        242.50        249.29         3.93 o                         
  -1   5   2        305.50        299.56         3.44 o                         
   0   5   2        283.73        302.58         2.54 o                         
   1   5   2        310.56        309.03         3.02 o                         
   2   5   2        237.89        240.50         3.49 o                         
   3   5   2         68.74         69.33         2.41 o                         
   4   5   2        169.30        178.59         4.70 o                         
   5   5   2         38.46         30.67         5.41 o                         
  -5   6   2         73.88         78.81         9.31 o                         
  -4   6   2          7.80         10.29         2.28 o                         
  -3   6   2         96.49         87.67         3.08 o                         
  -2   6   2         13.63         15.82         1.13 o                         
  -1   6   2         83.62         76.71         1.56 o                         
   0   6   2        767.86        775.82         5.10 o                         
   1   6   2         83.25         76.81         1.53 o                         
   2   6   2         13.94         14.71         1.16 o                         
   3   6   2         97.63         87.72         2.67 o                         
   4   6   2          8.35          9.79         2.07 o                         
   5   6   2         74.13         64.95        10.46 o                         
  -5   7   2         25.44         41.82         7.30 o                         
  -4   7   2          5.22          4.18         2.40 o                         
  -3   7   2        125.15        120.82         3.56 o                         
  -2   7   2         68.34         68.43         2.19 o                         
  -1   7   2         97.49         90.30         1.86 o                         
   0   7   2        833.09        836.67         6.03 o                         
   1   7   2         96.23         88.18         2.00 o                         
   2   7   2         68.15         70.14         2.10 o                         
   3   7   2        122.98        122.35         3.21 o                         
   4   7   2          5.19          3.11         1.72 o                         
   5   7   2         25.65         50.53         8.02 o                         
  -4   8   2         11.12         25.87         6.10 o                         
  -3   8   2        116.64        114.93         3.91 o                         
  -2   8   2         26.33         23.51         1.46 o                         
  -1   8   2         18.97         19.02         1.17 o                         
   0   8   2        184.43        185.74         3.01 o                         
   1   8   2         18.08         15.19         0.98 o                         
   2   8   2         24.85         19.10         1.38 o                         
   3   8   2        116.84        122.05         3.76 o                         
   4   8   2         11.14         16.15         4.83 o                         
  -4   9   2         13.31         16.27         6.37 o                         
  -3   9   2          6.85          4.44         2.72 o                         
  -2   9   2         85.54         80.52         2.48 o                         
  -1   9   2        164.61        167.08         3.05 o                         
   0   9   2        988.57        997.75         8.14 o                         
   1   9   2        169.27        168.61         3.42 o                         
   2   9   2         86.53         80.74         2.42 o                         
   3   9   2          7.45          6.30         2.39 o                         
   4   9   2         13.82         16.22         4.25 o                         
  -4  10   2         27.39         20.68         5.15 o                         
  -3  10   2         28.23         27.84         3.79 o                         
  -2  10   2         90.64         78.32         3.94 o                         
  -1  10   2        125.67        121.13         3.17 o                         
   0  10   2        104.93         98.56         2.92 o                         
   1  10   2        129.23        119.08         3.23 o                         
   2  10   2         88.12         86.21         3.99 o                         
   3  10   2         27.56         25.60         3.21 o                         
   4  10   2         28.38         38.48         4.98 o                         
  -3  11   2          7.63          1.86         3.96 o                         
  -2  11   2         49.39         43.24         4.27 o                         
  -1  11   2         39.59         40.30         2.65 o                         
   0  11   2          0.22          0.93         1.64 o                         
   1  11   2         40.05         43.82         2.95 o                         
   2  11   2         48.95         41.20         3.63 o                         
   3  11   2          7.21          2.98         3.11 o                         
  -3  12   2         37.92         57.98         5.64 o                         
  -2  12   2          4.04          5.15         2.79 o                         
  -1  12   2         46.03         46.19         3.66 o                         
   0  12   2         60.67         67.50         4.49 o                         
   1  12   2         47.33         45.04         6.89 o                         
   2  12   2          4.44         10.26         2.60 o                         
   3  12   2         37.64         55.55         7.85 o                         
  -2  13   2         10.01         29.61         9.23 o                         
  -1  13   2         14.77         23.78         4.42 o                         
   0  13   2          8.40         18.46         4.81 o                         
   1  13   2         15.19         19.24         4.16 o                         
   2  13   2         10.46         35.69        11.94 o                         
   1   0   3       4757.92       4841.26       146.81 o                         
   2   0   3        177.57        161.09         3.09 o                         
   3   0   3         57.68         61.48         2.69 o                         
   4   0   3        563.60        548.20         7.73 o                         
   5   0   3         33.56         34.78         3.41 o                         
  -5   1   3          2.78          2.72         2.35 o                         
  -4   1   3        168.76        167.61         4.39 o                         
  -3   1   3        204.61        194.35         4.01 o                         
  -2   1   3        298.78        308.02         4.44 o                         
  -1   1   3       4712.16       4534.43       179.56 o                         
   0   1   3          0.26          0.45         0.13 o                         
   1   1   3       4743.87       4929.44       188.48 o                         
   2   1   3        307.50        308.81         4.19 o                         
   3   1   3        199.38        196.83         3.94 o                         
   4   1   3        170.17        166.05         4.85 o                         
   5   1   3          2.44          0.78         2.12 o                         
  -5   2   3        109.94        102.91         6.05 o                         
  -4   2   3        255.87        249.09         5.18 o                         
  -3   2   3         81.72         71.34         2.95 o                         
  -2   2   3        116.43        103.17         2.48 o                         
  -1   2   3       1154.29       1157.77         6.14 o                         
   0   2   3         70.34         79.36         1.19 o                         
   1   2   3       1157.10       1150.23         6.28 o                         
   2   2   3        119.98        109.45         2.33 o                         
   3   2   3         82.54         72.08         2.76 o                         
   4   2   3        255.89        256.35         5.17 o                         
   5   2   3        108.54        102.89         7.80 o                         
  -5   3   3         13.92         12.82         3.21 o                         
  -4   3   3         20.35         16.68         1.92 o                         
  -3   3   3         98.69        102.01         3.42 o                         
  -2   3   3        259.41        275.23         3.92 o                         
  -1   3   3        645.90        639.86         5.56 o                         
   1   3   3        645.35        637.06         4.42 o                         
   2   3   3        251.99        271.60         3.64 o                         
   3   3   3         97.31         96.99         2.91 o                         
   4   3   3         20.07         17.26         1.81 o                         
   5   3   3         15.28         18.60         3.75 o                         
  -5   4   3         69.25         87.84        10.98 o                         
  -4   4   3          1.82          2.91         1.69 o                         
  -3   4   3        529.09        515.13         7.34 o                         
  -2   4   3        561.10        571.91         6.60 o                         
  -1   4   3        112.98        129.00         2.21 o                         
   0   4   3         27.12         25.95         0.71 o                         
   1   4   3        118.81        131.72         2.00 o                         
   2   4   3        566.90        593.14         5.19 o                         
   3   4   3        517.54        501.58         6.21 o                         
   4   4   3          1.54          1.93         1.60 o                         
   5   4   3         67.53         82.95         8.51 o                         
  -5   5   3        122.52        115.45        11.73 o                         
  -4   5   3        184.53        182.19         5.29 o                         
  -3   5   3         59.03         65.23         3.07 o                         
  -2   5   3        232.86        225.38         3.58 o                         
  -1   5   3        448.43        457.94         4.56 o                         
   0   5   3        100.95         96.90         1.38 o                         
   1   5   3        465.00        478.68         3.89 o                         
   2   5   3        230.78        231.14         3.68 o                         
   3   5   3         58.60         64.50         2.46 o                         
   4   5   3        183.13        182.77         5.31 o                         
   5   5   3        124.31        149.31         9.43 o                         
  -5   6   3         24.65         27.49         7.09 o                         
  -4   6   3         54.97         63.62         4.16 o                         
  -3   6   3         91.30         90.51         3.27 o                         
  -2   6   3        215.48        221.13         3.87 o                         
  -1   6   3         78.37         78.11         1.96 o                         
   0   6   3         56.22         57.08         1.23 o                         
   1   6   3         79.49         79.19         1.53 o                         
   2   6   3        214.58        212.80         3.55 o                         
   3   6   3         88.98         92.22         3.09 o                         
   4   6   3         52.05         49.91         3.29 o                         
   5   6   3         25.17         18.60         5.32 o                         
  -5   7   3         18.98          7.95         5.73 o                         
  -4   7   3          2.55          2.00         2.48 o                         
  -3   7   3         31.31         30.70         2.29 o                         
  -2   7   3          5.19          3.61         0.84 o                         
  -1   7   3        303.49        313.01         3.87 o                         
   0   7   3         70.58         76.13         1.65 o                         
   1   7   3        312.95        319.67         3.78 o                         
   2   7   3          4.93          2.41         0.82 o                         
   3   7   3         30.74         27.86         2.13 o                         
   4   7   3          2.80          1.14         2.44 o                         
   5   7   3         19.17         18.24         6.18 o                         
  -4   8   3         37.32         52.25         7.32 o                         
  -3   8   3         29.71         28.50         2.30 o                         
  -2   8   3        163.94        157.11         3.17 o                         
  -1   8   3         95.61         96.84         2.31 o                         
   0   8   3        599.31        612.73         5.68 o                         
   1   8   3         99.45         95.46         2.10 o                         
   2   8   3        157.99        154.34         3.09 o                         
   3   8   3         30.05         30.93         2.12 o                         
   4   8   3         37.52         49.14         7.10 o                         
  -4   9   3          3.37          1.22         3.97 o                         
  -3   9   3         34.40         31.38         3.31 o                         
  -2   9   3        201.22        196.47         3.88 o                         
  -1   9   3         22.61         19.31         1.25 o                         
   0   9   3         32.10         31.91         1.68 o                         
   1   9   3         23.27         18.22         1.33 o                         
   2   9   3        198.32        190.05         3.77 o                         
   3   9   3         33.33         21.03         2.51 o                         
   4   9   3          3.63         -1.69         6.54 o                         
  -4  10   3          0.79          2.04        12.10 o                         
  -3  10   3         56.35         60.72         4.93 o                         
  -2  10   3         14.04         13.98         1.96 o                         
  -1  10   3         23.26         22.32         1.79 o                         
   0  10   3        122.04        122.59         3.16 o                         
   1  10   3         24.29         22.07         1.67 o                         
   2  10   3         14.27         10.89         1.77 o                         
   3  10   3         55.79         55.15         5.30 o                         
   4  10   3          0.78         -1.67         4.75 o                         
  -3  11   3         12.01         21.99         3.92 o                         
  -2  11   3          9.15          5.96         2.35 o                         
  -1  11   3          0.03         -1.21         1.46 o                         
   0  11   3         79.73         79.41         3.65 o                         
   1  11   3          0.07         -1.36         1.36 o                         
   2  11   3          9.82         10.49         1.95 o                         
   3  11   3         11.65         11.71         3.88 o                         
  -2  12   3         10.32         10.38         3.89 o                         
  -1  12   3         21.84         24.16         3.18 o                         
   0  12   3          6.93          4.07         2.06 o                         
   1  12   3         21.33         29.09         3.28 o                         
   2  12   3         10.20         20.71         3.42 o                         
  -2  13   3          1.85         12.02         7.28 o                         
  -1  13   3         53.76         85.59         8.13 o                         
   0  13   3          0.05         -2.28         2.28 o                         
   1  13   3         53.26         82.81        10.85 o                         
   2  13   3          1.98         12.92         6.32 o                         
   0   0   4       1278.70       1297.59        12.42 o                         
   1   0   4      12103.95      12036.28       301.87 o                         
   2   0   4       1299.34       1378.02         9.07 o                         
   3   0   4        286.99        264.32         4.56 o                         
   4   0   4          6.97          4.30         1.39 o                         
   5   0   4        167.55        167.28         8.48 o                         
  -5   1   4          0.65          1.20         2.85 o                         
  -4   1   4          8.19          2.91         1.53 o                         
  -3   1   4          4.76          4.07         0.97 o                         
  -2   1   4       1195.04       1234.65         8.64 o                         
  -1   1   4       1153.51       1170.84         6.61 o                         
   0   1   4        491.21        453.91         2.61 o                         
   1   1   4       1149.85       1158.51         5.88 o                         
   2   1   4       1193.90       1214.92         8.68 o                         
   3   1   4          4.20          2.97         0.81 o                         
   4   1   4          8.06          0.61         1.35 o                         
   5   1   4          0.82         -2.88         2.88 o                         
  -5   2   4          5.34          8.53         4.15 o                         
  -4   2   4        114.88        114.04         4.05 o                         
  -3   2   4        193.70        192.72         4.47 o                         
  -2   2   4        575.00        568.28         6.17 o                         
  -1   2   4        787.85        797.56         5.66 o                         
   0   2   4        253.49        252.32         2.28 o                         
   1   2   4        789.20        790.70         5.22 o                         
   2   2   4        569.44        570.56         5.52 o                         
   3   2   4        194.21        189.95         3.95 o                         
   4   2   4        116.17        113.00         3.81 o                         
   5   2   4          5.35          6.49         3.32 o                         
  -5   3   4         82.98         79.83         6.75 o                         
  -4   3   4         61.99         55.21         3.56 o                         
  -3   3   4         67.48         64.81         2.88 o                         
  -2   3   4        301.45        311.86         4.44 o                         
  -1   3   4       1017.61       1006.91         6.96 o                         
   0   3   4       1599.15       1615.91        10.50 o                         
   1   3   4       1031.80       1027.91         5.93 o                         
   2   3   4        302.34        303.89         4.14 o                         
   3   3   4         69.49         67.12         2.65 o                         
   4   3   4         62.33         54.51         2.91 o                         
   5   3   4         83.76         89.69         7.33 o                         
  -5   4   4         15.00         32.56         7.80 o                         
  -4   4   4        240.90        247.37         6.07 o                         
  -3   4   4         79.52         83.32         3.51 o                         
  -2   4   4        409.78        411.99         6.87 o                         
  -1   4   4          7.95          8.57         0.70 o                         
   0   4   4        319.90        345.56         2.72 o                         
   1   4   4          8.22          8.79         0.64 o                         
   2   4   4        413.33        418.97         5.19 o                         
   3   4   4         79.81         77.24         2.78 o                         
   4   4   4        250.72        255.29         5.28 o                         
   5   4   4         14.78         24.25         5.92 o                         
  -5   5   4         18.27         37.82         7.69 o                         
  -4   5   4         14.33         15.38         2.60 o                         
  -3   5   4         48.55         48.83         2.68 o                         
  -2   5   4         28.35         23.78         1.60 o                         
  -1   5   4        660.78        676.48         5.01 o                         
   0   5   4       2743.71       2854.24        15.32 o                         
   1   5   4        669.67        679.89         7.32 o                         
   2   5   4         29.14         28.71         1.59 o                         
   3   5   4         50.08         51.70         2.59 o                         
   4   5   4         14.51         13.29         2.13 o                         
   5   5   4         18.37         30.29         5.25 o                         
  -5   6   4         55.97         63.49         8.13 o                         
  -4   6   4         59.65         53.28         4.12 o                         
  -3   6   4        394.75        387.68         5.73 o                         
  -2   6   4         19.70         16.91         1.29 o                         
  -1   6   4         19.49         19.82         1.03 o                         
   0   6   4         57.86         73.74         1.44 o                         
   1   6   4         20.84         20.78         1.14 o                         
   2   6   4         20.93         17.80         1.30 o                         
   3   6   4        388.48        384.88         5.76 o                         
   4   6   4         60.52         60.05         3.73 o                         
   5   6   4         56.55         54.35         7.84 o                         
  -5   7   4          0.26          8.09         7.56 o                         
  -4   7   4         27.44         33.21         3.78 o                         
  -3   7   4         96.91         90.19         3.62 o                         
  -2   7   4        257.08        258.19         4.09 o                         
  -1   7   4         11.48          8.81         0.76 o                         
   0   7   4         52.20         48.85         1.40 o                         
   1   7   4         11.31          8.85         0.84 o                         
   2   7   4        260.47        267.26         4.12 o                         
   3   7   4         97.15         90.00         3.26 o                         
   4   7   4         27.59         26.74         2.81 o                         
   5   7   4          0.23          1.61         7.94 o                         
  -4   8   4         31.09         36.92         5.45 o                         
  -3   8   4         57.06         59.72         3.25 o                         
  -2   8   4        182.40        176.31         3.43 o                         
  -1   8   4         44.48         43.95         1.58 o                         
   0   8   4        106.01        103.88         2.19 o                         
   1   8   4         46.39         46.74         1.77 o                         
   2   8   4        178.69        166.75         3.03 o                         
   3   8   4         57.01         54.85         3.02 o                         
   4   8   4         30.69         27.07         5.50 o                         
  -4   9   4         34.57         35.88         6.15 o                         
  -3   9   4         10.00          6.84         2.46 o                         
  -2   9   4          4.59          2.65         1.15 o                         
  -1   9   4        191.49        184.84         3.72 o                         
   0   9   4        125.30        133.76         2.81 o                         
   1   9   4        198.10        187.45         3.23 o                         
   2   9   4          5.11          7.46         1.34 o                         
   3   9   4          9.82          6.39         1.70 o                         
   4   9   4         34.88         33.15         7.35 o                         
  -4  10   4         44.22         63.24         9.83 o                         
  -3  10   4         13.49         14.36         3.03 o                         
  -2  10   4         98.79        102.02         4.04 o                         
  -1  10   4         19.12         14.16         1.50 o                         
   0  10   4          4.47          0.62         0.98 o                         
   1  10   4         19.22         14.37         1.49 o                         
   2  10   4         95.82         98.89         3.43 o                         
   3  10   4         13.39          8.95         4.18 o                         
   4  10   4         43.52         68.51        10.65 o                         
  -3  11   4         14.34          4.88         6.62 o                         
  -2  11   4         23.06         13.53         3.59 o                         
  -1  11   4         63.17         62.75         3.59 o                         
   0  11   4          1.62          0.16         1.55 o                         
   1  11   4         65.54         73.96         3.89 o                         
   2  11   4         22.96         18.04         2.27 o                         
   3  11   4         14.03         16.19         7.09 o                         
  -2  12   4          4.84         -4.55         6.22 o                         
  -1  12   4          6.41          9.09         3.65 o                         
   0  12   4         11.82         12.56         2.31 o                         
   1  12   4          6.08         13.28         2.84 o                         
   2  12   4          4.44          0.85         3.83 o                         
  -1  13   4          4.01          2.68         6.65 o                         
   0  13   4          0.84         -0.54         4.29 o                         
   1  13   4          3.99          5.61         3.14 o                         
   1   0   5        184.23        183.65         2.60 o                         
   2   0   5          0.15         -0.51         0.51 o                         
   3   0   5         75.69         70.83         2.67 o                         
   4   0   5        274.23        273.71         5.54 o                         
   5   0   5         59.09         54.67         4.91 o                         
  -5   1   5         13.11         11.86         3.33 o                         
  -4   1   5         26.73         25.26         2.00 o                         
  -3   1   5         28.48         26.01         1.72 o                         
  -2   1   5        789.25        831.01         7.52 o                         
  -1   1   5        169.71        164.51         2.27 o                         
   0   1   5         78.68         71.47         0.98 o                         
   1   1   5        168.85        163.28         2.39 o                         
   2   1   5        796.16        820.44         6.45 o                         
   3   1   5         29.18         24.29         1.68 o                         
   4   1   5         26.14         20.31         1.94 o                         
   5   1   5         13.86         12.08         4.09 o                         
  -5   2   5        110.04        103.16         7.01 o                         
  -4   2   5        104.31         96.30         4.02 o                         
  -3   2   5        310.29        297.20         5.62 o                         
  -2   2   5        638.29        644.59         6.35 o                         
  -1   2   5        640.94        653.25         5.27 o                         
   0   2   5        156.89        144.37         1.35 o                         
   1   2   5        644.83        643.38         4.74 o                         
   2   2   5        626.22        632.07         5.55 o                         
   3   2   5        306.52        291.86         5.04 o                         
   4   2   5        107.27         99.32         3.54 o                         
   5   2   5        108.96        115.99         8.87 o                         
  -5   3   5         21.24         24.38         5.31 o                         
  -4   3   5          2.35         -0.74         1.45 o                         
  -3   3   5        145.47        139.17         3.82 o                         
  -2   3   5        524.81        523.68         5.40 o                         
  -1   3   5        272.30        280.08         2.95 o                         
   0   3   5        675.00        695.63         5.06 o                         
   1   3   5        273.12        284.00         2.98 o                         
   2   3   5        530.05        538.07         4.74 o                         
   3   3   5        148.03        149.09         3.45 o                         
   4   3   5          2.46          1.62         1.61 o                         
   5   3   5         21.77         17.77         4.54 o                         
  -5   4   5         56.36         66.62         7.00 o                         
  -4   4   5         28.52         21.99         2.56 o                         
  -3   4   5        538.78        529.33         7.59 o                         
  -2   4   5          7.23          5.68         0.90 o                         
  -1   4   5        440.67        448.48         4.09 o                         
   0   4   5          8.45          7.56         0.48 o                         
   1   4   5        434.30        439.82         3.62 o                         
   2   4   5          7.04          5.56         0.71 o                         
   3   4   5        525.72        526.71         6.16 o                         
   4   4   5         28.85         24.79         2.18 o                         
   5   4   5         56.13         48.81         6.62 o                         
  -5   5   5         25.24         17.01         5.43 o                         
  -4   5   5          5.03          4.56         2.53 o                         
  -3   5   5        395.88        395.03         5.69 o                         
  -2   5   5        242.41        241.66         4.53 o                         
  -1   5   5        209.65        200.29         2.76 o                         
   0   5   5         51.25         42.03         0.91 o                         
   1   5   5        200.04        190.78         2.51 o                         
   2   5   5        244.91        244.44         3.75 o                         
   3   5   5        400.18        412.88         6.02 o                         
   4   5   5          4.92          3.74         1.72 o                         
   5   5   5         25.06         26.09         5.22 o                         
  -5   6   5          1.66          1.78         4.38 o                         
  -4   6   5         61.57         68.30         4.81 o                         
  -3   6   5         15.44         14.52         1.70 o                         
  -2   6   5        305.45        296.79         4.66 o                         
  -1   6   5        266.83        263.86         3.12 o                         
   0   6   5         22.86         32.16         1.04 o                         
   1   6   5        269.72        269.37         3.08 o                         
   2   6   5        304.35        293.09         4.19 o                         
   3   6   5         14.20         10.70         1.42 o                         
   4   6   5         65.08         77.01         4.17 o                         
   5   6   5          1.72          0.40         5.05 o                         
  -4   7   5         11.62         19.08         3.27 o                         
  -3   7   5         92.66         95.98         4.06 o                         
  -2   7   5         18.53         18.05         1.46 o                         
  -1   7   5        455.22        454.03         4.30 o                         
   0   7   5         11.27         10.94         0.80 o                         
   1   7   5        456.78        452.55         4.37 o                         
   2   7   5         18.83         19.33         1.22 o                         
   3   7   5         92.01         91.14         3.24 o                         
   4   7   5         11.59         14.39         2.70 o                         
  -4   8   5         33.31         24.14         6.00 o                         
  -3   8   5          6.39          5.11         1.53 o                         
  -2   8   5        360.74        375.20         6.96 o                         
  -1   8   5        168.16        164.00         2.91 o                         
   0   8   5        103.41        109.76         2.12 o                         
   1   8   5        169.01        166.34         2.86 o                         
   2   8   5        360.46        358.15         4.17 o                         
   3   8   5          7.37          4.89         1.77 o                         
   4   8   5         32.58         31.94         8.97 o                         
  -4   9   5          6.16          5.82         3.51 o                         
  -3   9   5         55.49         51.49         4.89 o                         
  -2   9   5         76.19         84.09         3.15 o                         
  -1   9   5        146.49        144.86         2.80 o                         
   0   9   5         40.73         35.23         1.47 o                         
   1   9   5        147.58        140.13         2.80 o                         
   2   9   5         78.31         85.04         3.06 o                         
   3   9   5         54.49         46.61         3.18 o                         
   4   9   5          6.15         11.04         4.58 o                         
  -3  10   5         32.55         41.10         4.86 o                         
  -2  10   5         41.82         41.01         3.17 o                         
  -1  10   5         28.42         28.38         2.17 o                         
   0  10   5          0.27         -0.14         1.01 o                         
   1  10   5         29.38         33.61         2.45 o                         
   2  10   5         42.41         41.20         2.43 o                         
   3  10   5         31.94         42.74         3.89 o                         
  -3  11   5          5.45          8.79         3.09 o                         
  -2  11   5         25.79         32.98         4.12 o                         
  -1  11   5         38.43         40.05         3.33 o                         
   0  11   5         54.06         66.07         3.22 o                         
   1  11   5         39.48         34.06         3.11 o                         
   2  11   5         26.92         31.00         4.52 o                         
   3  11   5          5.24         10.73         5.47 o                         
  -2  12   5         35.67         50.97         5.49 o                         
  -1  12   5         32.45         39.55         4.09 o                         
   0  12   5         18.15         28.53         4.66 o                         
   1  12   5         33.10         43.76         5.92 o                         
   2  12   5         35.99         41.15         5.84 o                         
  -1  13   5         39.52         49.47         8.22 o                         
   0  13   5          6.34          5.89         2.87 o                         
   1  13   5         40.56         48.57         6.98 o                         
   0   0   6        102.88        105.66         1.91 o                         
   1   0   6       1347.70       1410.15         8.16 o                         
   2   0   6        628.65        632.11         5.87 o                         
   3   0   6        301.58        293.51         4.71 o                         
   4   0   6         54.99         56.53         2.96 o                         
   5   0   6         63.34         55.99         5.08 o                         
  -5   1   6         39.09         42.66         4.91 o                         
  -4   1   6         36.26         36.34         2.56 o                         
  -3   1   6         17.79         12.21         1.37 o                         
  -2   1   6       2239.47       2323.02        14.00 o                         
  -1   1   6        166.72        190.03         2.31 o                         
   0   1   6        224.45        230.97         1.96 o                         
   1   1   6        158.30        180.08         2.37 o                         
   2   1   6       2233.20       2302.35        11.95 o                         
   3   1   6         18.71         14.32         1.40 o                         
   4   1   6         36.49         31.64         2.16 o                         
   5   1   6         38.81         47.23         5.74 o                         
  -5   2   6         50.13         51.69         5.98 o                         
  -4   2   6         37.01         39.70         2.69 o                         
  -3   2   6        179.89        182.09         4.50 o                         
  -2   2   6        273.80        275.30         3.94 o                         
  -1   2   6        409.58        397.34         3.71 o                         
   0   2   6         19.19         18.06         0.63 o                         
   1   2   6        415.55        406.45         3.49 o                         
   2   2   6        272.87        263.66         3.50 o                         
   3   2   6        177.91        172.92         3.61 o                         
   4   2   6         37.02         32.88         2.20 o                         
   5   2   6         51.52         45.41         7.09 o                         
  -5   3   6         72.45         87.20         8.28 o                         
  -4   3   6        126.93        124.41         4.94 o                         
  -3   3   6        469.45        492.32         6.99 o                         
  -2   3   6         50.39         43.90         1.57 o                         
  -1   3   6        358.17        342.06         3.28 o                         
   0   3   6        412.00        444.36         3.12 o                         
   1   3   6        346.85        336.65         2.89 o                         
   2   3   6         51.96         47.81         1.81 o                         
   3   3   6        469.03        485.08         5.86 o                         
   4   3   6        121.89        121.92         4.12 o                         
   5   3   6         72.07         65.56         6.97 o                         
  -5   4   6         11.94         18.38         4.50 o                         
  -4   4   6          7.23          5.66         1.70 o                         
  -3   4   6        298.32        294.72         4.67 o                         
  -2   4   6        693.85        681.08         8.36 o                         
  -1   4   6        410.81        425.90         3.84 o                         
   0   4   6        460.79        534.07         4.74 o                         
   1   4   6        418.98        441.94         4.59 o                         
   2   4   6        698.73        688.29         6.20 o                         
   3   4   6        295.97        296.55         4.27 o                         
   4   4   6          6.22          3.05         1.63 o                         
   5   4   6         11.80         13.34         4.00 o                         
  -5   5   6         48.49         34.47         6.16 o                         
  -4   5   6         66.24         57.66         4.19 o                         
  -3   5   6         51.93         51.72         3.03 o                         
  -2   5   6         21.12         19.26         1.53 o                         
  -1   5   6         74.00         78.62         1.41 o                         
   0   5   6        108.55         97.90         2.00 o                         
   1   5   6         75.88         79.46         2.25 o                         
   2   5   6         18.79         17.16         1.15 o                         
   3   5   6         49.18         48.02         2.44 o                         
   4   5   6         64.50         56.51         3.56 o                         
   5   5   6         49.01         74.58         8.20 o                         
  -5   6   6         31.20         59.11         6.70 o                         
  -4   6   6         13.33         20.83         3.36 o                         
  -3   6   6         69.05         65.28         3.35 o                         
  -2   6   6        339.92        328.24         4.98 o                         
  -1   6   6        226.06        227.54         4.02 o                         
   0   6   6         27.74         25.52         1.10 o                         
   1   6   6        224.61        213.50         3.26 o                         
   2   6   6        342.13        335.90         4.11 o                         
   3   6   6         64.48         60.26         2.59 o                         
   4   6   6         13.19         16.55         2.60 o                         
   5   6   6         31.59         54.53         7.71 o                         
  -4   7   6          1.11         -2.67         3.34 o                         
  -3   7   6         78.60         77.37         3.51 o                         
  -2   7   6         62.93         64.98         2.31 o                         
  -1   7   6        109.06        112.98         2.33 o                         
   0   7   6         61.96         57.73         1.86 o                         
   1   7   6        108.31        112.98         2.65 o                         
   2   7   6         65.47         69.20         2.19 o                         
   3   7   6         76.32         77.76         3.13 o                         
   4   7   6          1.18          1.23         2.58 o                         
  -4   8   6         64.17         79.66         6.31 o                         
  -3   8   6         35.25         37.78         2.54 o                         
  -2   8   6         30.41         29.34         2.20 o                         
  -1   8   6         47.63         51.13         1.88 o                         
   0   8   6         58.10         58.97         1.76 o                         
   1   8   6         49.95         54.48         2.06 o                         
   2   8   6         31.79         25.86         1.17 o                         
   3   8   6         33.04         29.81         2.69 o                         
   4   8   6         63.18         74.39         6.91 o                         
  -4   9   6          2.14          9.09         4.57 o                         
  -3   9   6         40.36         46.97         3.86 o                         
  -2   9   6         84.48         85.89         3.44 o                         
  -1   9   6        215.05        212.42         3.67 o                         
   0   9   6          0.80         -0.44         0.58 o                         
   1   9   6        212.31        213.17         3.55 o                         
   2   9   6         87.50         87.71         2.93 o                         
   3   9   6         39.46         39.76         2.90 o                         
   4   9   6          2.49          2.77         8.90 o                         
  -3  10   6         42.23         39.96         6.09 o                         
  -2  10   6         38.14         41.71         3.33 o                         
  -1  10   6         82.89         73.95         3.50 o                         
   0  10   6          1.74          0.88         0.77 o                         
   1  10   6         80.58         67.02         2.85 o                         
   2  10   6         38.16         33.17         4.14 o                         
   3  10   6         42.56         40.26         5.84 o                         
  -3  11   6          8.32          1.13         2.76 o                         
  -2  11   6         27.98         30.71         3.85 o                         
  -1  11   6         42.57         47.08         4.10 o                         
   0  11   6         17.78         19.21         2.52 o                         
   1  11   6         42.61         35.50         4.59 o                         
   2  11   6         27.42         31.52         3.38 o                         
   3  11   6          8.47          9.68         4.57 o                         
  -2  12   6          6.30         16.87         5.15 o                         
  -1  12   6          0.05         -1.59         2.56 o                         
   0  12   6         61.76         78.64         5.82 o                         
   1  12   6          0.10         -1.86         2.44 o                         
   2  12   6          6.02          7.39         6.17 o                         
  -1  13   6          0.77          4.94         3.38 o                         
   0  13   6         12.15         28.40         5.63 o                         
   1  13   6          0.81          0.66         3.84 o                         
   1   0   7       1462.16       1520.98         7.27 o                         
   2   0   7        834.86        817.83         7.00 o                         
   3   0   7        402.97        382.57         5.46 o                         
   4   0   7         93.83         93.81         3.63 o                         
   5   0   7        149.33        148.98         8.65 o                         
  -5   1   7         73.65         90.50         7.86 o                         
  -4   1   7         37.51         45.07         2.70 o                         
  -3   1   7         14.44         11.80         1.34 o                         
  -2   1   7       2090.31       2188.27        13.20 o                         
  -1   1   7        466.40        485.09         3.93 o                         
   0   1   7        129.16        130.64         1.44 o                         
   1   1   7        482.20        492.11         3.84 o                         
   2   1   7       2098.35       2183.10        11.64 o                         
   3   1   7         12.77         11.30         1.18 o                         
   4   1   7         35.56         37.93         2.41 o                         
   5   1   7         75.37         80.62         6.92 o                         
  -5   2   7         35.61         36.85         5.60 o                         
  -4   2   7          8.09          5.21         1.69 o                         
  -3   2   7        313.11        305.68         5.26 o                         
  -2   2   7        304.32        299.71         4.14 o                         
  -1   2   7        403.99        425.84         3.93 o                         
   0   2   7        610.04        611.06         3.78 o                         
   1   2   7        396.98        412.21         3.46 o                         
   2   2   7        312.25        308.86         3.53 o                         
   3   2   7        319.96        319.02         4.71 o                         
   4   2   7          7.16          6.88         1.49 o                         
   5   2   7         34.70         43.94         6.20 o                         
  -5   3   7         44.03         48.19         7.42 o                         
  -4   3   7         28.00         24.22         2.62 o                         
  -3   3   7         59.79         62.17         2.99 o                         
  -2   3   7          5.75          6.28         0.81 o                         
  -1   3   7        891.59        917.77         5.57 o                         
   0   3   7        468.16        429.98         3.64 o                         
   1   3   7        899.77        928.22         5.33 o                         
   2   3   7          5.17          4.42         0.63 o                         
   3   3   7         58.24         61.30         2.36 o                         
   4   3   7         27.16         24.62         2.39 o                         
   5   3   7         44.52         47.98         5.94 o                         
  -5   4   7         29.25         33.46         6.41 o                         
  -4   4   7         11.81          9.91         2.80 o                         
  -3   4   7        203.03        195.47         3.73 o                         
  -2   4   7        558.79        567.05         7.77 o                         
  -1   4   7        264.08        283.70         2.79 o                         
   0   4   7          2.45          0.52         0.38 o                         
   1   4   7        260.48        282.77         3.11 o                         
   2   4   7        557.76        557.05         5.56 o                         
   3   4   7        208.76        209.57         4.12 o                         
   4   4   7         11.38          8.85         1.80 o                         
   5   4   7         30.12         25.93         5.23 o                         
  -5   5   7         27.49         37.77         8.07 o                         
  -4   5   7         87.91         86.80         5.69 o                         
  -3   5   7        296.00        296.21         6.23 o                         
  -2   5   7        240.39        234.41         4.20 o                         
  -1   5   7        391.81        391.45         4.44 o                         
   0   5   7        298.03        298.32         3.85 o                         
   1   5   7        394.44        400.03         4.72 o                         
   2   5   7        239.82        235.56         3.42 o                         
   3   5   7        300.72        303.24         4.96 o                         
   4   5   7         87.03         90.25         4.60 o                         
   5   5   7         26.21         33.25         7.67 o                         
  -5   6   7         29.82         43.87        10.48 o                         
  -4   6   7         17.05         26.55         3.97 o                         
  -3   6   7          8.12          7.61         1.51 o                         
  -2   6   7        298.72        301.60         4.40 o                         
  -1   6   7        111.95        110.60         2.39 o                         
   0   6   7          2.92          5.31         0.58 o                         
   1   6   7        110.63        109.35         2.34 o                         
   2   6   7        300.70        291.61         3.82 o                         
   3   6   7          7.24          4.39         1.37 o                         
   4   6   7         16.75         15.05         2.52 o                         
   5   6   7         29.85         22.30         5.72 o                         
  -4   7   7         33.10         50.00         6.21 o                         
  -3   7   7         21.32         17.52         1.90 o                         
  -2   7   7         65.31         66.07         2.45 o                         
  -1   7   7         58.29         53.98         2.03 o                         
   0   7   7          0.07          1.60         0.56 o                         
   1   7   7         57.34         53.67         1.93 o                         
   2   7   7         68.27         70.55         2.31 o                         
   3   7   7         20.91         19.72         1.71 o                         
   4   7   7         32.94         38.55         4.61 o                         
  -4   8   7          7.27         15.74         4.91 o                         
  -3   8   7         14.11         13.39         2.02 o                         
  -2   8   7         53.70         53.31         2.54 o                         
  -1   8   7        184.82        181.79         3.05 o                         
   0   8   7         58.80         58.34         2.04 o                         
   1   8   7        177.67        178.49         3.37 o                         
   2   8   7         53.20         43.41         1.86 o                         
   3   8   7         15.17         12.22         2.68 o                         
   4   8   7          8.02         17.77         5.45 o                         
  -4   9   7          6.69          3.72         4.62 o                         
  -3   9   7        197.82        200.71         7.45 o                         
  -2   9   7         38.69         36.93         2.46 o                         
  -1   9   7         33.48         28.17         1.51 o                         
   0   9   7         10.74          4.67         0.99 o                         
   1   9   7         32.37         26.47         1.80 o                         
   2   9   7         40.30         35.14         2.96 o                         
   3   9   7        194.13        194.65         6.19 o                         
   4   9   7          6.41         -7.35         7.35 o                         
  -3  10   7         20.15         26.39         4.00 o                         
  -2  10   7         52.32         52.88         3.96 o                         
  -1  10   7         18.60         15.49         1.81 o                         
   0  10   7         58.68         63.11         3.05 o                         
   1  10   7         18.11         12.78         1.69 o                         
   2  10   7         52.77         55.83         4.13 o                         
   3  10   7         19.57         30.97         8.07 o                         
  -3  11   7         11.41         12.66         6.40 o                         
  -2  11   7          7.15         11.79         2.95 o                         
  -1  11   7         12.64         12.85         2.97 o                         
   0  11   7          2.20          3.62         1.84 o                         
   1  11   7         12.81         10.83         2.24 o                         
   2  11   7          6.74         10.63         2.92 o                         
   3  11   7         11.26         14.03         7.82 o                         
  -2  12   7          0.53         -4.95         6.05 o                         
  -1  12   7          5.66          2.96         4.41 o                         
   0  12   7         38.50         48.20         6.52 o                         
   1  12   7          5.91          6.20         3.10 o                         
   2  12   7          0.47         -3.87         4.83 o                         
  -1  13   7          4.36          9.28         5.85 o                         
   0  13   7          7.47          7.15         4.51 o                         
   1  13   7          4.41         -1.57         3.64 o                         
   0   0   8       1053.74       1051.52         7.20 o                         
   1   0   8        304.45        327.19         3.10 o                         
   2   0   8         26.13         34.91         1.74 o                         
   3   0   8        255.20        259.75         4.55 o                         
   4   0   8         16.62          9.50         1.85 o                         
   5   0   8         20.38         23.02         5.40 o                         
  -5   1   8         75.98         70.42         8.37 o                         
  -4   1   8         18.95         17.47         1.86 o                         
  -3   1   8        217.31        214.11         4.30 o                         
  -2   1   8        358.59        366.60         4.83 o                         
  -1   1   8         37.19         41.50         1.20 o                         
   0   1   8          0.30          1.48         0.27 o                         
   1   1   8         35.22         36.46         1.14 o                         
   2   1   8        359.98        366.37         4.59 o                         
   3   1   8        213.60        217.28         4.17 o                         
   4   1   8         17.42         12.41         1.85 o                         
   5   1   8         75.27         88.84        10.27 o                         
  -5   2   8         53.92         66.10         6.21 o                         
  -4   2   8         27.90         26.60         2.27 o                         
  -3   2   8        171.14        167.19         3.88 o                         
  -2   2   8        118.79        106.03         2.51 o                         
  -1   2   8        576.56        610.76         4.94 o                         
   0   2   8        464.15        456.67         3.41 o                         
   1   2   8        566.69        599.68         4.29 o                         
   2   2   8        115.38        107.01         2.43 o                         
   3   2   8        171.56        165.04         3.60 o                         
   4   2   8         27.16         24.20         2.25 o                         
   5   2   8         54.10         64.37         6.64 o                         
  -5   3   8         22.96         17.03         4.45 o                         
  -4   3   8        161.50        164.83         5.63 o                         
  -3   3   8        135.65        128.91         3.54 o                         
  -2   3   8        814.38        830.56         7.89 o                         
  -1   3   8        232.47        241.01         2.86 o                         
   0   3   8        100.77        107.49         1.53 o                         
   1   3   8        236.52        242.05         2.51 o                         
   2   3   8        812.18        823.79         6.45 o                         
   3   3   8        137.09        134.18         3.07 o                         
   4   3   8        165.19        182.16         5.04 o                         
   5   3   8         22.75         18.77         4.35 o                         
  -5   4   8         35.28         48.90         6.15 o                         
  -4   4   8         21.05         19.14         2.90 o                         
  -3   4   8        161.07        159.42         4.43 o                         
  -2   4   8        304.86        299.36         4.72 o                         
  -1   4   8        231.93        220.32         2.50 o                         
   0   4   8         15.96         15.12         0.71 o                         
   1   4   8        231.14        225.33         3.13 o                         
   2   4   8        302.36        293.46         3.94 o                         
   3   4   8        163.95        159.48         3.63 o                         
   4   4   8         20.08         15.18         2.26 o                         
   5   4   8         35.74         30.68         6.60 o                         
  -5   5   8         14.86         30.53         6.12 o                         
  -4   5   8         20.19         21.26         3.62 o                         
  -3   5   8         15.05         13.93         1.88 o                         
  -2   5   8        205.23        197.55         3.77 o                         
  -1   5   8        457.38        480.82         5.51 o                         
   0   5   8        104.70        118.54         1.74 o                         
   1   5   8        462.41        484.45         4.55 o                         
   2   5   8        201.55        200.80         3.26 o                         
   3   5   8         16.55         17.46         1.64 o                         
   4   5   8         21.86         21.85         2.60 o                         
   5   5   8         14.97         40.10         5.23 o                         
  -4   6   8         12.74          7.80         4.17 o                         
  -3   6   8         74.20         74.97         3.60 o                         
  -2   6   8        501.86        487.02         6.05 o                         
  -1   6   8          1.50          0.16         0.61 o                         
   0   6   8        106.94         98.54         1.97 o                         
   1   6   8          1.12          0.54         0.65 o                         
   2   6   8        499.59        479.99         4.68 o                         
   3   6   8         75.73         78.20         3.16 o                         
   4   6   8         12.59         10.85         3.20 o                         
  -4   7   8         25.78         40.07         6.06 o                         
  -3   7   8        162.85        165.67         4.28 o                         
  -2   7   8        149.03        148.12         3.52 o                         
  -1   7   8        112.30        106.87         2.52 o                         
   0   7   8          3.09          0.67         0.70 o                         
   1   7   8        111.23        107.62         2.45 o                         
   2   7   8        148.27        143.87         2.56 o                         
   3   7   8        164.09        163.45         4.46 o                         
   4   7   8         26.10         37.64         5.55 o                         
  -4   8   8          7.47         18.43         7.33 o                         
  -3   8   8         88.59         93.46         4.47 o                         
  -2   8   8        289.69        287.50         5.12 o                         
  -1   8   8         92.91         87.05         2.16 o                         
   0   8   8        102.47         96.39         2.44 o                         
   1   8   8         93.42         86.91         2.47 o                         
   2   8   8        290.43        294.29         5.06 o                         
   3   8   8         89.11         79.96         5.11 o                         
   4   8   8          7.64         14.60         4.19 o                         
  -4   9   8         15.93         19.00         4.68 o                         
  -3   9   8          7.74          6.90         3.73 o                         
  -2   9   8         65.94         77.52         3.73 o                         
  -1   9   8         71.77         74.53         2.71 o                         
   0   9   8        109.40         97.14         2.82 o                         
   1   9   8         70.93         64.22         2.78 o                         
   2   9   8         68.90         65.56         3.36 o                         
   3   9   8          8.36          4.27         3.13 o                         
   4   9   8         16.73         12.81        12.44 o                         
  -3  10   8          6.74         -2.27         3.32 o                         
  -2  10   8         24.53         27.86         3.37 o                         
  -1  10   8         20.00         22.29         1.95 o                         
   0  10   8          0.47          0.11         1.34 o                         
   1  10   8         18.76         17.03         2.35 o                         
   2  10   8         25.01         24.48         3.12 o                         
   3  10   8          7.04          2.66         4.34 o                         
  -3  11   8          7.95         17.06         5.59 o                         
  -2  11   8         15.83          7.55         3.15 o                         
  -1  11   8          1.90         -1.90         1.90 o                         
   0  11   8         18.34         18.35         2.55 o                         
   1  11   8          1.75         -1.35         2.73 o                         
   2  11   8         16.49         10.34         4.31 o                         
   3  11   8          8.11         25.62         6.97 o                         
  -2  12   8          1.89          0.55         3.68 o                         
  -1  12   8         15.73         17.42         3.49 o                         
   0  12   8          7.37          8.61         3.03 o                         
   1  12   8         15.28         12.86         3.34 o                         
   2  12   8          2.06          1.80         6.01 o                         
   0  13   8         29.70         40.65         5.16 o                         
   1   0   9        591.21        601.00         4.15 o                         
   2   0   9          8.70         11.22         1.04 o                         
   3   0   9       1091.46       1055.32         9.86 o                         
   4   0   9         15.40         12.31         1.77 o                         
   5   0   9         35.61         43.49         5.66 o                         
  -5   1   9         19.19         18.93         4.91 o                         
  -4   1   9         29.94         30.71         2.54 o                         
  -3   1   9        188.69        192.38         4.11 o                         
  -2   1   9        485.24        491.21         5.71 o                         
  -1   1   9        197.13        209.94         2.53 o                         
   0   1   9         39.42         46.73         0.99 o                         
   1   1   9        194.68        204.13         2.91 o                         
   2   1   9        487.69        501.71         5.05 o                         
   3   1   9        189.37        192.48         3.81 o                         
   4   1   9         30.52         35.81         2.46 o                         
   5   1   9         19.37         22.87         4.73 o                         
  -5   2   9         15.36         25.25         5.19 o                         
  -4   2   9          2.36         -0.45         1.42 o                         
  -3   2   9        252.77        252.94         4.72 o                         
  -2   2   9        432.59        410.63         4.89 o                         
  -1   2   9        185.64        185.29         2.65 o                         
   0   2   9         31.31         31.57         0.99 o                         
   1   2   9        177.27        183.50         2.21 o                         
   2   2   9        428.87        400.13         4.82 o                         
   3   2   9        254.36        254.28         4.32 o                         
   4   2   9          2.31         -1.21         1.53 o                         
   5   2   9         15.45         22.32         5.54 o                         
  -5   3   9         73.46         81.52        10.03 o                         
  -4   3   9          0.90          1.24         1.72 o                         
  -3   3   9        138.97        142.15         3.64 o                         
  -2   3   9        287.62        281.21         4.43 o                         
  -1   3   9        133.56        137.21         2.24 o                         
   0   3   9         74.61         87.22         1.47 o                         
   1   3   9        132.49        132.92         2.30 o                         
   2   3   9        288.02        281.57         4.20 o                         
   3   3   9        138.19        135.54         3.29 o                         
   4   3   9          1.01          2.90         1.60 o                         
   5   3   9         71.31         76.62         8.37 o                         
  -5   4   9          4.61          4.24         4.96 o                         
  -4   4   9         14.44         13.36         2.84 o                         
  -3   4   9         56.36         54.07         3.25 o                         
  -2   4   9        481.36        455.16         4.72 o                         
  -1   4   9         54.11         59.26         1.49 o                         
   0   4   9        365.29        335.97         3.13 o                         
   1   4   9         52.67         61.42         1.89 o                         
   2   4   9        472.99        461.89         4.73 o                         
   3   4   9         55.90         51.75         2.20 o                         
   4   4   9         14.26         13.68         2.23 o                         
   5   4   9          4.79          5.20         5.28 o                         
  -5   5   9         70.47         85.06        13.06 o                         
  -4   5   9        138.10        150.66         8.51 o                         
  -3   5   9         85.36         88.51         4.25 o                         
  -2   5   9         41.82         44.29         2.02 o                         
  -1   5   9        152.66        147.58         2.56 o                         
   0   5   9         15.80         12.61         0.95 o                         
   1   5   9        152.91        146.31         2.62 o                         
   2   5   9         38.41         39.22         1.44 o                         
   3   5   9         86.86         83.69         3.13 o                         
   4   5   9        139.08        133.65         7.42 o                         
   5   5   9         68.13         75.63         9.17 o                         
  -4   6   9          3.94          7.75         5.91 o                         
  -3   6   9         17.06         18.08         1.79 o                         
  -2   6   9         23.13         21.74         1.55 o                         
  -1   6   9        169.88        162.54         3.00 o                         
   0   6   9        187.10        178.58         2.80 o                         
   1   6   9        170.04        159.70         3.69 o                         
   2   6   9         23.39         20.27         1.33 o                         
   3   6   9         18.02         18.42         1.87 o                         
   4   6   9          3.92          6.77         2.97 o                         
  -4   7   9         58.45         77.27         8.21 o                         
  -3   7   9         18.25         18.87         2.01 o                         
  -2   7   9        122.13        131.18         2.04 o                         
  -1   7   9         52.95         51.42         1.95 o                         
   0   7   9         13.51         13.60         1.04 o                         
   1   7   9         53.33         46.85         1.74 o                         
   2   7   9        123.51        132.50         3.40 o                         
   3   7   9         18.53         14.11         1.98 o                         
   4   7   9         58.41         72.20         6.96 o                         
  -4   8   9          2.01         12.57         5.03 o                         
  -3   8   9         21.61         29.24         2.83 o                         
  -2   8   9         67.27         65.93         2.99 o                         
  -1   8   9         67.33         63.17         1.99 o                         
   0   8   9         41.23         42.26         1.88 o                         
   1   8   9         65.84         64.10         2.18 o                         
   2   8   9         65.07         66.99         3.03 o                         
   3   8   9         22.26         25.94         2.29 o                         
   4   8   9          2.07          9.10         6.05 o                         
  -3   9   9         33.69         34.28         4.85 o                         
  -2   9   9         45.41         57.85         3.55 o                         
  -1   9   9         27.52         27.28         1.80 o                         
   0   9   9         17.06         14.09         1.37 o                         
   1   9   9         27.84         22.90         2.07 o                         
   2   9   9         46.51         50.58         2.89 o                         
   3   9   9         35.14         36.89         4.02 o                         
  -3  10   9         22.70         24.90         5.87 o                         
  -2  10   9         74.14         69.98         5.73 o                         
  -1  10   9          4.51         -2.01         2.01 o                         
   0  10   9        156.06        150.33         4.95 o                         
   1  10   9          4.58          3.36         1.66 o                         
   2  10   9         72.79         65.24         4.70 o                         
   3  10   9         22.80         23.77         6.11 o                         
  -2  11   9         16.68         18.92         4.10 o                         
  -1  11   9         16.36         16.58         2.75 o                         
   0  11   9         35.06         31.64         5.05 o                         
   1  11   9         16.07         16.14         3.64 o                         
   2  11   9         16.92         18.46         3.30 o                         
  -2  12   9          1.33         -1.83         6.40 o                         
  -1  12   9         55.90         71.40         6.83 o                         
   0  12   9          9.31          5.00         4.85 o                         
   1  12   9         55.48         53.87         7.80 o                         
   2  12   9          1.19         39.93        10.51 o                         
   0   0  10        986.33       1014.37         7.55 o                         
   1   0  10          0.71         -0.37         0.37 o                         
   2   0  10         67.42         57.56         2.13 o                         
   3   0  10        101.27         99.21         3.17 o                         
   4   0  10         55.41         51.65         3.12 o                         
   5   0  10         27.59         36.93         6.50 o                         
  -5   1  10         44.29         49.40         7.51 o                         
  -4   1  10         54.96         43.43         3.21 o                         
  -3   1  10        623.35        633.96         7.38 o                         
  -2   1  10        106.79        100.82         2.60 o                         
  -1   1  10         20.42         19.12         0.86 o                         
   0   1  10        792.78        829.04         5.04 o                         
   1   1  10         21.99         22.48         1.14 o                         
   2   1  10        108.86        100.02         2.23 o                         
   3   1  10        624.52        657.59         7.54 o                         
   4   1  10         57.81         48.19         2.97 o                         
   5   1  10         43.84         42.03         6.07 o                         
  -5   2  10         16.98         10.56         6.33 o                         
  -4   2  10         15.87         14.52         2.47 o                         
  -3   2  10         39.06         34.34         2.10 o                         
  -2   2  10        117.94        111.75         2.39 o                         
  -1   2  10        246.56        240.87         3.09 o                         
   0   2  10        474.28        496.37         3.79 o                         
   1   2  10        245.15        233.09         2.94 o                         
   2   2  10        116.75        111.99         2.47 o                         
   3   2  10         39.54         35.97         1.93 o                         
   4   2  10         15.69         19.79         2.49 o                         
   5   2  10         17.03         17.06         5.30 o                         
  -5   3  10         12.09         11.61         4.83 o                         
  -4   3  10        197.35        210.12         8.23 o                         
  -3   3  10         64.42         59.48         2.12 o                         
  -2   3  10        226.55        241.31         3.79 o                         
  -1   3  10         39.38         36.39         1.40 o                         
   0   3  10          0.22          0.95         0.31 o                         
   1   3  10         40.09         40.02         1.55 o                         
   2   3  10        234.66        247.31         3.56 o                         
   3   3  10         62.46         57.05         2.47 o                         
   4   3  10        197.71        216.70         6.47 o                         
   5   3  10         11.61         17.32         4.72 o                         
  -5   4  10         20.00         37.06         5.49 o                         
  -4   4  10         42.11         43.78         5.01 o                         
  -3   4  10          4.84          4.10         1.25 o                         
  -2   4  10        512.15        521.16         5.82 o                         
  -1   4  10        328.76        315.31         3.48 o                         
   0   4  10         95.05         94.61         1.88 o                         
   1   4  10        327.28        312.02         4.30 o                         
   2   4  10        517.45        527.62         4.69 o                         
   3   4  10          5.35          4.15         1.42 o                         
   4   4  10         40.48         36.16         3.63 o                         
   5   4  10         19.08         23.96         4.89 o                         
  -4   5  10         62.77         62.06         6.40 o                         
  -3   5  10         99.05        103.17         3.84 o                         
  -2   5  10         47.21         48.50         1.98 o                         
  -1   5  10        288.41        293.15         3.93 o                         
   0   5  10          3.56          3.17         0.69 o                         
   1   5  10        283.42        279.71         4.09 o                         
   2   5  10         50.28         52.52         1.64 o                         
   3   5  10        101.75        102.44         3.53 o                         
   4   5  10         63.84         60.47         6.79 o                         
  -4   6  10          6.90          6.71         4.63 o                         
  -3   6  10         46.24         50.61         2.73 o                         
  -2   6  10        213.98        211.14         3.43 o                         
  -1   6  10        170.15        171.79         3.35 o                         
   0   6  10        194.34        196.24         3.24 o                         
   1   6  10        166.97        172.01         2.95 o                         
   2   6  10        207.85        202.44         3.15 o                         
   3   6  10         46.44         45.11         3.02 o                         
   4   6  10          6.71          3.60         3.20 o                         
  -4   7  10         24.83         23.55         5.12 o                         
  -3   7  10         66.63         73.87         4.02 o                         
  -2   7  10         14.14         12.45         1.34 o                         
  -1   7  10         43.57         44.19         1.86 o                         
   0   7  10         17.41         16.31         1.25 o                         
   1   7  10         42.85         42.40         1.75 o                         
   2   7  10         13.10         11.28         1.41 o                         
   3   7  10         70.23         70.97         4.59 o                         
   4   7  10         24.83         22.40         5.18 o                         
  -4   8  10         57.76         57.33         6.72 o                         
  -3   8  10         62.16         62.02         4.69 o                         
  -2   8  10         45.00         48.79         2.61 o                         
  -1   8  10         38.03         36.73         1.47 o                         
   0   8  10         52.46         52.01         2.09 o                         
   1   8  10         38.11         36.64         2.39 o                         
   2   8  10         42.90         44.40         2.55 o                         
   3   8  10         63.34         65.24         4.86 o                         
   4   8  10         56.97         70.49         6.63 o                         
  -3   9  10          9.99          5.41         3.69 o                         
  -2   9  10        104.21        117.44         5.29 o                         
  -1   9  10         61.51         59.87         3.31 o                         
   0   9  10         21.07         12.91         1.63 o                         
   1   9  10         60.92         60.52         3.12 o                         
   2   9  10        103.09        117.99         5.35 o                         
   3   9  10         10.44          9.47         2.76 o                         
  -3  10  10          6.91          5.58         3.64 o                         
  -2  10  10         14.29         12.51         2.98 o                         
  -1  10  10         51.18         44.78         4.19 o                         
   0  10  10         26.31         26.79         2.96 o                         
   1  10  10         48.65         48.23         3.77 o                         
   2  10  10         13.77          9.57         2.35 o                         
   3  10  10          7.23          2.04         3.21 o                         
  -2  11  10         15.31         13.10         6.03 o                         
  -1  11  10         26.92         30.42         5.58 o                         
   0  11  10         10.57         13.99         4.38 o                         
   1  11  10         26.84         30.19         5.15 o                         
   2  11  10         15.10         13.10         3.84 o                         
  -1  12  10         11.32         12.11         6.87 o                         
   0  12  10          1.79         -1.42         3.55 o                         
   1  12  10         11.24         14.02         4.27 o                         
   1   0  11        200.06        167.72         2.71 o                         
   2   0  11        257.41        271.45         4.07 o                         
   3   0  11          0.03         -0.79         0.79 o                         
   4   0  11        277.51        274.80         8.02 o                         
   5   0  11         18.47         16.63         4.41 o                         
  -5   1  11         14.76         18.03         4.97 o                         
  -4   1  11         61.36         58.61         4.88 o                         
  -3   1  11        190.58        185.92         4.00 o                         
  -2   1  11          1.85          0.57         0.70 o                         
  -1   1  11        313.22        308.71         3.22 o                         
   0   1  11        930.29        959.43         6.11 o                         
   1   1  11        312.79        310.23         3.62 o                         
   2   1  11          2.37          1.19         0.73 o                         
   3   1  11        184.93        180.99         4.06 o                         
   4   1  11         58.89         60.87         4.09 o                         
   5   1  11         14.96         19.09         5.17 o                         
  -5   2  11         25.13         38.75         6.84 o                         
  -4   2  11         71.66         72.12         6.87 o                         
  -3   2  11        127.37        130.81         3.87 o                         
  -2   2  11         32.26         33.17         1.77 o                         
  -1   2  11        155.01        148.64         2.56 o                         
   0   2  11        506.66        497.74         3.50 o                         
   1   2  11        157.11        147.49         2.41 o                         
   2   2  11         33.40         32.35         1.49 o                         
   3   2  11        132.74        140.66         3.39 o                         
   4   2  11         71.56         65.25         4.99 o                         
   5   2  11         25.31         39.03         9.32 o                         
  -5   3  11         30.87         29.44        10.88 o                         
  -4   3  11         29.56         47.33         6.50 o                         
  -3   3  11         83.48         85.14         3.89 o                         
  -2   3  11          1.54         -0.40         0.65 o                         
  -1   3  11        258.50        252.07         3.34 o                         
   0   3  11        469.47        466.36         4.04 o                         
   1   3  11        254.53        250.48         3.68 o                         
   2   3  11          0.92         -0.77         0.77 o                         
   3   3  11         82.00         83.01         3.26 o                         
   4   3  11         29.66         26.17         3.16 o                         
   5   3  11         31.10         45.65         9.79 o                         
  -4   4  11          7.98          9.44         2.60 o                         
  -3   4  11        183.14        187.56         5.19 o                         
  -2   4  11        253.42        249.84         3.85 o                         
  -1   4  11          4.42          4.32         0.66 o                         
   0   4  11         80.35         80.80         1.77 o                         
   1   4  11          3.70          4.19         0.83 o                         
   2   4  11        255.46        256.28         4.00 o                         
   3   4  11        182.90        195.31         4.05 o                         
   4   4  11          8.22          4.62         2.82 o                         
  -4   5  11         29.79         39.86         6.01 o                         
  -3   5  11         75.42         75.38         3.47 o                         
  -2   5  11        147.86        154.57         3.08 o                         
  -1   5  11        396.80        403.74         4.68 o                         
   0   5  11         75.66         73.58         1.90 o                         
   1   5  11        392.28        391.49         4.78 o                         
   2   5  11        150.15        155.67         2.96 o                         
   3   5  11         74.85         74.73         3.24 o                         
   4   5  11         29.93         35.09         7.21 o                         
  -4   6  11         59.25         65.30         5.72 o                         
  -3   6  11         34.78         34.74         2.71 o                         
  -2   6  11         94.20         97.84         2.52 o                         
  -1   6  11        208.89        203.24         3.25 o                         
   0   6  11          0.00         -0.64         0.64 o                         
   1   6  11        211.77        203.61         3.39 o                         
   2   6  11         97.23        103.34         3.10 o                         
   3   6  11         34.83         29.12         2.53 o                         
   4   6  11         58.26         62.83         6.30 o                         
  -4   7  11         43.76         52.79         4.88 o                         
  -3   7  11         51.69         55.99         3.50 o                         
  -2   7  11         44.27         40.47         2.43 o                         
  -1   7  11         55.52         54.11         1.83 o                         
   0   7  11         50.18         47.15         2.06 o                         
   1   7  11         54.33         54.97         2.17 o                         
   2   7  11         44.59         39.72         2.52 o                         
   3   7  11         51.43         45.79         4.24 o                         
   4   7  11         43.84         47.13         5.77 o                         
  -3   8  11         35.74         43.90         3.87 o                         
  -2   8  11          5.78          1.11         1.27 o                         
  -1   8  11        122.08        117.43         3.43 o                         
   0   8  11         45.92         43.18         2.40 o                         
   1   8  11        119.88        106.80         3.76 o                         
   2   8  11          5.05          4.30         1.93 o                         
   3   8  11         36.56         37.12         5.04 o                         
  -3   9  11         93.58         92.19         9.36 o                         
  -2   9  11         18.90         18.62         3.26 o                         
  -1   9  11         21.45         18.99         2.26 o                         
   0   9  11         16.87         15.65         1.77 o                         
   1   9  11         22.54         16.31         2.21 o                         
   2   9  11         17.99         14.30         2.63 o                         
   3   9  11         95.88         88.66         7.97 o                         
  -3  10  11         25.48         26.12         7.27 o                         
  -2  10  11         16.49          7.00         4.22 o                         
  -1  10  11         27.75         28.25         3.78 o                         
   0  10  11         16.64         15.64         3.49 o                         
   1  10  11         27.10         25.71         2.77 o                         
   2  10  11         16.08         13.13         3.91 o                         
   3  10  11         26.23         23.75         5.74 o                         
  -2  11  11         37.52         40.56         6.18 o                         
  -1  11  11          3.45          4.76         3.33 o                         
   0  11  11          1.03          3.61         5.07 o                         
   1  11  11          3.22          2.83         2.81 o                         
   2  11  11         36.87         30.26         4.94 o                         
  -1  12  11         16.90          4.63         5.59 o                         
   0  12  11         26.40         57.25         7.60 o                         
   1  12  11         16.39         14.99         9.70 o                         
   0   0  12        940.46       1020.27        10.33 o                         
   1   0  12         10.46         10.00         0.85 o                         
   2   0  12          2.78          1.80         0.79 o                         
   3   0  12         80.72         90.35         2.78 o                         
   4   0  12         79.05         79.80         5.07 o                         
   5   0  12         12.14         23.13         9.59 o                         
  -5   1  12         25.92         39.08         5.64 o                         
  -4   1  12         25.54         19.95         3.63 o                         
  -3   1  12         33.41         34.69         1.89 o                         
  -2   1  12        151.08        141.38         2.72 o                         
  -1   1  12         58.19         56.72         1.46 o                         
   0   1  12         98.73         86.01         2.01 o                         
   1   1  12         56.62         56.57         1.71 o                         
   2   1  12        151.95        135.33         2.88 o                         
   3   1  12         35.40         38.98         2.03 o                         
   4   1  12         26.21         17.41         2.68 o                         
   5   1  12         25.67         20.03         9.80 o                         
  -4   2  12        234.27        245.02        12.24 o                         
  -3   2  12         84.48         77.83         2.99 o                         
  -2   2  12        171.01        174.85         3.38 o                         
  -1   2  12        136.78        134.50         2.53 o                         
   0   2  12         36.25         35.81         1.39 o                         
   1   2  12        134.49        136.71         2.41 o                         
   2   2  12        166.43        164.15         2.80 o                         
   3   2  12         84.08         76.49         3.10 o                         
   4   2  12        233.24        233.36         7.13 o                         
  -4   3  12         45.37         37.42         5.43 o                         
  -3   3  12         26.30         29.64         2.33 o                         
  -2   3  12         73.71         71.61         2.35 o                         
  -1   3  12        782.63        776.33         6.52 o                         
   0   3  12          0.04         -0.37         0.37 o                         
   1   3  12        779.43        776.48         6.73 o                         
   2   3  12         76.59         76.40         2.05 o                         
   3   3  12         27.49         27.06         2.36 o                         
   4   3  12         45.10         48.25         4.01 o                         
  -4   4  12        145.24        162.97         9.12 o                         
  -3   4  12         18.87         18.32         1.82 o                         
  -2   4  12         31.20         31.69         1.71 o                         
  -1   4  12        196.12        189.41         2.91 o                         
   0   4  12         51.83         48.58         1.51 o                         
   1   4  12        191.24        182.38         3.52 o                         
   2   4  12         29.00         24.74         1.45 o                         
   3   4  12         19.74         14.85         1.73 o                         
   4   4  12        145.05        140.00         8.82 o                         
  -4   5  12         26.59         31.91         4.00 o                         
  -3   5  12          9.56          9.16         1.55 o                         
  -2   5  12         30.10         29.26         1.63 o                         
  -1   5  12         69.24         61.61         2.11 o                         
   0   5  12        173.06        175.66         2.94 o                         
   1   5  12         67.18         59.04         2.16 o                         
   2   5  12         31.57         24.53         1.37 o                         
   3   5  12          9.70          5.53         1.90 o                         
   4   5  12         26.47         19.98         4.30 o                         
  -4   6  12         19.35         31.74         5.27 o                         
  -3   6  12        124.36        128.19         4.99 o                         
  -2   6  12          0.94          0.75         1.29 o                         
  -1   6  12         59.70         52.85         1.87 o                         
   0   6  12         10.68         11.29         1.12 o                         
   1   6  12         57.32         51.01         1.94 o                         
   2   6  12          1.19         -0.84         1.37 o                         
   3   6  12        125.99        128.43         7.15 o                         
   4   6  12         18.67         31.46         5.51 o                         
  -4   7  12          6.18         13.35         5.45 o                         
  -3   7  12         58.27         65.21         4.57 o                         
  -2   7  12         24.62         27.43         2.16 o                         
  -1   7  12         32.92         28.86         1.51 o                         
   0   7  12        546.27        557.58         6.79 o                         
   1   7  12         32.45         27.98         2.19 o                         
   2   7  12         24.17         28.13         2.51 o                         
   3   7  12         58.75         66.66         5.77 o                         
   4   7  12          6.16         21.33         5.50 o                         
  -3   8  12        146.57        149.98         7.07 o                         
  -2   8  12          9.12          9.10         1.73 o                         
  -1   8  12          7.00          5.35         1.27 o                         
   0   8  12          8.18          7.53         1.26 o                         
   1   8  12          6.49          5.12         1.51 o                         
   2   8  12          9.73          7.68         2.21 o                         
   3   8  12        148.25        152.00        10.54 o                         
  -3   9  12          1.85          0.87         8.10 o                         
  -2   9  12         17.43         19.67         4.56 o                         
  -1   9  12         56.28         61.64         3.85 o                         
   0   9  12         28.44         22.26         2.61 o                         
   1   9  12         57.78         66.93         3.39 o                         
   2   9  12         16.56         16.80         3.45 o                         
   3   9  12          1.69          2.35         3.08 o                         
  -2  10  12         13.17         11.76         3.87 o                         
  -1  10  12         14.99         10.63         4.26 o                         
   0  10  12          0.60          1.09         2.70 o                         
   1  10  12         15.00         17.43         3.21 o                         
   2  10  12         14.24         14.21         4.81 o                         
  -2  11  12          4.20         20.88         8.66 o                         
  -1  11  12         11.32         11.49         5.95 o                         
   1  11  12         11.17          8.73         4.94 o                         
   2  11  12          4.34        -12.49        12.49 o                         
   1   0  13         17.56         15.95         1.19 o                         
   2   0  13          1.20          1.33         0.82 o                         
   3   0  13         37.53         35.29         2.09 o                         
   4   0  13        730.84        711.54        19.13 o                         
  -4   1  13          1.71         -2.66         3.26 o                         
  -3   1  13         14.51         13.31         1.73 o                         
  -2   1  13        132.63        126.90         2.62 o                         
  -1   1  13        766.49        747.36         5.89 o                         
   0   1  13         43.15         42.27         1.42 o                         
   1   1  13        770.78        767.89         6.29 o                         
   2   1  13        134.73        129.36         2.13 o                         
   3   1  13         14.27         11.08         1.51 o                         
   4   1  13          1.70          2.41         3.70 o                         
  -4   2  13        144.27        164.24         9.64 o                         
  -3   2  13        163.54        171.62         4.36 o                         
  -2   2  13         21.22         19.69         1.47 o                         
  -1   2  13        103.29         93.98         2.20 o                         
   0   2  13         49.82         56.94         1.82 o                         
   1   2  13        103.86         97.16         2.06 o                         
   2   2  13         19.29         15.89         0.95 o                         
   3   2  13        165.44        171.96         4.24 o                         
   4   2  13        144.88        147.55         7.79 o                         
  -4   3  13          0.38          1.00         2.59 o                         
  -3   3  13         22.18         20.87         1.88 o                         
  -2   3  13         27.16         21.47         1.49 o                         
  -1   3  13         97.60         98.39         2.46 o                         
   0   3  13        293.15        286.33         3.83 o                         
   1   3  13         97.30         96.74         2.51 o                         
   2   3  13         24.11         18.76         1.17 o                         
   3   3  13         22.19         19.43         1.92 o                         
   4   3  13          0.39          4.53         5.73 o                         
  -4   4  13         21.10         20.30         4.46 o                         
  -3   4  13        180.61        186.53         4.44 o                         
  -2   4  13         32.19         31.15         1.73 o                         
  -1   4  13        171.39        177.63         3.43 o                         
   0   4  13          0.61         -0.12         0.44 o                         
   1   4  13        176.69        184.63         3.46 o                         
   2   4  13         31.89         27.17         1.41 o                         
   3   4  13        181.36        190.93         5.29 o                         
   4   4  13         21.92         21.23         4.44 o                         
  -4   5  13          7.56         20.28         5.32 o                         
  -3   5  13         27.94         28.86         2.55 o                         
  -2   5  13         22.12         17.80         1.47 o                         
  -1   5  13        112.53        113.68         2.67 o                         
   0   5  13        671.97        664.93         5.54 o                         
   1   5  13        108.99        112.46         2.81 o                         
   2   5  13         21.08         16.71         1.59 o                         
   3   5  13         28.06         24.07         3.97 o                         
   4   5  13          7.58         10.16         6.82 o                         
  -4   6  13         61.52         79.82         5.74 o                         
  -3   6  13         13.33         15.68         2.29 o                         
  -2   6  13         55.12         59.11         2.88 o                         
  -1   6  13         58.85         54.30         1.96 o                         
   0   6  13         87.68         86.85         2.55 o                         
   1   6  13         59.27         55.11         2.08 o                         
   2   6  13         55.79         60.75         3.59 o                         
   3   6  13         13.73         12.61         2.89 o                         
   4   6  13         61.02         81.31         8.49 o                         
  -3   7  13          1.74          0.42         2.85 o                         
  -2   7  13          2.16          1.66         1.20 o                         
  -1   7  13         50.03         46.26         2.17 o                         
   0   7  13          0.00         -0.94         0.94 o                         
   1   7  13         47.97         45.67         2.71 o                         
   2   7  13          2.08         -1.29         1.29 o                         
   3   7  13          1.87          0.88         2.33 o                         
  -3   8  13         15.05          7.32         4.40 o                         
  -2   8  13         14.01         18.00         2.37 o                         
  -1   8  13          9.27          8.81         1.80 o                         
   0   8  13          3.64         -1.04         1.04 o                         
   1   8  13          9.25          6.59         1.72 o                         
   2   8  13         14.04         13.52         3.13 o                         
   3   8  13         14.07         21.47         4.50 o                         
  -3   9  13          5.79          0.74         3.87 o                         
  -2   9  13         17.54         12.33         3.59 o                         
  -1   9  13         17.20         18.86         2.62 o                         
   0   9  13        121.95        133.17         5.42 o                         
   1   9  13         17.14         18.82         2.51 o                         
   2   9  13         16.38         20.43         4.47 o                         
   3   9  13          5.62          1.86         4.25 o                         
  -2  10  13          1.88          7.28         3.48 o                         
  -1  10  13         21.54         30.64         6.54 o                         
   0  10  13         21.61         22.84         3.94 o                         
   1  10  13         21.25         25.57         4.77 o                         
   2  10  13          1.90         12.90         6.20 o                         
  -1  11  13         15.08         15.90         4.09 o                         
   0  11  13         38.89         50.70        12.11 o                         
   1  11  13         15.30         22.07         3.85 o                         
   0   0  14         34.16         33.80         2.18 o                         
   1   0  14         19.41         20.88         1.29 o                         
   2   0  14          0.97         -1.00         1.00 o                         
   3   0  14        209.41        234.89         5.02 o                         
   4   0  14          8.97          5.78         3.82 o                         
  -4   1  14         47.50         49.12         5.92 o                         
  -3   1  14         33.20         23.05         2.27 o                         
  -2   1  14         38.97         30.97         1.48 o                         
  -1   1  14        170.44        175.00         2.88 o                         
   0   1  14        383.26        351.92         4.08 o                         
   1   1  14        167.94        166.69         2.90 o                         
   2   1  14         36.11         30.45         1.88 o                         
   3   1  14         32.00         21.44         2.21 o                         
   4   1  14         48.31         50.06         5.13 o                         
  -4   2  14        146.97        163.73         9.13 o                         
  -3   2  14         56.00         53.29         3.61 o                         
  -2   2  14         60.93         70.24         2.48 o                         
  -1   2  14         19.45         20.60         1.26 o                         
   0   2  14         52.33         57.70         1.83 o                         
   1   2  14         18.99         19.76         1.24 o                         
   2   2  14         60.82         69.44         2.26 o                         
   3   2  14         57.01         54.48         3.12 o                         
   4   2  14        147.74        151.25         9.37 o                         
  -4   3  14         12.58          5.64         3.42 o                         
  -3   3  14          4.84          4.08         1.56 o                         
  -2   3  14         12.36         11.56         1.25 o                         
  -1   3  14        409.57        407.17         4.85 o                         
   0   3  14          6.42          4.97         0.77 o                         
   1   3  14        416.68        403.96         5.02 o                         
   2   3  14         12.97         11.44         1.34 o                         
   3   3  14          4.33          3.35         1.43 o                         
   4   3  14         12.91          5.78         3.42 o                         
  -4   4  14         95.33        110.02         7.58 o                         
  -3   4  14        112.72        110.65         4.64 o                         
  -2   4  14         76.49         85.66         2.72 o                         
  -1   4  14         27.40         25.42         1.57 o                         
   0   4  14        304.03        321.91         3.62 o                         
   1   4  14         28.53         28.22         1.60 o                         
   2   4  14         74.95         78.09         3.45 o                         
   3   4  14        111.06        108.58         5.73 o                         
   4   4  14         93.48         95.46         9.09 o                         
  -4   5  14         35.59         37.04         6.77 o                         
  -3   5  14         21.08         15.44         3.26 o                         
  -2   5  14          6.22          4.42         1.25 o                         
  -1   5  14         66.56         66.85         2.46 o                         
   0   5  14        674.98        687.97         6.82 o                         
   1   5  14         66.00         59.13         2.21 o                         
   2   5  14          6.98          7.23         1.69 o                         
   3   5  14         21.88         16.86         3.19 o                         
   4   5  14         36.04         36.44         5.61 o                         
  -3   6  14        105.21        112.79         7.39 o                         
  -2   6  14         20.95         17.24         2.21 o                         
  -1   6  14         97.55         96.46         2.79 o                         
   0   6  14          0.01         -0.17         0.74 o                         
   1   6  14        100.36         95.25         3.42 o                         
   2   6  14         20.28         16.10         2.67 o                         
   3   6  14        103.53        112.93         6.89 o                         
  -3   7  14         11.66          8.59         4.60 o                         
  -2   7  14         29.69         31.84         2.46 o                         
  -1   7  14          5.86          3.62         1.40 o                         
   0   7  14        348.63        356.92         5.82 o                         
   1   7  14          6.02          4.35         1.51 o                         
   2   7  14         30.01         29.59         3.24 o                         
   3   7  14         11.10          4.50         3.29 o                         
  -3   8  14         38.63         35.96         5.53 o                         
  -2   8  14         15.65         22.24         4.19 o                         
  -1   8  14         10.18         17.70         2.46 o                         
   0   8  14          0.01         -1.50         1.50 o                         
   1   8  14          9.48          8.26         2.00 o                         
   2   8  14         16.22         19.21         2.95 o                         
   3   8  14         37.26         42.48         5.09 o                         
  -2   9  14         27.61         24.23         4.42 o                         
  -1   9  14         51.10         64.69         5.52 o                         
   0   9  14         50.11         42.26         4.09 o                         
   1   9  14         52.28         50.47         4.89 o                         
   2   9  14         28.21         30.12         5.28 o                         
  -2  10  14          9.00          1.32         5.21 o                         
  -1  10  14         16.59         14.36         3.35 o                         
   0  10  14         12.53         15.84         3.34 o                         
   1  10  14         16.03          7.10         4.48 o                         
   2  10  14          8.25          9.78         6.33 o                         
   0  11  14          1.35         -4.29         4.68 o                         
   1   0  15        183.57        175.74         3.07 o                         
   2   0  15          1.74          2.03         0.98 o                         
   3   0  15          0.17         -1.35         1.35 o                         
   4   0  15         85.80         87.39         7.89 o                         
  -4   1  15         13.49         22.36         4.66 o                         
  -3   1  15         26.78         23.00         3.55 o                         
  -2   1  15         39.80         43.39         2.30 o                         
  -1   1  15        239.40        240.78         3.30 o                         
   0   1  15        103.20         99.68         2.36 o                         
   1   1  15        244.32        245.84         3.67 o                         
   2   1  15         38.57         40.21         2.14 o                         
   3   1  15         26.63         26.75         2.84 o                         
   4   1  15         12.90         14.61         4.76 o                         
  -4   2  15         26.30         41.35         6.34 o                         
  -3   2  15         62.51         59.97         3.81 o                         
  -2   2  15         50.31         49.92         2.51 o                         
  -1   2  15         13.29         13.06         1.10 o                         
   0   2  15        300.63        300.22         4.22 o                         
   1   2  15         12.22         10.00         1.08 o                         
   2   2  15         50.98         54.37         2.59 o                         
   3   2  15         61.27         58.56         3.73 o                         
   4   2  15         27.03         27.07         5.29 o                         
  -4   3  15          1.72         13.45         3.70 o                         
  -3   3  15         85.03         92.71         4.55 o                         
  -2   3  15          2.52         -0.40         1.14 o                         
  -1   3  15         67.51         63.00         2.19 o                         
   0   3  15        704.09        708.76         6.39 o                         
   1   3  15         66.23         59.93         2.78 o                         
   2   3  15          2.39         -0.46         1.12 o                         
   3   3  15         83.53         90.90         5.47 o                         
   4   3  15          1.83         21.89         6.82 o                         
  -4   4  15          0.41          3.92         4.68 o                         
  -3   4  15        102.58        117.09         5.82 o                         
  -2   4  15         37.22         32.69         2.03 o                         
  -1   4  15         38.54         36.44         1.93 o                         
   0   4  15        198.90        196.07         3.60 o                         
   1   4  15         37.08         31.27         1.61 o                         
   2   4  15         39.01         35.40         2.74 o                         
   3   4  15        104.29        112.92         6.68 o                         
   4   4  15          0.50          3.19         3.32 o                         
  -3   5  15         22.51         17.90         3.20 o                         
  -2   5  15         39.58         40.12         2.52 o                         
  -1   5  15          5.83          1.54         1.01 o                         
   0   5  15         41.31         40.18         2.10 o                         
   1   5  15          6.56          5.92         1.11 o                         
   2   5  15         40.22         38.57         3.22 o                         
   3   5  15         21.46         32.46         5.04 o                         
  -3   6  15          4.64         12.65         3.63 o                         
  -2   6  15         10.21          9.04         1.96 o                         
  -1   6  15        137.29        142.35         3.54 o                         
   0   6  15         41.75         36.34         2.91 o                         
   1   6  15        136.05        137.75         4.81 o                         
   2   6  15         10.23          6.52         2.29 o                         
   3   6  15          4.27          6.07         4.85 o                         
  -3   7  15         11.75         20.59         8.26 o                         
  -2   7  15          0.54         -1.12         1.85 o                         
  -1   7  15         62.50         54.62         3.51 o                         
   0   7  15          0.00         -1.26         1.26 o                         
   1   7  15         64.05         57.97         4.38 o                         
   2   7  15          0.64         -2.27         2.27 o                         
   3   7  15         12.19         20.04         3.55 o                         
  -2   8  15         55.62         83.68         6.30 o                         
  -1   8  15         28.45         25.30         3.03 o                         
   0   8  15          3.86         -0.61         1.92 o                         
   1   8  15         28.36         19.62         3.15 o                         
   2   8  15         55.86         68.03         5.89 o                         
  -2   9  15         16.22         18.86         4.78 o                         
  -1   9  15          0.34          4.96         3.93 o                         
   0   9  15          0.22          0.31         3.33 o                         
   1   9  15          0.30         -0.50         3.14 o                         
   2   9  15         16.81         12.67         4.22 o                         
  -1  10  15          5.00         13.47         5.99 o                         
   0  10  15         20.17         26.04         5.71 o                         
   1  10  15          5.28         11.68         5.07 o                         
   0   0  16        249.38        254.24         5.31 o                         
   1   0  16         94.37        109.11         2.57 o                         
   2   0  16         97.93         90.87         3.22 o                         
   3   0  16         24.12         25.88         3.18 o                         
   4   0  16          0.15          4.18         3.82 o                         
  -4   1  16         16.29         23.37         7.46 o                         
  -3   1  16         52.30         58.56         4.14 o                         
  -2   1  16          5.98          4.68         1.30 o                         
  -1   1  16         58.92         60.31         2.14 o                         
   0   1  16         76.25         74.42         2.11 o                         
   1   1  16         61.26         57.23         2.18 o                         
   2   1  16          5.93          4.99         1.40 o                         
   3   1  16         52.20         61.65         5.20 o                         
   4   1  16         16.65         23.27         6.13 o                         
  -4   2  16          9.00         11.66         5.96 o                         
  -3   2  16         27.23         32.83         3.89 o                         
  -2   2  16         15.63          9.51         1.58 o                         
  -1   2  16         81.81         75.58         2.59 o                         
   0   2  16        579.84        611.79         6.29 o                         
   1   2  16         79.67         73.34         2.60 o                         
   2   2  16         17.06         10.73         1.62 o                         
   3   2  16         27.18         30.77         3.96 o                         
   4   2  16          9.56          6.85         4.49 o                         
  -4   3  16         61.99         59.48         6.43 o                         
  -3   3  16         14.25         17.34         2.65 o                         
  -2   3  16         54.18         54.25         2.78 o                         
  -1   3  16         11.98         12.81         1.28 o                         
   0   3  16         19.97         20.98         1.39 o                         
   1   3  16         13.22         12.37         1.42 o                         
   2   3  16         53.77         51.95         3.30 o                         
   3   3  16         14.04          8.43         3.35 o                         
   4   3  16         62.76         58.78         7.41 o                         
  -3   4  16         19.65         27.36         2.85 o                         
  -2   4  16         44.77         48.58         3.12 o                         
  -1   4  16         78.03         73.52         2.54 o                         
   0   4  16        128.21        127.81         3.71 o                         
   1   4  16         79.65         74.71         3.19 o                         
   2   4  16         44.39         41.59         3.47 o                         
   3   4  16         19.02         14.47         3.48 o                         
  -3   5  16         15.47         17.01         4.35 o                         
  -2   5  16         11.14          8.49         1.95 o                         
  -1   5  16         60.54         54.17         2.63 o                         
   0   5  16        215.87        209.89         4.86 o                         
   1   5  16         60.03         49.47         3.26 o                         
   2   5  16         10.83         11.20         2.94 o                         
   3   5  16         14.35         11.97         6.98 o                         
  -3   6  16         31.95         41.81         4.35 o                         
  -2   6  16         44.28         52.34         3.42 o                         
  -1   6  16         28.79         24.51         2.11 o                         
   0   6  16          0.05         -1.35         1.35 o                         
   1   6  16         29.85         21.15         2.96 o                         
   2   6  16         46.16         47.68         4.60 o                         
   3   6  16         31.31         47.68         9.83 o                         
  -3   7  16         14.74         19.70        10.12 o                         
  -2   7  16         13.57         16.96         6.96 o                         
  -1   7  16         65.18         61.67         4.80 o                         
   0   7  16          2.34          3.33         1.49 o                         
   1   7  16         65.19         70.38         5.04 o                         
   2   7  16         13.50         16.93         3.36 o                         
   3   7  16         13.90         32.00         4.72 o                         
  -2   8  16         17.06         21.34         4.61 o                         
  -1   8  16         11.50         40.22         9.63 o                         
   0   8  16         46.36         60.68         4.21 o                         
   1   8  16         11.18         32.98         4.22 o                         
   2   8  16         18.14         19.15         5.12 o                         
  -1   9  16         15.93         19.62         6.35 o                         
   0   9  16         25.69         16.15         4.83 o                         
   1   9  16         16.09         18.46         4.97 o                         
   0  10  16          0.01          8.45         4.98 o                         
   1   0  17         66.10         64.56         2.60 o                         
   2   0  17          0.02         -1.23         1.23 o                         
   3   0  17         36.00         34.44         4.05 o                         
   4   0  17          1.06          7.53         6.25 o                         
  -3   1  17         17.63         13.63         2.72 o                         
  -2   1  17        199.33        203.39         5.78 o                         
  -1   1  17          4.74          1.53         1.09 o                         
   0   1  17          9.06          6.97         0.96 o                         
   1   1  17          4.38          5.01         1.29 o                         
   2   1  17        199.47        206.67         5.36 o                         
   3   1  17         18.59         19.71         4.22 o                         
  -3   2  17         39.29         35.34         4.24 o                         
  -2   2  17        103.37        107.11         4.57 o                         
  -1   2  17         15.59         15.53         1.51 o                         
   0   2  17          4.99          6.33         0.97 o                         
   1   2  17         14.04         12.41         1.82 o                         
   2   2  17        104.15         97.63         4.63 o                         
   3   2  17         38.84         43.12         5.17 o                         
  -3   3  17         36.64         53.61         4.61 o                         
  -2   3  17         10.14          5.92         1.72 o                         
  -1   3  17         15.28         14.78         1.59 o                         
   0   3  17         90.52         89.29         3.09 o                         
   1   3  17         16.31         16.25         1.83 o                         
   2   3  17         10.15          6.82         2.26 o                         
   3   3  17         35.87         45.05         5.84 o                         
  -3   4  17         12.05         11.46         3.85 o                         
  -2   4  17         43.89         43.89         4.01 o                         
  -1   4  17        120.35        125.38         4.48 o                         
   0   4  17        162.18        167.85         4.15 o                         
   1   4  17        119.82        129.53         4.55 o                         
   2   4  17         42.73         37.31         3.82 o                         
   3   4  17         12.08         10.42         4.22 o                         
  -3   5  17         19.18         13.99         2.89 o                         
  -2   5  17         19.89         18.67         4.97 o                         
  -1   5  17         48.57         47.65         3.16 o                         
   0   5  17         65.69         69.72         4.34 o                         
   1   5  17         48.60         43.47         3.83 o                         
   2   5  17         20.08         14.68         3.22 o                         
   3   5  17         18.40         18.34         3.94 o                         
  -3   6  17         19.87         27.01         5.08 o                         
  -2   6  17          6.34          5.19         3.35 o                         
  -1   6  17        173.12        183.00         8.28 o                         
   0   6  17         84.09         77.64         5.46 o                         
   1   6  17        176.26        166.86         6.83 o                         
   2   6  17          6.43         10.03         2.76 o                         
   3   6  17         19.17         33.72         7.16 o                         
  -2   7  17         21.60         22.62         5.49 o                         
  -1   7  17         15.53         11.40         3.72 o                         
   0   7  17         44.99         52.28         4.90 o                         
   1   7  17         15.42         11.43         4.01 o                         
   2   7  17         20.19         21.99         4.05 o                         
  -2   8  17          4.80         -1.14         6.37 o                         
  -1   8  17         35.03         39.85         6.12 o                         
   0   8  17         13.95          3.22         4.43 o                         
   1   8  17         35.34         48.15         5.31 o                         
   2   8  17          4.92         -1.02         4.09 o                         
  -1   9  17         29.62         13.99         8.25 o                         
   0   9  17         10.47         11.48         5.22 o                         
   1   9  17         30.21         24.44         8.44 o                         
   0   0  18        202.03        204.55         6.33 o                         
   1   0  18          3.92          0.19         1.27 o                         
   2   0  18         98.26         98.60         5.47 o                         
   3   0  18          1.88          1.13         3.62 o                         
  -3   1  18         34.98         42.60         5.48 o                         
  -2   1  18         68.27         66.78         4.78 o                         
  -1   1  18         39.95         34.74         2.36 o                         
   0   1  18         54.54         57.38         2.55 o                         
   1   1  18         41.02         39.06         2.95 o                         
   2   1  18         66.72         61.26         4.12 o                         
   3   1  18         34.50         37.49         5.49 o                         
  -3   2  18          6.83          3.21         3.61 o                         
  -2   2  18         25.42         23.19         4.09 o                         
  -1   2  18        128.10        128.96         3.87 o                         
   0   2  18         43.70         40.74         2.30 o                         
   1   2  18        128.04        124.39         4.47 o                         
   2   2  18         26.03         23.16         3.91 o                         
   3   2  18          7.04          1.15         3.13 o                         
  -3   3  18         18.19         11.98         3.69 o                         
  -2   3  18        119.27        132.43         5.91 o                         
  -1   3  18         11.20          8.26         1.96 o                         
   0   3  18         58.68         56.98         3.45 o                         
   1   3  18         10.93          8.57         1.96 o                         
   2   3  18        118.45        137.38         9.03 o                         
   3   3  18         18.24         14.03         5.00 o                         
  -3   4  18         13.26          4.36         4.74 o                         
  -2   4  18          1.88          9.50         3.28 o                         
  -1   4  18        187.81        205.14         6.01 o                         
   0   4  18         13.36          9.75         1.79 o                         
   1   4  18        193.55        188.75         8.84 o                         
   2   4  18          1.70          1.74         3.13 o                         
   3   4  18         13.19         13.58         4.18 o                         
  -3   5  18          7.52          9.58         3.67 o                         
  -2   5  18         58.35         57.98         4.87 o                         
  -1   5  18         52.93         55.36         3.71 o                         
   0   5  18          1.67          5.71         2.19 o                         
   1   5  18         52.16         47.20         5.00 o                         
   2   5  18         56.46         57.52         7.36 o                         
   3   5  18          7.81         22.05         5.94 o                         
  -2   6  18         50.57         51.78         6.21 o                         
  -1   6  18          4.76          4.80         2.48 o                         
   0   6  18         17.25         20.76         3.18 o                         
   1   6  18          4.85          3.83         3.50 o                         
   2   6  18         50.17         58.70         6.31 o                         
  -2   7  18         32.56         49.14         9.63 o                         
  -1   7  18         42.10         39.70         5.64 o                         
   0   7  18         17.71         12.49         3.17 o                         
   1   7  18         42.51         38.87         4.32 o                         
   2   7  18         32.31         40.45         4.69 o                         
  -1   8  18         17.22         16.26         4.36 o                         
   0   8  18          0.03          1.06         5.07 o                         
   1   8  18         18.08         21.34         3.58 o                         
   1   0  19         14.64         13.04         2.08 o                         
   2   0  19         12.13         18.28         3.49 o                         
   3   0  19         34.26         26.89         5.18 o                         
  -3   1  19         16.89          7.92         6.47 o                         
  -2   1  19         48.00         59.84         7.05 o                         
  -1   1  19         63.34         55.54         3.53 o                         
   0   1  19         67.02         64.23         3.35 o                         
   1   1  19         62.69         58.32         4.09 o                         
   2   1  19         48.31         48.97         4.91 o                         
   3   1  19         17.87         11.31         4.62 o                         
  -3   2  19         53.21         45.66         5.64 o                         
  -2   2  19         20.63         27.20         3.63 o                         
  -1   2  19         81.39         87.81         4.00 o                         
   0   2  19          8.56          8.88         1.84 o                         
   1   2  19         82.45         83.76         5.22 o                         
   2   2  19         21.20         25.46         4.07 o                         
   3   2  19         52.42         52.32         6.58 o                         
  -3   3  19          9.94         35.44         5.60 o                         
  -2   3  19         59.11         55.31         4.95 o                         
  -1   3  19        136.13        136.83         5.19 o                         
   0   3  19         26.39         21.50         2.52 o                         
   1   3  19        137.15        132.04         7.99 o                         
   2   3  19         59.21         52.64         7.28 o                         
   3   3  19         10.37         21.87        12.30 o                         
  -2   4  19         67.57         96.60         6.61 o                         
  -1   4  19         22.94         22.15         5.13 o                         
   0   4  19          7.23          6.14         2.20 o                         
   1   4  19         22.59         21.10         4.37 o                         
   2   4  19         67.21         81.81         7.29 o                         
  -2   5  19          2.56         23.21         6.78 o                         
  -1   5  19         23.90         24.81         4.16 o                         
   0   5  19          4.13          3.44         2.34 o                         
   1   5  19         25.17         16.58         4.54 o                         
   2   5  19          2.68         12.97         4.67 o                         
  -2   6  19         53.42         54.43         7.08 o                         
  -1   6  19         33.11         38.69         5.97 o                         
   0   6  19          0.44          7.35         2.17 o                         
   1   6  19         35.27         35.10         4.47 o                         
   2   6  19         52.92         54.48         6.75 o                         
  -1   7  19         12.46         23.48         6.28 o                         
   0   7  19          1.08          0.56         2.31 o                         
   1   7  19         13.31         25.55         4.45 o                         
   0   0  20         36.72         35.85         4.54 o                         
   1   0  20         32.05         32.56         3.48 o                         
   2   0  20          9.53         24.61         5.46 o                         
  -2   1  20         90.17         92.60         7.36 o                         
  -1   1  20         42.91         38.06         4.19 o                         
   0   1  20         20.29         19.41         2.75 o                         
   1   1  20         44.27         54.26         6.45 o                         
   2   1  20         90.36         86.48         7.51 o                         
  -2   2  20          1.95          2.57         7.08 o                         
  -1   2  20         90.98         99.73         5.51 o                         
   0   2  20         27.18         18.07         2.13 o                         
   1   2  20         88.46         81.23         6.04 o                         
   2   2  20          2.18         -3.10         3.10 o                         
  -2   3  20          8.07         11.97         3.41 o                         
  -1   3  20          5.74         14.26         6.18 o                         
   0   3  20         14.63         15.26         2.92 o                         
   1   3  20          5.36         10.61         5.59 o                         
   2   3  20          8.16          1.35         5.53 o                         
  -2   4  20         33.26         30.30         4.71 o                         
  -1   4  20         26.19         28.30         3.74 o                         
   0   4  20         10.33         20.18         5.78 o                         
   1   4  20         25.12         23.57         4.27 o                         
   2   4  20         34.13         43.23         6.50 o                         
  -2   5  20         61.06         64.00         7.87 o                         
  -1   5  20         72.56         57.06         7.09 o                         
   0   5  20         19.27         23.46         3.55 o                         
   1   5  20         71.37         64.24         7.02 o                         
   2   5  20         60.85         52.10         7.27 o                         
  -1   6  20          4.35          8.53         5.69 o                         
   0   6  20         14.48         15.04         3.17 o                         
   1   6  20          4.35         11.25         3.22 o                         
   0   7  20         53.29         38.75         9.35 o                         
   1   0  21          0.50         -2.26         2.26 o                         
   2   0  21         32.74         46.24         4.38 o                         
  -2   1  21         11.88         13.93         4.59 o                         
  -1   1  21         54.72         55.53         6.70 o                         
   0   1  21          0.14          8.95         3.66 o                         
   1   1  21         54.88         59.10         5.31 o                         
   2   1  21         12.20         13.19         4.31 o                         
  -2   2  21         19.55         14.57         5.92 o                         
  -1   2  21         32.12         26.46         4.60 o                         
   0   2  21         16.42         15.31         2.90 o                         
   1   2  21         31.69         30.57         5.25 o                         
   2   2  21         20.33         11.86         5.41 o                         
  -2   3  21         88.78         87.24        16.82 o                         
  -1   3  21         25.92         14.08         7.42 o                         
   0   3  21         16.18         10.79         3.87 o                         
   1   3  21         25.50         18.98         4.16 o                         
   2   3  21         88.92         81.71         8.73 o                         
  -1   4  21         61.10         61.97         7.35 o                         
   0   4  21          0.77         -1.66         2.69 o                         
   1   4  21         60.42         72.60         7.35 o                         
  -1   5  21          9.63         17.17         5.29 o                         
   0   5  21          2.67          9.01         4.77 o                         
   1   5  21          9.26          9.89         9.52 o                         
   0   0  22          5.30          4.62         5.51 o                         
   1   0  22         46.68         46.19         5.73 o                         
  -1   1  22         41.65         43.93         6.83 o                         
   0   1  22         17.36         12.42         3.00 o                         
   1   1  22         41.05         55.51         9.05 o                         
  -1   2  22         39.51         28.99         5.01 o                         
   0   2  22          0.78          7.47         3.42 o                         
   1   2  22         39.27         35.61         6.44 o                         
  -1   3  22         25.49         35.41        11.72 o                         
   0   3  22          1.86         -2.49         2.99 o                         
   1   3  22         25.83         33.60         5.24 o                         
   0   4  22         18.70          7.79         4.96 o                         
   0   1  23          0.29          5.75         4.44 o                         
                                                                                
